# Supplementary material for: Comparative Genomic Analysis of the Foodborne Pathogen Burkholderia gladioli pv. cocovenenans Harboring a Bongkrekic Acid Biosynthesis Gene Cluster
Source: Front Microbiol. 2021 May 17;12:628538. doi: 10.3389/fmicb.2021.628538 (PMC8166232; doi:10.3389/fmicb.2021.628538)
Supplement: Supplementary Dataset 1 — Information of Burkholderia gladioli strains and their genomes. [file Data_Sheet_1.xlsx]

## Sheet: Burkholderia gladioli
Supplementary Dataset 1. Information of Burkholderia gladioli strains and their genomes
	Genome Name	Organism Name	NCBI Taxon ID	Genome Status	Strain	Serovar	Biovar	Pathovar	MLST	Other Typing	Culture Collection	Type Strain	Completion Date	Publication	BioProject Accession	BioSample Accession	Assembly Accession	SRA Accession	GenBank Accessions	RefSeq Accessions	Sequencing Centers	Sequencing Status	Sequencing Platform	Sequencing Depth	Assembly Method	Chromosomes	Plasmids	Contigs	Genome Length	GC Content	PATRIC CDS	RefSeq CDS	Isolation Site	Isolation Source	Isolation Comments	Collection Date	Isolation Country	Geographic Location	Latitude	Longitude	Altitude	Depth	Other Environmental	Host Name	Host Gender	Host Age	Host Health	Body Sample Site	Body Sample Subsite
1218079.3	Burkholderia gladioli NBRC 13700		1218079	WGS	NBRC 13700				MLST.Burkholderia_cepacia_complex.557				2014-07-25T00:00:00Z	-	PRJDB252	SAMD00017341	GCA_000739755.1		BBJG00000000	-	National Institute of Technology and Evaluation		454 GS-FLX Titanium; Illumina HiSeq	62x	newbler v. 2.6			185	8762606	67.7	7746					1976	United States	United States
1263856.4	Burkholderia gladioli 3848s-5	Burkholderia gladioli 3848s-5	1263856	WGS	3848s-5								2013-04-15T00:00:00Z		PRJNA178519	SAMN02469644	GCA_000365265.1		AQOL00000000	-	Colorado State University	WGS	Illumina GAII	321.0x	Velvet v. 1.1.06			1147	7866691	67.9	7049			rice plant	isolated from rice plant in Columbia	2007	Colombia	Colombia						Rice, Oryza sativa
28095.100	Burkholderia gladioli strain BCC1663		28095	WGS	BCC1663				MLST.Burkholderia_cepacia_complex.947				2020-04-24T00:00:00Z		PRJEB35318	SAMEA6503337	GCA_902831085.1		CADEWF010000001,CADEWF010000002,CADEWF010000003,CADEWF010000004,CADEWF010000005,CADEWF010000006,CADEWF010000007		CARDIFF SCHOOL OF BIOSCIENCES							64	8514726	68.0509	8163			Clinical				USA
28095.101	Burkholderia gladioli strain BCC1667		28095	WGS	BCC1667								2020-04-24T00:00:00Z		PRJEB35318	SAMEA6503341	GCA_902831095.1		CADEWJ010000001,CADEWJ010000002,CADEWJ010000003,CADEWJ010000004,CADEWJ010000005,CADEWJ010000006,CADEWJ010000007		CARDIFF SCHOOL OF BIOSCIENCES							78	8487898	67.8397	8136			Clinical				United Kingdom
28095.102	Burkholderia gladioli strain BCC1647		28095	WGS	BCC1647								2020-04-24T00:00:00Z		PRJEB35318	SAMEA6503330	GCA_902831075.1		CADEWH010000001,CADEWH010000002,CADEWH010000003,CADEWH010000004,CADEWH010000005,CADEWH010000006,CADEWH010000007		CARDIFF SCHOOL OF BIOSCIENCES							51	8881012	67.6961	8333			Environmental, Gladiolus sp.				USA
28095.103	Burkholderia gladioli strain BCC1679		28095	WGS	BCC1679								2020-04-24T00:00:00Z		PRJEB35318	SAMEA6503352	GCA_902831135.1		CADEWU010000001,CADEWU010000002,CADEWU010000003,CADEWU010000004,CADEWU010000005,CADEWU010000006,CADEWU010000007		CARDIFF SCHOOL OF BIOSCIENCES							62	8117551	68.0864	7682			Clinical				USA
28095.104	Burkholderia gladioli strain BCC1687		28095	WGS	BCC1687				MLST.Burkholderia_cepacia_complex.981				2020-04-24T00:00:00Z		PRJEB35318	SAMEA6503360	GCA_902831145.1		CADEWM010000001,CADEWM010000002,CADEWM010000003,CADEWM010000004,CADEWM010000005,CADEWM010000006,CADEWM010000007		CARDIFF SCHOOL OF BIOSCIENCES							63	8188488	68.2108	7579			Clinical				USA
28095.105	Burkholderia gladioli strain BCC1688		28095	WGS	BCC1688				MLST.Burkholderia_cepacia_complex.982				2020-04-24T00:00:00Z		PRJEB35318	SAMEA6503361	GCA_902831125.1		CADEXC010000001,CADEXC010000002,CADEXC010000003,CADEXC010000004,CADEXC010000005,CADEXC010000006,CADEXC010000007		CARDIFF SCHOOL OF BIOSCIENCES							75	8462283	68.1372	7794			Clinical				USA
28095.106	Burkholderia gladioli strain BCC1666		28095	WGS	BCC1666				MLST.Burkholderia_cepacia_complex.947				2020-04-24T00:00:00Z		PRJEB35318	SAMEA6503340	GCA_902831115.1		CADEWL010000001,CADEWL010000002,CADEWL010000003,CADEWL010000004,CADEWL010000005,CADEWL010000006,CADEWL010000007		CARDIFF SCHOOL OF BIOSCIENCES							67	8513292	68.052	8143			Clinical				USA
28095.107	Burkholderia gladioli strain BCC1677		28095	WGS	BCC1677				MLST.Burkholderia_cepacia_complex.972,MLST.Burkholderia_pseudomallei.1365				2020-04-24T00:00:00Z		PRJEB35318	SAMEA6503350	GCA_902831155.1		CADEWN010000001,CADEWN010000002,CADEWN010000003,CADEWN010000004,CADEWN010000005,CADEWN010000006,CADEWN010000007		CARDIFF SCHOOL OF BIOSCIENCES							41	8114759	68.2517	7523			Clinical				USA
28095.108	Burkholderia gladioli strain BCC1668		28095	WGS	BCC1668				MLST.Burkholderia_cepacia_complex.966				2020-04-24T00:00:00Z		PRJEB35318	SAMEA6503342	GCA_902831165.1		CADEWW010000001,CADEWW010000002,CADEWW010000003,CADEWW010000004,CADEWW010000005,CADEWW010000006,CADEWW010000007		CARDIFF SCHOOL OF BIOSCIENCES							50	8459946	67.9736	7989			Clinical				United Kingdom
28095.109	Burkholderia gladioli strain BCC1669		28095	WGS	BCC1669				MLST.Burkholderia_cepacia_complex.967,MLST.Burkholderia_pseudomallei.1365				2020-04-24T00:00:00Z		PRJEB35318	SAMEA6503343	GCA_902831175.1		CADEWR010000001,CADEWR010000002,CADEWR010000003,CADEWR010000004,CADEWR010000005,CADEWR010000006,CADEWR010000007		CARDIFF SCHOOL OF BIOSCIENCES							52	8178319	68.1376	7613			Clinical				United Kingdom
28095.11	Burkholderia gladioli strain ATCC 25417		28095	WGS	ATCC 25417				MLST.Burkholderia_cepacia_complex.557		ATCC 25417		2015-09-09T00:00:00Z		PRJNA244034	SAMN02797591	GCF_000756855.1		JPGG01000000		Los Alamos National Laboratory		454; Illumina	253.0x	Newbler v. 2.6; Velvet v. 1.1.05; AllPaths			4	9312825	67.34	8987	8044		Plant-Gladiolus leave			United States	United States						Gladiolus
28095.110	Burkholderia gladioli strain BCC1684		28095	WGS	BCC1684								2020-04-24T00:00:00Z		PRJEB35318	SAMEA6503357	GCA_902831185.1		CADEWZ010000001,CADEWZ010000002,CADEWZ010000003,CADEWZ010000004,CADEWZ010000005,CADEWZ010000006,CADEWZ010000007		CARDIFF SCHOOL OF BIOSCIENCES							56	8391400	67.9571	7947			Clinical				USA
28095.111	Burkholderia gladioli strain BCC1674		28095	WGS	BCC1674				MLST.Burkholderia_cepacia_complex.965				2020-04-24T00:00:00Z		PRJEB35318	SAMEA6503347	GCA_902831195.1		CADEXD010000001,CADEXD010000002,CADEXD010000003,CADEXD010000004,CADEXD010000005,CADEXD010000006,CADEXD010000007		CARDIFF SCHOOL OF BIOSCIENCES							84	8440321	67.8657	8079			Clinical				United Kingdom
28095.112	Burkholderia gladioli strain BCC1680		28095	WGS	BCC1680								2020-04-24T00:00:00Z		PRJEB35318	SAMEA6503353	GCA_902831205.1		CADEWX010000001,CADEWX010000002,CADEWX010000003,CADEWX010000004,CADEWX010000005,CADEWX010000006,CADEWX010000007		CARDIFF SCHOOL OF BIOSCIENCES							52	7968924	67.9966	7491			Clinical				USA
28095.113	Burkholderia gladioli strain BCC1675		28095	WGS	BCC1675				MLST.Burkholderia_cepacia_complex.970				2020-04-24T00:00:00Z		PRJEB35318	SAMEA6503348	GCA_902831215.1		CADEWT010000001,CADEWT010000002,CADEWT010000003,CADEWT010000004,CADEWT010000005,CADEWT010000006,CADEWT010000007		CARDIFF SCHOOL OF BIOSCIENCES							47	8085170	68.0923	7680			Clinical				USA
28095.114	Burkholderia gladioli strain BCC1686		28095	WGS	BCC1686				MLST.Burkholderia_cepacia_complex.963				2020-04-24T00:00:00Z		PRJEB35318	SAMEA6503359	GCA_902831255.1		CADEXF010000001,CADEXF010000002,CADEXF010000003,CADEXF010000004,CADEXF010000005,CADEXF010000006,CADEXF010000007		CARDIFF SCHOOL OF BIOSCIENCES							38	8340657	68.0529	7826			Clinical				USA
28095.115	Burkholderia gladioli strain BCC1691		28095	WGS	BCC1691				MLST.Burkholderia_cepacia_complex.952				2020-04-24T00:00:00Z		PRJEB35318	SAMEA6503364	GCA_902831245.1		CADEWS010000001,CADEWS010000002,CADEWS010000003,CADEWS010000004,CADEWS010000005,CADEWS010000006,CADEWS010000007		CARDIFF SCHOOL OF BIOSCIENCES							58	8428114	68.0417	7928			Clinical				USA
28095.116	Burkholderia gladioli strain BCC1672		28095	WGS	BCC1672				MLST.Burkholderia_cepacia_complex.903				2020-04-24T00:00:00Z		PRJEB35318	SAMEA6503346	GCA_902831265.1		CADEWV010000001,CADEWV010000002,CADEWV010000003,CADEWV010000004,CADEWV010000005,CADEWV010000006,CADEWV010000007		CARDIFF SCHOOL OF BIOSCIENCES							75	8279917	68.025	7928			Clinical				United Kingdom
28095.117	Burkholderia gladioli strain BCC1671		28095	WGS	BCC1671				MLST.Burkholderia_cepacia_complex.968				2020-04-24T00:00:00Z		PRJEB35318	SAMEA6503345	GCA_902831225.1		CADEXE010000001,CADEXE010000002,CADEXE010000003,CADEXE010000004,CADEXE010000005,CADEXE010000006,CADEXE010000007		CARDIFF SCHOOL OF BIOSCIENCES							76	8355616	68.0896	7878			Clinical				United Kingdom
28095.118	Burkholderia gladioli strain BCC1683		28095	WGS	BCC1683				MLST.Burkholderia_cepacia_complex.977,MLST.Burkholderia_pseudomallei.1365				2020-04-24T00:00:00Z		PRJEB35318	SAMEA6503356	GCA_902831235.1		CADEWQ010000001,CADEWQ010000002,CADEWQ010000003,CADEWQ010000004,CADEWQ010000005,CADEWQ010000006,CADEWQ010000007		CARDIFF SCHOOL OF BIOSCIENCES							44	8313361	68.1685	7699			Clinical				USA
28095.119	Burkholderia gladioli strain BCC1678		28095	WGS	BCC1678				MLST.Burkholderia_cepacia_complex.973				2020-04-24T00:00:00Z		PRJEB35318	SAMEA6503351	GCA_902831285.1		CADEWY010000001,CADEWY010000002,CADEWY010000003,CADEWY010000004,CADEWY010000005,CADEWY010000006,CADEWY010000007		CARDIFF SCHOOL OF BIOSCIENCES							96	7826105	68.036	7391			Clinical				USA
28095.12	Burkholderia gladioli strain ATCC 10248		28095	Complete	ATCC 10248				MLST.Burkholderia_cepacia_complex.557		ATCC 10248		2015-03-20T00:00:00Z		PRJNA238809	SAMN03010439	GCF_000959725.1	SRR1617374,SRR1617375	CP009323,CP009321,CP009322,CP009320,CP009319	NZ_CP009323.1,NZ_CP009322.1,NZ_CP009319.1,NZ_CP009321.1,NZ_CP009320.1	Los Alamos National Laboratory		Illumina; 454; PacBio	243x	Newbler v. 2.6; Velvet v. 1.2.08; Allpaths	2	3	5	8899459	67.63	8354	7540		Plant-Gladiolus sp.		1913	United States
28095.120	Burkholderia gladioli strain BCC1681		28095	WGS	BCC1681				MLST.Burkholderia_cepacia_complex.975				2020-04-24T00:00:00Z		PRJEB35318	SAMEA6503354	GCA_902831305.1		CADEXB010000001,CADEXB010000002,CADEXB010000003,CADEXB010000004,CADEXB010000005,CADEXB010000006,CADEXB010000007		CARDIFF SCHOOL OF BIOSCIENCES							56	7328104	68.0922	6861			Clinical				USA
28095.121	Burkholderia gladioli strain BCC1676		28095	WGS	BCC1676								2020-04-24T00:00:00Z		PRJEB35318	SAMEA6503349	GCA_902831315.1		CADEWP010000001,CADEWP010000002,CADEWP010000003,CADEWP010000004,CADEWP010000005,CADEWP010000006,CADEWP010000007		CARDIFF SCHOOL OF BIOSCIENCES							52	7990427	68.2639	7497			Clinical				USA
28095.122	Burkholderia gladioli strain BCC1689		28095	WGS	BCC1689								2020-04-24T00:00:00Z		PRJEB35318	SAMEA6503362	GCA_902831275.1		CADEXA010000001,CADEXA010000002,CADEXA010000003,CADEXA010000004,CADEXA010000005,CADEXA010000006,CADEXA010000007		CARDIFF SCHOOL OF BIOSCIENCES							47	8256535	67.9424	7810			Clinical				USA
28095.123	Burkholderia gladioli strain BCC1715		28095	WGS	BCC1715								2020-04-24T00:00:00Z		PRJEB35318	SAMEA6503387	GCA_902831325.1		CADEXG010000001,CADEXG010000002,CADEXG010000003,CADEXG010000004,CADEXG010000005,CADEXG010000006,CADEXG010000007		CARDIFF SCHOOL OF BIOSCIENCES							43	7969759	68.1406	7513			Clinical				USA
28095.124	Burkholderia gladioli strain BCC1690		28095	WGS	BCC1690								2020-04-24T00:00:00Z		PRJEB35318	SAMEA6503363	GCA_902831295.1		CADEWO010000001,CADEWO010000002,CADEWO010000003,CADEWO010000004,CADEWO010000005,CADEWO010000006,CADEWO010000007		CARDIFF SCHOOL OF BIOSCIENCES							75	8476448	67.9428	8117			Clinical				USA
28095.125	Burkholderia gladioli strain BCC1695		28095	WGS	BCC1695								2020-04-24T00:00:00Z		PRJEB35318	SAMEA6503368	GCA_902831335.1		CADEXP010000001,CADEXP010000002,CADEXP010000003,CADEXP010000004,CADEXP010000005,CADEXP010000006,CADEXP010000007		CARDIFF SCHOOL OF BIOSCIENCES							53	7910196	68.0539	7485			Clinical				USA
28095.126	Burkholderia gladioli strain BCC1705		28095	WGS	BCC1705				MLST.Burkholderia_cepacia_complex.995				2020-04-24T00:00:00Z		PRJEB35318	SAMEA6503377	GCA_902831345.1		CADEXJ010000001,CADEXJ010000002,CADEXJ010000003,CADEXJ010000004,CADEXJ010000005,CADEXJ010000006,CADEXJ010000007		CARDIFF SCHOOL OF BIOSCIENCES							49	8147944	68.1664	7671			Clinical				USA
28095.127	Burkholderia gladioli strain BCC1703		28095	WGS	BCC1703				MLST.Burkholderia_cepacia_complex.955				2020-04-24T00:00:00Z		PRJEB35318	SAMEA6503375	GCA_902831355.1		CADEXZ010000001,CADEXZ010000002,CADEXZ010000003,CADEXZ010000004,CADEXZ010000005,CADEXZ010000006,CADEXZ010000007		CARDIFF SCHOOL OF BIOSCIENCES							43	8291295	68.2206	7651			Clinical				USA
28095.128	Burkholderia gladioli strain BCC1696		28095	WGS	BCC1696				MLST.Burkholderia_cepacia_complex.988				2020-04-24T00:00:00Z		PRJEB35318	SAMEA6503369	GCA_902831405.1		CADEXY010000001,CADEXY010000002,CADEXY010000003,CADEXY010000004,CADEXY010000005,CADEXY010000006,CADEXY010000007		CARDIFF SCHOOL OF BIOSCIENCES							75	8275650	68.1913	7686			Clinical				USA
28095.129	Burkholderia gladioli strain BCC1694		28095	WGS	BCC1694				MLST.Burkholderia_cepacia_complex.986				2020-04-24T00:00:00Z		PRJEB35318	SAMEA6503367	GCA_902831415.1		CADEXI010000001,CADEXI010000002,CADEXI010000003,CADEXI010000004,CADEXI010000005,CADEXI010000006,CADEXI010000007		CARDIFF SCHOOL OF BIOSCIENCES							45	8475189	67.9022	7868			Clinical				USA
28095.13	Burkholderia gladioli strain SN82F6		28095	WGS	SN82F6				MLST.Burkholderia_cepacia_complex.1509,MLST.Burkholderia_pseudomallei.1365				2015-04-29T00:00:00Z		PRJNA280904	SAMN03480622	GCF_000981885.1		LAVN01000000		UCSF		Illumina; Nextera mate-pair	50.0x	SPAdes v. 3.5			330	8456446	67.76	8438	7178		Human-nose-ethmoid sinus		20-Jul-2002	United States	USA: California, San Francisco						Human, Homo sapiens		48 years	acute sinusitis
28095.130	Burkholderia gladioli strain BCC1692		28095	WGS	BCC1692				MLST.Burkholderia_cepacia_complex.985				2020-04-24T00:00:00Z		PRJEB35318	SAMEA6503365	GCA_902831375.1		CADEXW010000001,CADEXW010000002,CADEXW010000003,CADEXW010000004,CADEXW010000005,CADEXW010000006,CADEXW010000007		CARDIFF SCHOOL OF BIOSCIENCES							41	8393037	67.9834	7920			Clinical				USA
28095.131	Burkholderia gladioli strain BCC1693		28095	WGS	BCC1693								2020-04-24T00:00:00Z		PRJEB35318	SAMEA6503366	GCA_902831395.1		CADEXL010000001,CADEXL010000002,CADEXL010000003,CADEXL010000004,CADEXL010000005,CADEXL010000006,CADEXL010000007		CARDIFF SCHOOL OF BIOSCIENCES							47	8216795	68.0949	7757			Clinical				USA
28095.132	Burkholderia gladioli strain BCC1711		28095	WGS	BCC1711								2020-04-24T00:00:00Z		PRJEB35318	SAMEA6503383	GCA_902831365.1		CADEXN010000001,CADEXN010000002,CADEXN010000003,CADEXN010000004,CADEXN010000005,CADEXN010000006,CADEXN010000007		CARDIFF SCHOOL OF BIOSCIENCES							67	8351935	68.0613	7911			Clinical				USA
28095.133	Burkholderia gladioli strain BCC1714		28095	WGS	BCC1714				MLST.Burkholderia_cepacia_complex.1002				2020-04-24T00:00:00Z		PRJEB35318	SAMEA6503386	GCA_902831385.1		CADEXO010000001,CADEXO010000002,CADEXO010000003,CADEXO010000004,CADEXO010000005,CADEXO010000006,CADEXO010000007		CARDIFF SCHOOL OF BIOSCIENCES							70	8503346	68.0782	7975			Clinical				USA
28095.134	Burkholderia gladioli strain BCC1699		28095	WGS	BCC1699								2020-04-24T00:00:00Z		PRJEB35318	SAMEA6503372	GCA_902831435.1		CADEXX010000001,CADEXX010000002,CADEXX010000003,CADEXX010000004,CADEXX010000005,CADEXX010000006,CADEXX010000007		CARDIFF SCHOOL OF BIOSCIENCES							78	8350107	67.867	7965			Clinical				USA
28095.135	Burkholderia gladioli strain BCC1698		28095	WGS	BCC1698				MLST.Burkholderia_cepacia_complex.990,MLST.Burkholderia_pseudomallei.1365				2020-04-24T00:00:00Z		PRJEB35318	SAMEA6503371	GCA_902831425.1		CADEXS010000001,CADEXS010000002,CADEXS010000003,CADEXS010000004,CADEXS010000005,CADEXS010000006,CADEXS010000007		CARDIFF SCHOOL OF BIOSCIENCES							68	8497329	68.1005	7980			Clinical				USA
28095.136	Burkholderia gladioli strain BCC1713		28095	WGS	BCC1713				MLST.Burkholderia_cepacia_complex.1001,MLST.Burkholderia_pseudomallei.1365				2020-04-24T00:00:00Z		PRJEB35318	SAMEA6503385	GCA_902831445.1		CADEXR010000001,CADEXR010000002,CADEXR010000003,CADEXR010000004,CADEXR010000005,CADEXR010000006,CADEXR010000007		CARDIFF SCHOOL OF BIOSCIENCES							192	8465693	68.044	8048			Clinical				USA
28095.137	Burkholderia gladioli strain BCC1700		28095	WGS	BCC1700				MLST.Burkholderia_cepacia_complex.992				2020-04-24T00:00:00Z		PRJEB35318	SAMEA6503373	GCA_902831515.1		CADEXT010000001,CADEXT010000002,CADEXT010000003,CADEXT010000004,CADEXT010000005,CADEXT010000006,CADEXT010000007		CARDIFF SCHOOL OF BIOSCIENCES							43	8493147	68.0804	7911			Clinical				USA
28095.138	Burkholderia gladioli strain BCC1721		28095	WGS	BCC1721				MLST.Burkholderia_cepacia_complex.1006				2020-04-24T00:00:00Z		PRJEB35318	SAMEA6503392	GCA_902831535.1		CADEYK010000001,CADEYK010000002,CADEYK010000003,CADEYK010000004,CADEYK010000005,CADEYK010000006,CADEYK010000007		CARDIFF SCHOOL OF BIOSCIENCES							30	8220694	68.2276	7549			Clinical				USA
28095.139	Burkholderia gladioli strain BCC1726		28095	WGS	BCC1726				MLST.Burkholderia_cepacia_complex.1011				2020-04-24T00:00:00Z		PRJEB35318	SAMEA6503397	GCA_902831525.1		CADEYB010000001,CADEYB010000002,CADEYB010000003,CADEYB010000004,CADEYB010000005,CADEYB010000006,CADEYB010000007		CARDIFF SCHOOL OF BIOSCIENCES							39	8132707	68.2891	7463			Clinical				USA
28095.14	Burkholderia gladioli strain NGJ1		28095	WGS	NGJ1				MLST.Burkholderia_cepacia_complex.993				2015-06-16T00:00:00Z	26205861	PRJNA286078	SAMN03764558	GCF_001028765.1		LEKY01000000		National Institute of Plant Genome Research		Illumina NextSeq 500	650.0x	A5 assembly pipeline v. A5-miseq 20150522			155	8020595	68.07	7671			Surface sterilized rice seed	isolated a B. gladioli strain NGJ1 from surface sterilized healthy rice seeds and found that it demonstrates antifungal activity against Rhizoctonia solani, the causal of sheath blight disease of rice	Mar-2013	India	India						Rice, Oryza sativa
28095.140	Burkholderia gladioli strain BCC1707		28095	WGS	BCC1707				MLST.Burkholderia_cepacia_complex.997				2020-04-24T00:00:00Z		PRJEB35318	SAMEA6503379	GCA_902831505.1		CADEXK010000001,CADEXK010000002,CADEXK010000003,CADEXK010000004,CADEXK010000005,CADEXK010000006,CADEXK010000007		CARDIFF SCHOOL OF BIOSCIENCES							42	8014974	68.221	7316			Clinical				USA
28095.141	Burkholderia gladioli strain BCC1724		28095	WGS	BCC1724				MLST.Burkholderia_cepacia_complex.1006				2020-04-24T00:00:00Z		PRJEB35318	SAMEA6503395	GCA_902831545.1		CADEYN010000001,CADEYN010000002,CADEYN010000003,CADEYN010000004,CADEYN010000005,CADEYN010000006,CADEYN010000007		CARDIFF SCHOOL OF BIOSCIENCES							64	8519301	68.0306	7933			Clinical				USA
28095.142	Burkholderia gladioli strain BCC1708		28095	WGS	BCC1708								2020-04-24T00:00:00Z		PRJEB35318	SAMEA6503380	GCA_902831455.1		CADEXM010000001,CADEXM010000002,CADEXM010000003,CADEXM010000004,CADEXM010000005,CADEXM010000006,CADEXM010000007		CARDIFF SCHOOL OF BIOSCIENCES							49	8339114	68.023	7886			Clinical				USA
28095.143	Burkholderia gladioli strain BCC1712		28095	WGS	BCC1712								2020-04-24T00:00:00Z		PRJEB35318	SAMEA6503384	GCA_902831475.1		CADEXQ010000001,CADEXQ010000002,CADEXQ010000003,CADEXQ010000004,CADEXQ010000005,CADEXQ010000006,CADEXQ010000007		CARDIFF SCHOOL OF BIOSCIENCES							62	8208339	68.0751	7749			Clinical				USA
28095.144	Burkholderia gladioli strain BCC1710		28095	WGS	BCC1710				MLST.Burkholderia_cepacia_complex.999				2020-04-24T00:00:00Z		PRJEB35318	SAMEA6503382	GCA_902831495.1		CADEXV010000001,CADEXV010000002,CADEXV010000003,CADEXV010000004,CADEXV010000005,CADEXV010000006,CADEXV010000007		CARDIFF SCHOOL OF BIOSCIENCES							44	8379232	68.023	7842			Clinical				USA
28095.145	Burkholderia gladioli strain BCC1709		28095	WGS	BCC1709				MLST.Burkholderia_cepacia_complex.998				2020-04-24T00:00:00Z		PRJEB35318	SAMEA6503381	GCA_902831485.1		CADEXU010000001,CADEXU010000002,CADEXU010000003,CADEXU010000004,CADEXU010000005,CADEXU010000006,CADEXU010000007		CARDIFF SCHOOL OF BIOSCIENCES							80	8465674	68.1199	7942			Clinical				USA
28095.146	Burkholderia gladioli strain BCC1697		28095	WGS	BCC1697				MLST.Burkholderia_cepacia_complex.989				2020-04-24T00:00:00Z		PRJEB35318	SAMEA6503370	GCA_902831465.1		CADEXH010000001,CADEXH010000002,CADEXH010000003,CADEXH010000004,CADEXH010000005,CADEXH010000006,CADEXH010000007		CARDIFF SCHOOL OF BIOSCIENCES							49	8090250	68.0203	7656			Clinical				USA
28095.147	Burkholderia gladioli strain BCC1734		28095	WGS	BCC1734				MLST.Burkholderia_cepacia_complex.901				2020-04-24T00:00:00Z		PRJEB35318	SAMEA6503405	GCA_902831585.1		CADEYL010000001,CADEYL010000002,CADEYL010000003,CADEYL010000004,CADEYL010000005,CADEYL010000006,CADEYL010000007		CARDIFF SCHOOL OF BIOSCIENCES							59	8196005	68.2413	7554			Clinical				USA
28095.148	Burkholderia gladioli strain BCC1757		28095	WGS	BCC1757								2020-04-24T00:00:00Z		PRJEB35318	SAMEA6503410	GCA_902831565.1		CADEYF010000001,CADEYF010000002,CADEYF010000003,CADEYF010000004,CADEYF010000005,CADEYF010000006,CADEYF010000007		CARDIFF SCHOOL OF BIOSCIENCES							108	8109946	68.2511	7599			Clinical				USA
28095.149	Burkholderia gladioli strain BCC1725		28095	WGS	BCC1725								2020-04-24T00:00:00Z		PRJEB35318	SAMEA6503396	GCA_902831555.1		CADEYH010000001,CADEYH010000002,CADEYH010000003,CADEYH010000004,CADEYH010000005,CADEYH010000006,CADEYH010000007		CARDIFF SCHOOL OF BIOSCIENCES							62	8566902	68.0256	8075			Clinical				USA
28095.15	Burkholderia gladioli strain MSMB1756		28095	WGS	MSMB1756				MLST.Burkholderia_cepacia_complex.963				2016-01-22T00:00:00Z		PRJNA279182	SAMN03449320	GCF_001527485.1	SRR1956423	LOZK01000000		Northern Arizona University		Illumina HiSeq	71.75x	SPAdes v. 3.5.0			87	8194274	68.11	7750	6838		soil			United States	United States
28095.150	Burkholderia gladioli strain BCC1733		28095	WGS	BCC1733				MLST.Burkholderia_cepacia_complex.1018				2020-04-24T00:00:00Z		PRJEB35318	SAMEA6503404	GCA_902831575.1		CADEYA010000001,CADEYA010000002,CADEYA010000003,CADEYA010000004,CADEYA010000005,CADEYA010000006,CADEYA010000007		CARDIFF SCHOOL OF BIOSCIENCES							53	8469839	68.028	7891			Clinical				USA
28095.151	Burkholderia gladioli strain BCC1723		28095	WGS	BCC1723				MLST.Burkholderia_cepacia_complex.1008,MLST.Burkholderia_pseudomallei.1365				2020-04-24T00:00:00Z		PRJEB35318	SAMEA6503394	GCA_902831645.1		CADEYP010000001,CADEYP010000002,CADEYP010000003,CADEYP010000004,CADEYP010000005,CADEYP010000006,CADEYP010000007		CARDIFF SCHOOL OF BIOSCIENCES							44	8190930	68.2511	7489			Clinical				USA
28095.152	Burkholderia gladioli strain BCC1755		28095	WGS	BCC1755								2020-04-24T00:00:00Z		PRJEB35318	SAMEA6503408	GCA_902831625.1		CADEYT010000001,CADEYT010000002,CADEYT010000003,CADEYT010000004,CADEYT010000005,CADEYT010000006,CADEYT010000007		CARDIFF SCHOOL OF BIOSCIENCES							166	8270585	68.1949	7747			Clinical				USA
28095.153	Burkholderia gladioli strain BCC1731		28095	WGS	BCC1731								2020-04-24T00:00:00Z		PRJEB35318	SAMEA6503402	GCA_902831635.1		CADEYS010000001,CADEYS010000002,CADEYS010000003,CADEYS010000004,CADEYS010000005,CADEYS010000006,CADEYS010000007		CARDIFF SCHOOL OF BIOSCIENCES							96	8496157	67.9651	8126			Clinical				USA
28095.154	Burkholderia gladioli strain BCC1758		28095	WGS	BCC1758								2020-04-24T00:00:00Z		PRJEB35318	SAMEA6503411	GCA_902831615.1		CADEYM010000001,CADEYM010000002,CADEYM010000003,CADEYM010000004,CADEYM010000005,CADEYM010000006,CADEYM010000007		CARDIFF SCHOOL OF BIOSCIENCES							135	8418410	68.1522	7935			Clinical				USA
28095.155	Burkholderia gladioli strain BCC1716		28095	WGS	BCC1716								2020-04-24T00:00:00Z		PRJEB35318	SAMEA6503388	GCA_902831605.1		CADEYD010000001,CADEYD010000002,CADEYD010000003,CADEYD010000004,CADEYD010000005,CADEYD010000006,CADEYD010000007		CARDIFF SCHOOL OF BIOSCIENCES							77	8502582	67.8665	8132			Clinical				USA
28095.156	Burkholderia gladioli strain BCC1722		28095	WGS	BCC1722				MLST.Burkholderia_pseudomallei.1365,MLST.Burkholderia_cepacia_complex.1007				2020-04-24T00:00:00Z		PRJEB35318	SAMEA6503393	GCA_902831595.1		CADEYE010000001,CADEYE010000002,CADEYE010000003,CADEYE010000004,CADEYE010000005,CADEYE010000006,CADEYE010000007		CARDIFF SCHOOL OF BIOSCIENCES							63	8000798	68.1754	7382			Clinical				USA
28095.157	Burkholderia gladioli strain BCC1735		28095	WGS	BCC1735				MLST.Burkholderia_cepacia_complex.1019				2020-04-24T00:00:00Z		PRJEB35318	SAMEA6503406	GCA_902831665.1		CADEYJ010000001,CADEYJ010000002,CADEYJ010000003,CADEYJ010000004,CADEYJ010000005,CADEYJ010000006,CADEYJ010000007		CARDIFF SCHOOL OF BIOSCIENCES							64	7927488	67.976	7439			Clinical				USA
28095.158	Burkholderia gladioli strain BCC1756		28095	WGS	BCC1756				MLST.Burkholderia_cepacia_complex.903				2020-04-24T00:00:00Z		PRJEB35318	SAMEA6503409	GCA_902831655.1		CADEYI010000001,CADEYI010000002,CADEYI010000003,CADEYI010000004,CADEYI010000005,CADEYI010000006,CADEYI010000007		CARDIFF SCHOOL OF BIOSCIENCES							167	7750042	68.1021	7497			Clinical				USA
28095.159	Burkholderia gladioli strain BCC1719		28095	WGS	BCC1719				MLST.Burkholderia_cepacia_complex.903				2020-04-24T00:00:00Z		PRJEB35318	SAMEA6503390	GCA_902831715.1		CADEYQ010000001,CADEYQ010000002,CADEYQ010000003,CADEYQ010000004,CADEYQ010000005,CADEYQ010000006,CADEYQ010000007		CARDIFF SCHOOL OF BIOSCIENCES							68	7994535	68.1673	7548			Clinical				USA
28095.160	Burkholderia gladioli strain BCC1770		28095	WGS	BCC1770								2020-04-24T00:00:00Z		PRJEB35318	SAMEA6503423	GCA_902831755.1		CADEZL010000001,CADEZL010000002,CADEZL010000003,CADEZL010000004,CADEZL010000005,CADEZL010000006,CADEZL010000007		CARDIFF SCHOOL OF BIOSCIENCES							148	8415647	67.9794	8042			Clinical				USA
28095.161	Burkholderia gladioli strain BCC1762		28095	WGS	BCC1762				MLST.Burkholderia_cepacia_complex.965				2020-04-24T00:00:00Z		PRJEB35318	SAMEA6503415	GCA_902831745.1		CADEYV010000001,CADEYV010000002,CADEYV010000003,CADEYV010000004,CADEYV010000005,CADEYV010000006,CADEYV010000007		CARDIFF SCHOOL OF BIOSCIENCES							214	8381190	67.857	8096			Clinical				USA
28095.162	Burkholderia gladioli strain BCC1766		28095	WGS	BCC1766								2020-04-24T00:00:00Z		PRJEB35318	SAMEA6503419	GCA_902831735.1		CADEZJ010000001,CADEZJ010000002,CADEZJ010000003,CADEZJ010000004,CADEZJ010000005,CADEZJ010000006,CADEZJ010000007		CARDIFF SCHOOL OF BIOSCIENCES							144	8282206	67.8914	7897			Clinical				USA
28095.163	Burkholderia gladioli strain BCC1717		28095	WGS	BCC1717				MLST.Burkholderia_cepacia_complex.1004				2020-04-24T00:00:00Z		PRJEB35318	SAMEA6503389	GCA_902831675.1		CADEYC010000001,CADEYC010000002,CADEYC010000003,CADEYC010000004,CADEYC010000005,CADEYC010000006,CADEYC010000007		CARDIFF SCHOOL OF BIOSCIENCES							69	8426443	67.924	8080			Clinical				USA
28095.165	Burkholderia gladioli strain BCC1728		28095	WGS	BCC1728				MLST.Burkholderia_cepacia_complex.1013				2020-04-24T00:00:00Z		PRJEB35318	SAMEA6503399	GCA_902831685.1		CADEYO010000001,CADEYO010000002,CADEYO010000003,CADEYO010000004,CADEYO010000005,CADEYO010000006,CADEYO010000007		CARDIFF SCHOOL OF BIOSCIENCES							50	8129812	68.289	7468			Clinical				USA
28095.166	Burkholderia gladioli strain BCC1720		28095	WGS	BCC1720				MLST.Burkholderia_pseudomallei.1365,MLST.Burkholderia_cepacia_complex.958				2020-04-24T00:00:00Z		PRJEB35318	SAMEA6503391	GCA_902831695.1		CADEYG010000001,CADEYG010000002,CADEYG010000003,CADEYG010000004,CADEYG010000005,CADEYG010000006,CADEYG010000007		CARDIFF SCHOOL OF BIOSCIENCES							43	7908671	68.2935	7284			Clinical				USA
28095.167	Burkholderia gladioli strain BCC1729		28095	WGS	BCC1729				MLST.Burkholderia_cepacia_complex.1014				2020-04-24T00:00:00Z		PRJEB35318	SAMEA6503400	GCA_902831705.1		CADEYR010000001,CADEYR010000002,CADEYR010000003,CADEYR010000004,CADEYR010000005,CADEYR010000006,CADEYR010000007		CARDIFF SCHOOL OF BIOSCIENCES							53	8375413	67.8869	7888			Clinical				USA
28095.168	Burkholderia gladioli strain BCC1779		28095	WGS	BCC1779								2020-04-24T00:00:00Z		PRJEB35318	SAMEA6503432	GCA_902831765.1		CADEYY010000001,CADEYY010000002,CADEYY010000003,CADEYY010000004,CADEYY010000005,CADEYY010000006,CADEYY010000007		CARDIFF SCHOOL OF BIOSCIENCES							296	8272121	67.9577	8070			Clinical				USA
28095.169	Burkholderia gladioli strain BCC1759		28095	WGS	BCC1759								2020-04-24T00:00:00Z		PRJEB35318	SAMEA6503412	GCA_902831785.1		CADEZB010000001,CADEZB010000002,CADEZB010000003,CADEZB010000004,CADEZB010000005,CADEZB010000006,CADEZB010000007		CARDIFF SCHOOL OF BIOSCIENCES							206	8415774	67.9178	8100			Clinical				USA
28095.170	Burkholderia gladioli strain BCC1765		28095	WGS	BCC1765				MLST.Burkholderia_pseudomallei.1365				2020-04-24T00:00:00Z		PRJEB35318	SAMEA6503418	GCA_902831855.1		CADEZA010000001,CADEZA010000002,CADEZA010000003,CADEZA010000004,CADEZA010000005,CADEZA010000006,CADEZA010000007		CARDIFF SCHOOL OF BIOSCIENCES							131	8062079	68.0925	7669			Clinical				USA
28095.171	Burkholderia gladioli strain BCC1778		28095	WGS	BCC1778								2020-04-24T00:00:00Z		PRJEB35318	SAMEA6503431	GCA_902831825.1		CADEYZ010000001,CADEYZ010000002,CADEYZ010000003,CADEYZ010000004,CADEYZ010000005,CADEYZ010000006,CADEYZ010000007		CARDIFF SCHOOL OF BIOSCIENCES							135	8296586	68.0383	7871			Clinical				USA
28095.172	Burkholderia gladioli strain BCC1777		28095	WGS	BCC1777				MLST.Burkholderia_pseudomallei.1365				2020-04-24T00:00:00Z		PRJEB35318	SAMEA6503430	GCA_902831795.1		CADEZM010000001,CADEZM010000002,CADEZM010000003,CADEZM010000004,CADEZM010000005,CADEZM010000006,CADEZM010000007		CARDIFF SCHOOL OF BIOSCIENCES							135	7927484	68.0858	7507			Clinical				USA
28095.173	Burkholderia gladioli strain BCC1764		28095	WGS	BCC1764								2020-04-24T00:00:00Z		PRJEB35318	SAMEA6503417	GCA_902831775.1		CADEZG010000001,CADEZG010000002,CADEZG010000003,CADEZG010000004,CADEZG010000005,CADEZG010000006,CADEZG010000007		CARDIFF SCHOOL OF BIOSCIENCES							117	7951868	68.1878	7543			Clinical				USA
28095.174	Burkholderia gladioli strain BCC1769		28095	WGS	BCC1769								2020-04-24T00:00:00Z		PRJEB35318	SAMEA6503422	GCA_902831815.1		CADEZD010000001,CADEZD010000002,CADEZD010000003,CADEZD010000004,CADEZD010000005,CADEZD010000006,CADEZD010000007		CARDIFF SCHOOL OF BIOSCIENCES							225	8370553	68.0129	8090			Clinical				USA
28095.175	Burkholderia gladioli strain BCC1774		28095	WGS	BCC1774				MLST.Burkholderia_cepacia_complex.903				2020-04-24T00:00:00Z		PRJEB35318	SAMEA6503427			CADEYX010000001,CADEYX010000002,CADEYX010000003,CADEYX010000004,CADEYX010000005,CADEYX010000006,CADEYX010000007		CARDIFF SCHOOL OF BIOSCIENCES							119	7892127	68.099	7563			Clinical				USA
28095.176	Burkholderia gladioli strain BCC1763		28095	WGS	BCC1763								2020-04-24T00:00:00Z		PRJEB35318	SAMEA6503416	GCA_902831845.1		CADEZI010000001,CADEZI010000002,CADEZI010000003,CADEZI010000004,CADEZI010000005,CADEZI010000006,CADEZI010000007		CARDIFF SCHOOL OF BIOSCIENCES							150	8731980	68.0746	8329			Clinical				USA
28095.177	Burkholderia gladioli strain BCC1771		28095	WGS	BCC1771								2020-04-24T00:00:00Z		PRJEB35318	SAMEA6503424	GCA_902831805.1		CADEZE010000001,CADEZE010000002,CADEZE010000003,CADEZE010000004,CADEZE010000005,CADEZE010000006,CADEZE010000007		CARDIFF SCHOOL OF BIOSCIENCES							128	8408500	67.9827	8040			Clinical				USA
28095.178	Burkholderia gladioli strain BCC1761		28095	WGS	BCC1761								2020-04-24T00:00:00Z		PRJEB35318	SAMEA6503414	GCA_902831865.1		CADEZN010000001,CADEZN010000002,CADEZN010000003,CADEZN010000004,CADEZN010000005,CADEZN010000006,CADEZN010000007		CARDIFF SCHOOL OF BIOSCIENCES							114	8109828	68.1459	7668			Clinical				USA
28095.179	Burkholderia gladioli strain BCC1767		28095	WGS	BCC1767								2020-04-24T00:00:00Z		PRJEB35318	SAMEA6503420	GCA_902831875.1		CADEZC010000001,CADEZC010000002,CADEZC010000003,CADEZC010000004,CADEZC010000005,CADEZC010000006,CADEZC010000007		CARDIFF SCHOOL OF BIOSCIENCES							89	8148444	68.2789	7577			Clinical				USA
28095.180	Burkholderia gladioli strain BCC1772		28095	WGS	BCC1772				MLST.Burkholderia_cepacia_complex.952				2020-04-24T00:00:00Z		PRJEB35318	SAMEA6503425	GCA_902831895.1		CADEYW010000001,CADEYW010000002,CADEYW010000003,CADEYW010000004,CADEYW010000005,CADEYW010000006,CADEYW010000007		CARDIFF SCHOOL OF BIOSCIENCES							169	8435864	68.0254	8101			Clinical				USA
28095.181	Burkholderia gladioli strain BCC1768		28095	WGS	BCC1768								2020-04-24T00:00:00Z		PRJEB35318	SAMEA6503421	GCA_902831905.1		CADEZK010000001,CADEZK010000002,CADEZK010000003,CADEZK010000004,CADEZK010000005,CADEZK010000006,CADEZK010000007		CARDIFF SCHOOL OF BIOSCIENCES							139	8259177	68.1073	7852			Clinical				USA
28095.182	Burkholderia gladioli strain BCC1788		28095	WGS	BCC1788				MLST.Burkholderia_cepacia_complex.948				2020-04-24T00:00:00Z		PRJEB35318	SAMEA6503441	GCA_902831935.1		CADEZP010000001,CADEZP010000002,CADEZP010000003,CADEZP010000004,CADEZP010000005,CADEZP010000006,CADEZP010000007		CARDIFF SCHOOL OF BIOSCIENCES							376	8661655	67.8337	8452			Clinical				USA
28095.183	Burkholderia gladioli strain BCC1760		28095	WGS	BCC1760				MLST.Burkholderia_cepacia_complex.972,MLST.Burkholderia_pseudomallei.1365				2020-04-24T00:00:00Z		PRJEB35318	SAMEA6503413	GCA_902831885.1		CADEZF010000001,CADEZF010000002,CADEZF010000003,CADEZF010000004,CADEZF010000005,CADEZF010000006,CADEZF010000007		CARDIFF SCHOOL OF BIOSCIENCES							101	8146215	68.2118	7627			Clinical				USA
28095.184	Burkholderia gladioli strain BCC1780		28095	WGS	BCC1780								2020-04-24T00:00:00Z		PRJEB35318	SAMEA6503433			CADEZT010000001,CADEZT010000002,CADEZT010000003,CADEZT010000004,CADEZT010000005,CADEZT010000006,CADEZT010000007		CARDIFF SCHOOL OF BIOSCIENCES							208	8447785	67.7559	8210			Clinical				USA
28095.185	Burkholderia gladioli strain BCC1787		28095	WGS	BCC1787								2020-04-24T00:00:00Z		PRJEB35318	SAMEA6503440	GCA_902831955.1		CADEZQ010000001,CADEZQ010000002,CADEZQ010000003,CADEZQ010000004,CADEZQ010000005,CADEZQ010000006,CADEZQ010000007		CARDIFF SCHOOL OF BIOSCIENCES							112	8245490	68.2659	7732			Clinical				USA
28095.186	Burkholderia gladioli strain BCC1786		28095	WGS	BCC1786				MLST.Burkholderia_cepacia_complex.952				2020-04-24T00:00:00Z		PRJEB35318	SAMEA6503439	GCA_902831965.1		CADEZV010000001,CADEZV010000002,CADEZV010000003,CADEZV010000004,CADEZV010000005,CADEZV010000006,CADEZV010000007		CARDIFF SCHOOL OF BIOSCIENCES							145	8331220	68.168	7891			Clinical				USA
28095.187	Burkholderia gladioli strain BCC1781		28095	WGS	BCC1781				MLST.Burkholderia_cepacia_complex.993				2020-04-24T00:00:00Z		PRJEB35318	SAMEA6503434	GCA_902831975.1		CADEZU010000001,CADEZU010000002,CADEZU010000003,CADEZU010000004,CADEZU010000005,CADEZU010000006,CADEZU010000007		CARDIFF SCHOOL OF BIOSCIENCES							195	7993777	68.1527	7592			Clinical				USA
28095.188	Burkholderia gladioli strain BCC1784		28095	WGS	BCC1784								2020-04-24T00:00:00Z		PRJEB35318	SAMEA6503437	GCA_902831925.1		CADEZO010000001,CADEZO010000002,CADEZO010000003,CADEZO010000004,CADEZO010000005,CADEZO010000006,CADEZO010000007		CARDIFF SCHOOL OF BIOSCIENCES							167	8125256	68.1609	7644			Clinical				USA
28095.189	Burkholderia gladioli strain BCC1775		28095	WGS	BCC1775				MLST.Burkholderia_cepacia_complex.992				2020-04-24T00:00:00Z		PRJEB35318	SAMEA6503428	GCA_902831915.1		CADEYU010000001,CADEYU010000002,CADEYU010000003,CADEYU010000004,CADEYU010000005,CADEYU010000006,CADEYU010000007		CARDIFF SCHOOL OF BIOSCIENCES							155	8384223	68.1249	7908			Clinical				USA
28095.190	Burkholderia gladioli strain BCC1799		28095	WGS	BCC1799				MLST.Burkholderia_cepacia_complex.1015				2020-04-24T00:00:00Z		PRJEB35318	SAMEA6503451	GCA_902832015.1		CADFAF010000001,CADFAF010000002,CADFAF010000003,CADFAF010000004,CADFAF010000005,CADFAF010000006,CADFAF010000007		CARDIFF SCHOOL OF BIOSCIENCES							84	8110330	68.2207	7574			Clinical				USA
28095.191	Burkholderia gladioli strain BCC1785		28095	WGS	BCC1785								2020-04-24T00:00:00Z		PRJEB35318	SAMEA6503438	GCA_902831985.1		CADEZS010000001,CADEZS010000002,CADEZS010000003,CADEZS010000004,CADEZS010000005,CADEZS010000006,CADEZS010000007		CARDIFF SCHOOL OF BIOSCIENCES							139	7993033	68.2605	7530			Clinical				USA
28095.192	Burkholderia gladioli strain BCC1790		28095	WGS	BCC1790								2020-04-24T00:00:00Z		PRJEB35318	SAMEA6503443	GCA_902831995.1		CADEZR010000001,CADEZR010000002,CADEZR010000003,CADEZR010000004,CADEZR010000005,CADEZR010000006,CADEZR010000007		CARDIFF SCHOOL OF BIOSCIENCES							197	8414389	67.8886	8169			Clinical				USA
28095.193	Burkholderia gladioli strain BCC1803		28095	WGS	BCC1803								2020-04-24T00:00:00Z		PRJEB35318	SAMEA6503455	GCA_902832025.1		CADFAA010000001,CADFAA010000002,CADFAA010000003,CADFAA010000004,CADFAA010000005,CADFAA010000006,CADFAA010000007		CARDIFF SCHOOL OF BIOSCIENCES							124	7712656	68.1129	7360			Clinical				USA
28095.194	Burkholderia gladioli strain BCC1798		28095	WGS	BCC1798								2020-04-24T00:00:00Z		PRJEB35318	SAMEA6503450	GCA_902832005.1		CADEZX010000001,CADEZX010000002,CADEZX010000003,CADEZX010000004,CADEZX010000005,CADEZX010000006,CADEZX010000007		CARDIFF SCHOOL OF BIOSCIENCES							151	8252130	68.0485	7895			Clinical				USA
28095.195	Burkholderia gladioli strain BCC1812		28095	WGS	BCC1812				MLST.Burkholderia_cepacia_complex.985				2020-04-24T00:00:00Z		PRJEB35318	SAMEA6503464	GCA_902832065.1		CADFAG010000001,CADFAG010000002,CADFAG010000003,CADFAG010000004,CADFAG010000005,CADFAG010000006,CADFAG010000007		CARDIFF SCHOOL OF BIOSCIENCES							162	8229606	67.9433	7833			Clinical				USA
28095.196	Burkholderia gladioli strain BCC1805		28095	WGS	BCC1805								2020-04-24T00:00:00Z		PRJEB35318	SAMEA6503457	GCA_902832045.1		CADFAH010000001,CADFAH010000002,CADFAH010000003,CADFAH010000004,CADFAH010000005,CADFAH010000006,CADFAH010000007		CARDIFF SCHOOL OF BIOSCIENCES							140	7858653	67.9299	7589			Clinical				USA
28095.197	Burkholderia gladioli strain BCC1795		28095	WGS	BCC1795								2020-04-24T00:00:00Z		PRJEB35318	SAMEA6503448	GCA_902832035.1		CADFAM010000001,CADFAM010000002,CADFAM010000003,CADFAM010000004,CADFAM010000005,CADFAM010000006,CADFAM010000007		CARDIFF SCHOOL OF BIOSCIENCES							123	7824182	68.1674	7407			Clinical				USA
28095.198	Burkholderia gladioli strain BCC1796		28095	WGS	BCC1796				MLST.Burkholderia_cepacia_complex.902				2020-04-24T00:00:00Z		PRJEB35318	SAMEA6503449	GCA_902832055.1		CADEZW010000001,CADEZW010000002,CADEZW010000003,CADEZW010000004,CADEZW010000005,CADEZW010000006,CADEZW010000007		CARDIFF SCHOOL OF BIOSCIENCES							109	8380691	68.0716	7910			Clinical				USA
28095.199	Burkholderia gladioli strain BCC1807		28095	WGS	BCC1807				MLST.Burkholderia_cepacia_complex.948				2020-04-24T00:00:00Z		PRJEB35318	SAMEA6503459	GCA_902832085.1		CADFAN010000001,CADFAN010000002,CADFAN010000003,CADFAN010000004,CADFAN010000005,CADFAN010000006,CADFAN010000007		CARDIFF SCHOOL OF BIOSCIENCES							109	8470608	68	8062			Clinical				USA
28095.20	Burkholderia gladioli strain FDAARGOS_391		28095	WGS	FDAARGOS_391				MLST.Burkholderia_cepacia_complex.954		FDA:FDAARGOS_391		2017-10-16T00:00:00Z		PRJNA231221	SAMN07312435	GCA_002554395.1		PDDZ01000000		US Food and Drug Administration		PacBio; Illumina	25.26x	Celera v. 8.2			4	8379564	67.99	7995	7174		Environment		2014
28095.200	Burkholderia gladioli strain BCC1806		28095	WGS	BCC1806				MLST.Burkholderia_cepacia_complex.992				2020-04-24T00:00:00Z		PRJEB35318	SAMEA6503458	GCA_902832075.1		CADFAO010000001,CADFAO010000002,CADFAO010000003,CADFAO010000004,CADFAO010000005,CADFAO010000006,CADFAO010000007		CARDIFF SCHOOL OF BIOSCIENCES							174	8484885	68.0526	8050			Clinical				USA
28095.201	Burkholderia gladioli strain BCC1792		28095	WGS	BCC1792								2020-04-24T00:00:00Z		PRJEB35318	SAMEA6503445	GCA_902832095.1		CADFAC010000001,CADFAC010000002,CADFAC010000003,CADFAC010000004,CADFAC010000005,CADFAC010000006,CADFAC010000007		CARDIFF SCHOOL OF BIOSCIENCES							129	8127098	68.166	7732			Clinical				USA
28095.202	Burkholderia gladioli strain BCC1794		28095	WGS	BCC1794				MLST.Burkholderia_cepacia_complex.1001				2020-04-24T00:00:00Z		PRJEB35318	SAMEA6503447	GCA_902832105.1		CADEZY010000001,CADEZY010000002,CADEZY010000003,CADEZY010000004,CADEZY010000005,CADEZY010000006,CADEZY010000007		CARDIFF SCHOOL OF BIOSCIENCES							167	8340066	68.2236	7896			Clinical				USA
28095.203	Burkholderia gladioli strain BCC1791		28095	WGS	BCC1791				MLST.Burkholderia_cepacia_complex.1017				2020-04-24T00:00:00Z		PRJEB35318	SAMEA6503444	GCA_902832115.1		CADFAP010000001,CADFAP010000002,CADFAP010000003,CADFAP010000004,CADFAP010000005,CADFAP010000006,CADFAP010000007		CARDIFF SCHOOL OF BIOSCIENCES							125	8153593	68.1319	7677			Clinical				USA
28095.204	Burkholderia gladioli strain BCC1808		28095	WGS	BCC1808				MLST.Burkholderia_cepacia_complex.901				2020-04-24T00:00:00Z		PRJEB35318	SAMEA6503460	GCA_902832145.1		CADFAK010000001,CADFAK010000002,CADFAK010000003,CADFAK010000004,CADFAK010000005,CADFAK010000006,CADFAK010000007		CARDIFF SCHOOL OF BIOSCIENCES							122	7969425	68.2118	7432			Clinical				USA
28095.205	Burkholderia gladioli strain BCC1793		28095	WGS	BCC1793				MLST.Burkholderia_pseudomallei.1365				2020-04-24T00:00:00Z		PRJEB35318	SAMEA6503446	GCA_902832155.1		CADFAB010000001,CADFAB010000002,CADFAB010000003,CADFAB010000004,CADFAB010000005,CADFAB010000006,CADFAB010000007		CARDIFF SCHOOL OF BIOSCIENCES							108	8141947	68.2352	7635			Clinical				USA
28095.206	Burkholderia gladioli strain BCC1811		28095	WGS	BCC1811				MLST.Burkholderia_cepacia_complex.986				2020-04-24T00:00:00Z		PRJEB35318	SAMEA6503463	GCA_902832135.1		CADFAD010000001,CADFAD010000002,CADFAD010000003,CADFAD010000004,CADFAD010000005,CADFAD010000006,CADFAD010000007		CARDIFF SCHOOL OF BIOSCIENCES							208	8606624	67.9245	8294			Clinical				USA
28095.207	Burkholderia gladioli strain BCC1804		28095	WGS	BCC1804								2020-04-24T00:00:00Z		PRJEB35318	SAMEA6503456	GCA_902832195.1		CADFAI010000001,CADFAI010000002,CADFAI010000003,CADFAI010000004,CADFAI010000005,CADFAI010000006,CADFAI010000007		CARDIFF SCHOOL OF BIOSCIENCES							162	8446642	67.994	8109			Clinical				USA
28095.208	Burkholderia gladioli strain BCC1802		28095	WGS	BCC1802								2020-04-24T00:00:00Z		PRJEB35318	SAMEA6503454	GCA_902832185.1		CADEZZ010000001,CADEZZ010000002,CADEZZ010000003,CADEZZ010000004,CADEZZ010000005,CADEZZ010000006,CADEZZ010000007		CARDIFF SCHOOL OF BIOSCIENCES							130	8454949	68.1101	7954			Clinical				USA
28095.209	Burkholderia gladioli strain BCC1801		28095	WGS	BCC1801				MLST.Burkholderia_cepacia_complex.958,MLST.Burkholderia_pseudomallei.1365				2020-04-24T00:00:00Z		PRJEB35318	SAMEA6503453	GCA_902832175.1		CADFAL010000001,CADFAL010000002,CADFAL010000003,CADFAL010000004,CADFAL010000005,CADFAL010000006,CADFAL010000007		CARDIFF SCHOOL OF BIOSCIENCES							97	7957046	68.2384	7459			Clinical				USA
28095.21	Burkholderia gladioli strain FDAARGOS_390		28095	WGS	FDAARGOS_390						FDA:FDAARGOS_390		2017-10-16T00:00:00Z		PRJNA231221	SAMN07312434	GCA_002554225.1		PDDY01000000		US Food and Drug Administration		PacBio; Illumina	12.85x	SMRT v. 2.3.0; HGAP v. 3			4	8809980	67.58	8501	7585		Environment		2014	United States	United States
28095.210	Burkholderia gladioli strain BCC1809		28095	WGS	BCC1809				MLST.Burkholderia_pseudomallei.1365,MLST.Burkholderia_cepacia_complex.1017				2020-04-24T00:00:00Z		PRJEB35318	SAMEA6503461	GCA_902832125.1		CADFAJ010000001,CADFAJ010000002,CADFAJ010000003,CADFAJ010000004,CADFAJ010000005,CADFAJ010000006,CADFAJ010000007		CARDIFF SCHOOL OF BIOSCIENCES							162	8644590	67.8619	8261			Clinical				USA
28095.211	Burkholderia gladioli strain BCC1800		28095	WGS	BCC1800								2020-04-24T00:00:00Z		PRJEB35318	SAMEA6503452	GCA_902832165.1		CADFAE010000001,CADFAE010000002,CADFAE010000003,CADFAE010000004,CADFAE010000005,CADFAE010000006,CADFAE010000007		CARDIFF SCHOOL OF BIOSCIENCES							135	7915658	68.2804	7337			Clinical				USA
28095.212	Burkholderia gladioli strain BCC1830		28095	WGS	BCC1830								2020-04-24T00:00:00Z		PRJEB35318	SAMEA6503482	GCA_902832225.1		CADFBG010000001,CADFBG010000002,CADFBG010000003,CADFBG010000004,CADFBG010000005,CADFBG010000006,CADFBG010000007		CARDIFF SCHOOL OF BIOSCIENCES							115	8396103	68.0408	7911			Clinical				Canada
28095.213	Burkholderia gladioli strain BCC1831		28095	WGS	BCC1831				MLST.Burkholderia_cepacia_complex.947				2020-04-24T00:00:00Z		PRJEB35318	SAMEA6503483	GCA_902832205.1		CADFBC010000001,CADFBC010000002,CADFBC010000003,CADFBC010000004,CADFBC010000005,CADFBC010000006,CADFBC010000007		CARDIFF SCHOOL OF BIOSCIENCES							153	8426706	68.0021	8068			Clinical				Canada
28095.214	Burkholderia gladioli strain BCC1832		28095	WGS	BCC1832								2020-04-24T00:00:00Z		PRJEB35318	SAMEA6503484	GCA_902832215.1		CADFAY010000001,CADFAY010000002,CADFAY010000003,CADFAY010000004,CADFAY010000005,CADFAY010000006,CADFAY010000007		CARDIFF SCHOOL OF BIOSCIENCES							135	8163255	68.0795	7756			Clinical				USA
28095.215	Burkholderia gladioli strain BCC1829		28095	WGS	BCC1829								2020-04-24T00:00:00Z		PRJEB35318	SAMEA6503481	GCA_902832235.1		CADFAR010000001,CADFAR010000002,CADFAR010000003,CADFAR010000004,CADFAR010000005,CADFAR010000006,CADFAR010000007		CARDIFF SCHOOL OF BIOSCIENCES							112	8607725	67.7928	8328			Clinical				USA
28095.216	Burkholderia gladioli strain BCC1820		28095	WGS	BCC1820								2020-04-24T00:00:00Z		PRJEB35318	SAMEA6503472	GCA_902832245.1		CADFBB010000001,CADFBB010000002,CADFBB010000003,CADFBB010000004,CADFBB010000005,CADFBB010000006,CADFBB010000007		CARDIFF SCHOOL OF BIOSCIENCES							131	8046924	68.1418	7602			Clinical				USA
28095.217	Burkholderia gladioli strain BCC1822		28095	WGS	BCC1822				MLST.Burkholderia_pseudomallei.1365				2020-04-24T00:00:00Z		PRJEB35318	SAMEA6503474	GCA_902832255.1		CADFAV010000001,CADFAV010000002,CADFAV010000003,CADFAV010000004,CADFAV010000005,CADFAV010000006,CADFAV010000007		CARDIFF SCHOOL OF BIOSCIENCES							104	8083295	68.1802	7562			Clinical				USA
28095.218	Burkholderia gladioli strain BCC1834		28095	WGS	BCC1834								2020-04-24T00:00:00Z		PRJEB35318	SAMEA6503486	GCA_902832265.1		CADFBD010000001,CADFBD010000002,CADFBD010000003,CADFBD010000004,CADFBD010000005,CADFBD010000006,CADFBD010000007		CARDIFF SCHOOL OF BIOSCIENCES							118	7903871	68.0611	7523			Clinical				USA
28095.219	Burkholderia gladioli strain BCC1833		28095	WGS	BCC1833								2020-04-24T00:00:00Z		PRJEB35318	SAMEA6503485	GCA_902832275.1		CADFBJ010000001,CADFBJ010000002,CADFBJ010000003,CADFBJ010000004,CADFBJ010000005,CADFBJ010000006,CADFBJ010000007		CARDIFF SCHOOL OF BIOSCIENCES							126	8486124	68.0195	7999			Clinical				USA
28095.220	Burkholderia gladioli strain BCC1814		28095	WGS	BCC1814				MLST.Burkholderia_cepacia_complex.975				2020-04-24T00:00:00Z		PRJEB35318	SAMEA6503466	GCA_902832285.1		CADFAX010000001,CADFAX010000002,CADFAX010000003,CADFAX010000004,CADFAX010000005,CADFAX010000006,CADFAX010000007		CARDIFF SCHOOL OF BIOSCIENCES							156	8214782	68.1348	7807			Clinical				USA
28095.221	Burkholderia gladioli strain BCC1815		28095	WGS	BCC1815				MLST.Burkholderia_cepacia_complex.954				2020-04-24T00:00:00Z		PRJEB35318	SAMEA6503467	GCA_902832295.1		CADFAW010000001,CADFAW010000002,CADFAW010000003,CADFAW010000004,CADFAW010000005,CADFAW010000006,CADFAW010000007		CARDIFF SCHOOL OF BIOSCIENCES							186	8953830	67.3824	8899			Clinical				USA
28095.222	Burkholderia gladioli strain BCC1817		28095	WGS	BCC1817								2020-04-24T00:00:00Z		PRJEB35318	SAMEA6503469	GCA_902832305.1		CADFAQ010000001,CADFAQ010000002,CADFAQ010000003,CADFAQ010000004,CADFAQ010000005,CADFAQ010000006,CADFAQ010000007		CARDIFF SCHOOL OF BIOSCIENCES							127	8117213	68.2067	7625			Clinical				USA
28095.223	Burkholderia gladioli strain BCC1819		28095	WGS	BCC1819								2020-04-24T00:00:00Z		PRJEB35318	SAMEA6503471	GCA_902832325.1		CADFAU010000001,CADFAU010000002,CADFAU010000003,CADFAU010000004,CADFAU010000005,CADFAU010000006,CADFAU010000007		CARDIFF SCHOOL OF BIOSCIENCES							115	8418029	67.8963	8050			Clinical				USA
28095.224	Burkholderia gladioli strain BCC1813		28095	WGS	BCC1813								2020-04-24T00:00:00Z		PRJEB35318	SAMEA6503465	GCA_902832315.1		CADFAZ010000001,CADFAZ010000002,CADFAZ010000003,CADFAZ010000004,CADFAZ010000005,CADFAZ010000006,CADFAZ010000007		CARDIFF SCHOOL OF BIOSCIENCES							130	8566596	68.008	8071			Clinical				USA
28095.225	Burkholderia gladioli strain BCC1818		28095	WGS	BCC1818								2020-04-24T00:00:00Z		PRJEB35318	SAMEA6503470	GCA_902832365.1		CADFBF010000001,CADFBF010000002,CADFBF010000003,CADFBF010000004,CADFBF010000005,CADFBF010000006,CADFBF010000007		CARDIFF SCHOOL OF BIOSCIENCES							96	8158754	68.2311	7597			Clinical				USA
28095.226	Burkholderia gladioli strain BCC1828		28095	WGS	BCC1828								2020-04-24T00:00:00Z		PRJEB35318	SAMEA6503480	GCA_902832375.1		CADFAT010000001,CADFAT010000002,CADFAT010000003,CADFAT010000004,CADFAT010000005,CADFAT010000006,CADFAT010000007		CARDIFF SCHOOL OF BIOSCIENCES							153	8244827	68.0403	7872			Clinical				Canada
28095.227	Burkholderia gladioli strain BCC1825		28095	WGS	BCC1825								2020-04-24T00:00:00Z		PRJEB35318	SAMEA6503477	GCA_902832355.1		CADFBH010000001,CADFBH010000002,CADFBH010000003,CADFBH010000004,CADFBH010000005,CADFBH010000006,CADFBH010000007		CARDIFF SCHOOL OF BIOSCIENCES							119	8206042	67.9543	7852			Clinical				USA
28095.228	Burkholderia gladioli strain BCC1827		28095	WGS	BCC1827								2020-04-24T00:00:00Z		PRJEB35318	SAMEA6503479	GCA_902832345.1		CADFAS010000001,CADFAS010000002,CADFAS010000003,CADFAS010000004,CADFAS010000005,CADFAS010000006,CADFAS010000007		CARDIFF SCHOOL OF BIOSCIENCES							169	8711831	67.8736	8403			Clinical				USA
28095.229	Burkholderia gladioli strain BCC1826		28095	WGS	BCC1826								2020-04-24T00:00:00Z		PRJEB35318	SAMEA6503478	GCA_902832385.1		CADFBA010000001,CADFBA010000002,CADFBA010000003,CADFBA010000004,CADFBA010000005,CADFBA010000006,CADFBA010000007		CARDIFF SCHOOL OF BIOSCIENCES							115	8378454	68.1248	7905			Clinical				USA
28095.230	Burkholderia gladioli strain BCC1842		28095	WGS	BCC1842				MLST.Burkholderia_pseudomallei.1365				2020-04-24T00:00:00Z		PRJEB35318	SAMEA6503493	GCA_902832415.1		CADFBK010000001,CADFBK010000002,CADFBK010000003,CADFBK010000004,CADFBK010000005,CADFBK010000006,CADFBK010000007		CARDIFF SCHOOL OF BIOSCIENCES							116	8167952	68.2579	7605			Clinical				USA
28095.231	Burkholderia gladioli strain BCC1816		28095	WGS	BCC1816								2020-04-24T00:00:00Z		PRJEB35318	SAMEA6503468	GCA_902832395.1		CADFBE010000001,CADFBE010000002,CADFBE010000003,CADFBE010000004,CADFBE010000005,CADFBE010000006,CADFBE010000007		CARDIFF SCHOOL OF BIOSCIENCES							97	8184148	68.1108	7701			Clinical				Canada
28095.232	Burkholderia gladioli strain BCC1840		28095	WGS	BCC1840								2020-04-24T00:00:00Z		PRJEB35318	SAMEA6503491	GCA_902832405.1		CADFBN010000001,CADFBN010000002,CADFBN010000003,CADFBN010000004,CADFBN010000005,CADFBN010000006,CADFBN010000007		CARDIFF SCHOOL OF BIOSCIENCES							116	8147220	68.1427	7702			Clinical				USA
28095.233	Burkholderia gladioli strain BCC1835		28095	WGS	BCC1835								2020-04-24T00:00:00Z		PRJEB35318	SAMEA6503487	GCA_902832335.1		CADFBI010000001,CADFBI010000002,CADFBI010000003,CADFBI010000004,CADFBI010000005,CADFBI010000006,CADFBI010000007		CARDIFF SCHOOL OF BIOSCIENCES							159	8405475	67.9517	8138			Clinical				USA
28095.234	Burkholderia gladioli strain BCC1836		28095	WGS	BCC1836								2020-04-24T00:00:00Z		PRJEB35318	SAMEA6503488	GCA_902832445.1		CADFBM010000001,CADFBM010000002,CADFBM010000003,CADFBM010000004,CADFBM010000005,CADFBM010000006,CADFBM010000007		CARDIFF SCHOOL OF BIOSCIENCES							114	8176728	68.299	7620			Clinical				USA
28095.235	Burkholderia gladioli strain BCC1841		28095	WGS	BCC1841								2020-04-24T00:00:00Z		PRJEB35318	SAMEA6503492	GCA_902832435.1		CADFBP010000001,CADFBP010000002,CADFBP010000003,CADFBP010000004,CADFBP010000005,CADFBP010000006,CADFBP010000007		CARDIFF SCHOOL OF BIOSCIENCES							196	8718537	67.9421	8289			Clinical				USA
28095.236	Burkholderia gladioli strain BCC1843		28095	WGS	BCC1843								2020-04-24T00:00:00Z		PRJEB35318	SAMEA6503494	GCA_902832425.1		CADFBO010000001,CADFBO010000002,CADFBO010000003,CADFBO010000004,CADFBO010000005,CADFBO010000006,CADFBO010000007		CARDIFF SCHOOL OF BIOSCIENCES							209	8010992	68.0863	7599			Clinical				USA
28095.237	Burkholderia gladioli strain BCC1851		28095	WGS	BCC1851				MLST.Burkholderia_cepacia_complex.1015				2020-04-24T00:00:00Z		PRJEB35318	SAMEA6503502			CADFBV010000001,CADFBV010000002,CADFBV010000003,CADFBV010000004,CADFBV010000005,CADFBV010000006,CADFBV010000007		CARDIFF SCHOOL OF BIOSCIENCES							131	8370044	68.1983	7843			Clinical				USA
28095.238	Burkholderia gladioli strain BCC1852		28095	WGS	BCC1852				MLST.Burkholderia_cepacia_complex.902				2020-04-24T00:00:00Z		PRJEB35318	SAMEA6503503	GCA_902832515.1		CADFBW010000001,CADFBW010000002,CADFBW010000003,CADFBW010000004,CADFBW010000005,CADFBW010000006,CADFBW010000007		CARDIFF SCHOOL OF BIOSCIENCES							113	8419140	68.0476	7976			Clinical				USA
28095.239	Burkholderia gladioli strain BCC1849		28095	WGS	BCC1849				MLST.Burkholderia_pseudomallei.1365				2020-04-24T00:00:00Z		PRJEB35318	SAMEA6503500	GCA_902832485.1		CADFBR010000001,CADFBR010000002,CADFBR010000003,CADFBR010000004,CADFBR010000005,CADFBR010000006,CADFBR010000007		CARDIFF SCHOOL OF BIOSCIENCES							118	8221445	68.2869	7618			Clinical				USA
28095.240	Burkholderia gladioli strain BCC1855		28095	WGS	BCC1855								2020-04-24T00:00:00Z		PRJEB35318	SAMEA6503506	GCA_902832505.1		CADFBX010000001,CADFBX010000002,CADFBX010000003,CADFBX010000004,CADFBX010000005,CADFBX010000006,CADFBX010000007		CARDIFF SCHOOL OF BIOSCIENCES							177	8316949	68.0067	7915			Clinical				USA
28095.241	Burkholderia gladioli strain BCC1848		28095	WGS	BCC1848								2020-04-24T00:00:00Z		PRJEB35318	SAMEA6503499	GCA_902832525.1		CADFBT010000001,CADFBT010000002,CADFBT010000003,CADFBT010000004,CADFBT010000005,CADFBT010000006,CADFBT010000007		CARDIFF SCHOOL OF BIOSCIENCES							112	8138124	68.0384	7741			Clinical				USA
28095.242	Burkholderia gladioli strain BCC1854		28095	WGS	BCC1854								2020-04-24T00:00:00Z		PRJEB35318	SAMEA6503505	GCA_902832465.1		CADFBU010000001,CADFBU010000002,CADFBU010000003,CADFBU010000004,CADFBU010000005,CADFBU010000006,CADFBU010000007		CARDIFF SCHOOL OF BIOSCIENCES							180	8901311	67.8067	8631			Clinical				USA
28095.243	Burkholderia gladioli strain BCC1837		28095	WGS	BCC1837								2020-04-24T00:00:00Z		PRJEB35318	SAMEA6503489	GCA_902832455.1		CADFBL010000001,CADFBL010000002,CADFBL010000003,CADFBL010000004,CADFBL010000005,CADFBL010000006,CADFBL010000007		CARDIFF SCHOOL OF BIOSCIENCES							159	8140250	67.9883	7788			Clinical				USA
28095.244	Burkholderia gladioli strain BCC1846		28095	WGS	BCC1846								2020-04-24T00:00:00Z		PRJEB35318	SAMEA6503497	GCA_902832475.1		CADFCA010000001,CADFCA010000002,CADFCA010000003,CADFCA010000004,CADFCA010000005,CADFCA010000006,CADFCA010000007		CARDIFF SCHOOL OF BIOSCIENCES							113	8410519	67.9951	7942			Clinical				USA
28095.245	Burkholderia gladioli strain BCC1845		28095	WGS	BCC1845				MLST.Burkholderia_cepacia_complex.902				2020-04-24T00:00:00Z		PRJEB35318	SAMEA6503496	GCA_902832535.1		CADFBS010000001,CADFBS010000002,CADFBS010000003,CADFBS010000004,CADFBS010000005,CADFBS010000006,CADFBS010000007		CARDIFF SCHOOL OF BIOSCIENCES							86	8133239	68.2397	7585			Clinical				USA
28095.246	Burkholderia gladioli strain BCC1844		28095	WGS	BCC1844				MLST.Burkholderia_cepacia_complex.993				2020-04-24T00:00:00Z		PRJEB35318	SAMEA6503495	GCA_902832555.1		CADFBZ010000001,CADFBZ010000002,CADFBZ010000003,CADFBZ010000004,CADFBZ010000005,CADFBZ010000006,CADFBZ010000007		CARDIFF SCHOOL OF BIOSCIENCES							206	8196034	67.9745	7848			Clinical				USA
28095.247	Burkholderia gladioli strain BCC1853		28095	WGS	BCC1853				MLST.Burkholderia_cepacia_complex.1006				2020-04-24T00:00:00Z		PRJEB35318	SAMEA6503504	GCA_902832545.1		CADFBQ010000001,CADFBQ010000002,CADFBQ010000003,CADFBQ010000004,CADFBQ010000005,CADFBQ010000006,CADFBQ010000007		CARDIFF SCHOOL OF BIOSCIENCES							114	8220410	68.1924	7676			Clinical				USA
28095.248	Burkholderia gladioli strain BCC1856		28095	WGS	BCC1856								2020-04-24T00:00:00Z		PRJEB35318	SAMEA6503507	GCA_902832565.1		CADFBY010000001,CADFBY010000002,CADFBY010000003,CADFBY010000004,CADFBY010000005,CADFBY010000006,CADFBY010000007		CARDIFF SCHOOL OF BIOSCIENCES							129	8051580	68.2826	7529			Clinical				USA
28095.249	Burkholderia gladioli strain BCC1858		28095	WGS	BCC1858								2020-04-24T00:00:00Z		PRJEB35318	SAMEA6503509	GCA_902832575.1		CADFCB010000001,CADFCB010000002,CADFCB010000003,CADFCB010000004,CADFCB010000005,CADFCB010000006,CADFCB010000007		CARDIFF SCHOOL OF BIOSCIENCES							115	8191538	68.2154	7651			Clinical				USA
28095.250	Burkholderia gladioli strain BCC1863		28095	WGS	BCC1863								2020-04-24T00:00:00Z		PRJEB35318	SAMEA6503514	GCA_902832605.1		CADFCI010000001,CADFCI010000002,CADFCI010000003,CADFCI010000004,CADFCI010000005,CADFCI010000006,CADFCI010000007		CARDIFF SCHOOL OF BIOSCIENCES							121	8271571	68.2306	7785			Clinical				USA
28095.251	Burkholderia gladioli strain BCC1882		28095	WGS	BCC1882								2020-04-24T00:00:00Z		PRJEB35318	SAMEA6503526	GCA_902832625.1		CADFCM010000001,CADFCM010000002,CADFCM010000003,CADFCM010000004,CADFCM010000005,CADFCM010000006,CADFCM010000007		CARDIFF SCHOOL OF BIOSCIENCES							130	8385523	68.1891	7934
28095.252	Burkholderia gladioli strain BCC1859		28095	WGS	BCC1859								2020-04-24T00:00:00Z		PRJEB35318	SAMEA6503510	GCA_902832615.1		CADFCE010000001,CADFCE010000002,CADFCE010000003,CADFCE010000004,CADFCE010000005,CADFCE010000006,CADFCE010000007		CARDIFF SCHOOL OF BIOSCIENCES							116	8255319	68.2007	7709			Clinical				USA
28095.253	Burkholderia gladioli strain BCC1857		28095	WGS	BCC1857								2020-04-24T00:00:00Z		PRJEB35318	SAMEA6503508	GCA_902832595.1		CADFCC010000001,CADFCC010000002,CADFCC010000003,CADFCC010000004,CADFCC010000005,CADFCC010000006,CADFCC010000007		CARDIFF SCHOOL OF BIOSCIENCES							111	8233997	68.2489	7769			Clinical				USA
28095.254	Burkholderia gladioli strain BCC1880		28095	WGS	BCC1880				MLST.Burkholderia_cepacia_complex.985				2020-04-24T00:00:00Z		PRJEB35318	SAMEA6503524	GCA_902832635.1		CADFCL010000001,CADFCL010000002,CADFCL010000003,CADFCL010000004,CADFCL010000005,CADFCL010000006,CADFCL010000007		CARDIFF SCHOOL OF BIOSCIENCES							77	8229569	68.0392	7786
28095.255	Burkholderia gladioli strain BCC1850		28095	WGS	BCC1850				MLST.Burkholderia_pseudomallei.1365,MLST.Burkholderia_cepacia_complex.977				2020-04-24T00:00:00Z		PRJEB35318	SAMEA6503501	GCA_902832585.1		CADFCD010000001,CADFCD010000002,CADFCD010000003,CADFCD010000004,CADFCD010000005,CADFCD010000006,CADFCD010000007		CARDIFF SCHOOL OF BIOSCIENCES							175	8530522	68.0127	8086			Clinical				USA
28095.256	Burkholderia gladioli strain BCC1867		28095	WGS	BCC1867								2020-04-24T00:00:00Z		PRJEB35318	SAMEA6503518	GCA_902832675.1		CADFCF010000001,CADFCF010000002,CADFCF010000003,CADFCF010000004,CADFCF010000005,CADFCF010000006,CADFCF010000007		CARDIFF SCHOOL OF BIOSCIENCES							158	8396931	67.9604	8084			Clinical				USA
28095.257	Burkholderia gladioli strain BCC1870		28095	WGS	BCC1870				MLST.Burkholderia_cepacia_complex.993				2020-04-24T00:00:00Z		PRJEB35318	SAMEA6503521	GCA_902832645.1		CADFCH010000001,CADFCH010000002,CADFCH010000003,CADFCH010000004,CADFCH010000005,CADFCH010000006,CADFCH010000007		CARDIFF SCHOOL OF BIOSCIENCES							182	8352476	67.9418	8008			Clinical				USA
28095.258	Burkholderia gladioli strain BCC1869		28095	WGS	BCC1869				MLST.Burkholderia_cepacia_complex.902				2020-04-24T00:00:00Z		PRJEB35318	SAMEA6503520	GCA_902832665.1		CADFCQ010000001,CADFCQ010000002,CADFCQ010000003,CADFCQ010000004,CADFCQ010000005,CADFCQ010000006,CADFCQ010000007		CARDIFF SCHOOL OF BIOSCIENCES							159	8602940	67.9127	8241			Clinical				USA
28095.259	Burkholderia gladioli strain BCC1860		28095	WGS	BCC1860				MLST.Burkholderia_cepacia_complex.952				2020-04-24T00:00:00Z		PRJEB35318	SAMEA6503511	GCA_902832655.1		CADFCO010000001,CADFCO010000002,CADFCO010000003,CADFCO010000004,CADFCO010000005,CADFCO010000006,CADFCO010000007		CARDIFF SCHOOL OF BIOSCIENCES							136	8627827	67.9935	8296			Clinical				USA
28095.26	Burkholderia gladioli strain Coa14		28095	WGS	Coa14								2018-02-05T00:00:00Z		PRJNA432330	SAMN08443948	GCA_002917905.1		PQII01000000		Federal University of Amazonas		Illumina HiSeq	150.0x	MIRA v. 4.0-1; CAP3 v. July-2018			27	8460426	68.042	7994	7269		water		2014	Brazil	Brazil: Amazonas State			37 m
28095.260	Burkholderia gladioli strain BCC1871		28095	WGS	BCC1871				MLST.Burkholderia_cepacia_complex.993				2020-04-24T00:00:00Z		PRJEB35318	SAMEA6503522	GCA_902832705.1		CADFCK010000001,CADFCK010000002,CADFCK010000003,CADFCK010000004,CADFCK010000005,CADFCK010000006,CADFCK010000007		CARDIFF SCHOOL OF BIOSCIENCES							155	8055080	68.0975	7690			Clinical				USA
28095.261	Burkholderia gladioli strain BCC1866		28095	WGS	BCC1866				MLST.Burkholderia_cepacia_complex.1002				2020-04-24T00:00:00Z		PRJEB35318	SAMEA6503517	GCA_902832695.1		CADFCG010000001,CADFCG010000002,CADFCG010000003,CADFCG010000004,CADFCG010000005,CADFCG010000006,CADFCG010000007		CARDIFF SCHOOL OF BIOSCIENCES							143	8455656	67.9883	8034			Clinical				USA
28095.262	Burkholderia gladioli strain BCC1862		28095	WGS	BCC1862				MLST.Burkholderia_pseudomallei.1365				2020-04-24T00:00:00Z		PRJEB35318	SAMEA6503513	GCA_902832685.1		CADFCN010000001,CADFCN010000002,CADFCN010000003,CADFCN010000004,CADFCN010000005,CADFCN010000006,CADFCN010000007		CARDIFF SCHOOL OF BIOSCIENCES							108	8383581	68.1445	7906			Clinical				USA
28095.263	Burkholderia gladioli strain BCC1868		28095	WGS	BCC1868								2020-04-24T00:00:00Z		PRJEB35318	SAMEA6503519	GCA_902832715.1		CADFCJ010000001,CADFCJ010000002,CADFCJ010000003,CADFCJ010000004,CADFCJ010000005,CADFCJ010000006,CADFCJ010000007		CARDIFF SCHOOL OF BIOSCIENCES							92	7934486	68.1862	7417			Clinical				USA
28095.264	Burkholderia gladioli strain BCC1865		28095	WGS	BCC1865								2020-04-24T00:00:00Z		PRJEB35318	SAMEA6503516	GCA_902832725.1		CADFCP010000001,CADFCP010000002,CADFCP010000003,CADFCP010000004,CADFCP010000005,CADFCP010000006,CADFCP010000007		CARDIFF SCHOOL OF BIOSCIENCES							131	8225444	68.1437	7826			Clinical				USA
28095.265	Burkholderia gladioli strain BCC1872		28095	WGS	BCC1872				MLST.Burkholderia_pseudomallei.1365,MLST.Burkholderia_cepacia_complex.1001				2020-04-24T00:00:00Z		PRJEB35318	SAMEA6503523	GCA_902832745.1		CADFCR010000001,CADFCR010000002,CADFCR010000003,CADFCR010000004,CADFCR010000005,CADFCR010000006,CADFCR010000007		CARDIFF SCHOOL OF BIOSCIENCES							162	8426945	68.1421	7850			Clinical				USA
28095.266	Burkholderia gladioli strain BCC1881		28095	WGS	BCC1881								2020-04-24T00:00:00Z		PRJEB35318	SAMEA6503525	GCA_902832735.1		CADFCS010000001,CADFCS010000002,CADFCS010000003,CADFCS010000004,CADFCS010000005,CADFCS010000006,CADFCS010000007		CARDIFF SCHOOL OF BIOSCIENCES							125	8386083	68.1923	7915
28095.267	Burkholderia gladioli strain BCC1883		28095	WGS	BCC1883								2020-04-24T00:00:00Z		PRJEB35318	SAMEA6503527	GCA_902832785.1		CADFCW010000001,CADFCW010000002,CADFCW010000003,CADFCW010000004,CADFCW010000005,CADFCW010000006,CADFCW010000007		CARDIFF SCHOOL OF BIOSCIENCES							99	8126362	68.2988	7523
28095.27	Burkholderia gladioli strain AU16341		28095	WGS	AU16341								2018-03-07T00:00:00Z		PRJNA434393	SAMN08627999	GCA_002980955.1		PVFX01000000		JCVI		Illumina NextSeq 500	107.25x	SPAdes v. 3.1.1			197	8473203	68.0706	8315	7467		sputum		2008	United States	United States						Human, Homo sapiens
28095.28	Burkholderia gladioli strain AU0032		28095	WGS	AU0032				MLST.Burkholderia_cepacia_complex.952				2018-03-07T00:00:00Z		PRJNA434393	SAMN08627940	GCA_002980975.1		PVFC01000000		JCVI		Illumina NextSeq 500	100.08x	SPAdes v. 3.1.1			167	8017369	68.1744	7701	6940		sputum		1993	United States	United States						Human, Homo sapiens
28095.29	Burkholderia gladioli strain AU26456		28095	WGS	AU26456								2018-03-07T00:00:00Z		PRJNA434393	SAMN08627969	GCA_002981405.1		PVGZ01000000		JCVI		Illumina NextSeq 500	106.62x	SPAdes v. 3.1.1			174	8083230	68.2202	7737	7020		sputum		2013	United States	United States						Human, Homo sapiens
28095.30	Burkholderia gladioli strain AU29541		28095	WGS	AU29541								2018-03-07T00:00:00Z		PRJNA434393	SAMN08627964	GCA_002981475.1		PVHE01000000		JCVI		Illumina NextSeq 500	111.71x	SPAdes v. 3.1.1			199	8361912	68.1864	8041	7280		sputum		2014	United States	United States						Human, Homo sapiens
28095.31	Burkholderia gladioli strain AU30473		28095	WGS	AU30473								2018-03-07T00:00:00Z		PRJNA434393	SAMN08627959	GCA_002981875.1		PVHI01000000		JCVI		Illumina NextSeq 500	110.81x	SPAdes v. 3.1.1			181	8148414	68.2613	7765	7058		sputum		2014	United States	United States						Human, Homo sapiens
28095.39	Burkholderia gladioli strain NCTC12378		28095	WGS	NCTC12378	not available: to be reported later			MLST.Burkholderia_cepacia_complex.557		NCTC:12378		2018-06-16T00:00:00Z		PRJEB6403	SAMEA104224816	GCA_900446225.1		UARB01000000		SC							42	8391235	68.0285	7851	7094		Plant-Gladiolus sp.		1966	United States	United States						Plant (Gladiolus species)
28095.40	Burkholderia gladioli strain Co14		28095	Complete	Co14								2018-11-06T00:00:00Z		PRJNA500835	SAMN10345356	GCA_003713105.1		CP033430,CP033431,CP033429		China National Center for Food Safety Risk Assessment		PacBio RS	100.0x	HGAP v. V3.0	2	1	3	8320525	67.9787	7882	7203		Fermented corn flour		1977-08	China	China: Heilongjiang Province
28095.43	Burkholderia gladioli strain 3723STDY6437372		28095	WGS	3723STDY6437372				MLST.Burkholderia_cepacia_complex.952				2018-11-09T00:00:00Z		PRJEB6927	SAMEA4026939	GCA_900608515.1		UWYX01000000		SC							3	8465675	67.9969	7902			clinical	Human-Cystic Fibrosis	2014	United States	United States						Human, Homo sapiens
28095.44	Burkholderia gladioli strain 3259STDY7007611		28095	WGS	3259STDY7007611								2018-11-09T00:00:00Z		PRJEB6927	SAMEA104168725	GCA_900608525.1		UWYV01000000		SC							4	8511917	67.8983	8061			clinical	Human-Cystic Fibrosis	2014	United States	United States						Human, Homo sapiens
28095.45	Burkholderia gladioli strain 3723STDY6437373		28095	WGS	3723STDY6437373				MLST.Burkholderia_cepacia_complex.999				2018-11-09T00:00:00Z		PRJEB6927	SAMEA4026940	GCA_900608535.1		UWYW01000000		SC							3	8408902	67.9792	7821			clinical	Human-Cystic Fibrosis	2014	United States	United States						Human, Homo sapiens
28095.46	Burkholderia gladioli strain 238		28095	WGS	238				MLST.Burkholderia_pseudomallei.1365				2018-12-07T00:00:00Z		PRJEB9765	SAMEA3473674	GCA_900631635.1		UZVS01000000		SC							4	8643150	67.9351	8056			clinical	Human-Cystic Fibrosis	1996/2014	United States	United States						Human, Homo sapiens
28095.50	Burkholderia gladioli strain Lv-StA		28095	WGS	Lv-StA				MLST.Burkholderia_pseudomallei.1365				2020-01-22T00:00:00Z		PRJNA531449	SAMN12995582	GCA_009912275.1		WITE01000000		University of Wisconsin, Madison		Illumina	99.91x	SPAdes v. NOV-2016			4	8561812	67.9361	7973	7214		beetle eggs		Jan-2015	Brazil	Brazil: Sao Paulo						Lagria villosa
28095.54	Burkholderia gladioli strain 579		28095	WGS	579								2020-03-16T00:00:00Z		PRJNA478367	SAMN09514286			QODE01000000		Embrapa Agroenergia		Illumina Hiseq2000	120.0x	Allpaths-LG v. 44849			12	8047118	68.1082	7618	6940		Mature oil palm fruits	isolated from Elais guineensis Jacq	2015	Brazil	Brazil: Central-west			1048 m			Elaeis guineensis
28095.56	Burkholderia gladioli strain NF001		28095	WGS	NF001								2020-06-03T00:00:00Z		PRJNA635401	SAMN15036861			JABRWI010000001,JABRWI010000010,JABRWI010000100,JABRWI010000101,JABRWI010000102,JABRWI010000103,JABRWI010000104		Hubei University		Illumina MiSeq	80.0x	Newbler v. 2.8			328	8161264	68.1092	7933	7231		kernel		2016-05-20	China	China: Hubei						Wheat, Triticum aestivum
28095.57	Burkholderia gladioli strain C101		28095	WGS	C101								2020-07-23T00:00:00Z		PRJNA551879	SAMN12167277			VIYR01000000		Auburn University		Illumina MiSeq	30.0x	A5 v. 20160825			246	8237228	68.2421	8047	7359		rhizosphere			USA	USA: Auburn			214 m
28095.58	Burkholderia gladioli strain CGB10		28095	Complete	CGB10								2020-08-21T00:00:00Z		PRJNA637828	SAMN15158960	GCA_014263355.1		CP054468,CP054469,CP054470		South China Agriculture University		Oxford Nanopore	300.0x	canu v. 2019-01-07	3		3	8423203	68.0736	7972			leaf	isolated from sugarcane leaf	2017-07-01	China	China:Guangzhou						Sugarcane, Saccharum officinarum
28095.59	Burkholderia gladioli strain BCC1670		28095	WGS	BCC1670								2020-04-24T00:00:00Z		PRJEB35318	SAMEA6503344	GCA_902829325.1		CADEPO010000001,CADEPO010000002,CADEPO010000003,CADEPO010000004,CADEPO010000005,CADEPO010000006,CADEPO010000007		CARDIFF SCHOOL OF BIOSCIENCES							75	8288649	68.0251	7909			Clinical				United Kingdom
28095.6	Burkholderia gladioli UCD-UG_CHAPALOTE		28095	WGS	UCD-UG_CHAPALOTE				MLST.Burkholderia_cepacia_complex.963				2014-09-24T00:00:00Z	-	PRJNA260296	SAMN03019910	GCA_000757585.1		JRGO00000000	-	UC Davis		Illumina MiSeq	98.0x	A5AssemblyPipeline v. A5-miseq 20140604	2	4	110	8526934	67.76	7639	6873		ancient Mexican landrace of corn, Chapalote	isolated from an ancient Mexican landrace of corn, Chapalote	Aug-2008	Canada	Canada: Univ of Guelph, Guelph, ON						chapalote corn
28095.60	Burkholderia gladioli strain BCC1727		28095	WGS	BCC1727				MLST.Burkholderia_cepacia_complex.1012				2020-04-24T00:00:00Z		PRJEB35318	SAMEA6503398	GCA_902829345.1		CADEPT010000001,CADEPT010000002,CADEPT010000003,CADEPT010000004,CADEPT010000005,CADEPT010000006,CADEPT010000007		CARDIFF SCHOOL OF BIOSCIENCES							43	8160415	68.2875	7592			Clinical				USA
28095.61	Burkholderia gladioli strain BCC1701		28095	WGS	BCC1701				MLST.Burkholderia_cepacia_complex.993				2020-04-24T00:00:00Z		PRJEB35318	SAMEA6503374	GCA_902829355.1		CADEPP010000001,CADEPP010000002,CADEPP010000003,CADEPP010000004,CADEPP010000005,CADEPP010000006,CADEPP010000007		CARDIFF SCHOOL OF BIOSCIENCES							94	8153547	67.9742	7746			Clinical				USA
28095.62	Burkholderia gladioli strain BCC1754		28095	WGS	BCC1754				MLST.Burkholderia_pseudomallei.1365				2020-04-24T00:00:00Z		PRJEB35318	SAMEA6503407	GCA_902829365.1		CADEPX010000001,CADEPX010000002,CADEPX010000003,CADEPX010000004,CADEPX010000005,CADEPX010000006,CADEPX010000007		CARDIFF SCHOOL OF BIOSCIENCES							104	8379981	68.1988	7859			Clinical				USA
28095.63	Burkholderia gladioli strain BCC1651		28095	WGS	BCC1651				MLST.Burkholderia_cepacia_complex.958,MLST.Burkholderia_pseudomallei.1365				2020-04-24T00:00:00Z		PRJEB35318	SAMEA6503334	GCA_902829385.1		CADEPW010000001,CADEPW010000002,CADEPW010000003,CADEPW010000004,CADEPW010000005,CADEPW010000006,CADEPW010000007		CARDIFF SCHOOL OF BIOSCIENCES							44	7935621	68.2942	7349			Clinical				USA
28095.64	Burkholderia gladioli strain BCC1821		28095	WGS	BCC1821								2020-04-24T00:00:00Z		PRJEB35318	SAMEA6503473	GCA_902829485.1		CADEQE010000001,CADEQE010000002,CADEQE010000003,CADEQE010000004,CADEQE010000005,CADEQE010000006,CADEQE010000007		CARDIFF SCHOOL OF BIOSCIENCES							126	8134597	68.0739	7771			Clinical				USA
28095.65	Burkholderia gladioli strain BCC1685		28095	WGS	BCC1685				MLST.Burkholderia_cepacia_complex.947				2020-04-24T00:00:00Z		PRJEB35318	SAMEA6503358	GCA_902829495.1		CADEQB010000001,CADEQB010000002,CADEQB010000003,CADEQB010000004,CADEQB010000005,CADEQB010000006,CADEQB010000007		CARDIFF SCHOOL OF BIOSCIENCES							66	7949643	68.0298	7534			Clinical				USA
28095.66	Burkholderia gladioli strain BCC1773		28095	WGS	BCC1773				MLST.Burkholderia_cepacia_complex.903				2020-04-24T00:00:00Z		PRJEB35318	SAMEA6503426	GCA_902829405.1		CADEPU010000001,CADEPU010000002,CADEPU010000003,CADEPU010000004,CADEPU010000005,CADEPU010000006,CADEPU010000007		CARDIFF SCHOOL OF BIOSCIENCES							131	8082920	68.2088	7685			Clinical				USA
28095.67	Burkholderia gladioli strain BCC1823		28095	WGS	BCC1823								2020-04-24T00:00:00Z		PRJEB35318	SAMEA6503475	GCA_902829525.1		CADEQJ010000001,CADEQJ010000002,CADEQJ010000003,CADEQJ010000004,CADEQJ010000005,CADEQJ010000006,CADEQJ010000007		CARDIFF SCHOOL OF BIOSCIENCES							107	8215235	68.3011	7645			Clinical				USA
28095.68	Burkholderia gladioli strain BCC1783		28095	WGS	BCC1783								2020-04-24T00:00:00Z		PRJEB35318	SAMEA6503436	GCA_902829505.1		CADEQK010000001,CADEQK010000002,CADEQK010000003,CADEQK010000004,CADEQK010000005,CADEQK010000006,CADEQK010000007		CARDIFF SCHOOL OF BIOSCIENCES							184	8391504	67.9529	8056			Clinical				USA
28095.69	Burkholderia gladioli strain BCC1782		28095	WGS	BCC1782								2020-04-24T00:00:00Z		PRJEB35318	SAMEA6503435	GCA_902829555.1		CADEQH010000001,CADEQH010000002,CADEQH010000003,CADEQH010000004,CADEQH010000005,CADEQH010000006,CADEQH010000007		CARDIFF SCHOOL OF BIOSCIENCES							133	8001312	68.2326	7540			Clinical				USA
28095.70	Burkholderia gladioli strain BCC1730		28095	WGS	BCC1730				MLST.Burkholderia_cepacia_complex.1015				2020-04-24T00:00:00Z		PRJEB35318	SAMEA6503401	GCA_902829545.1		CADEQD010000001,CADEQD010000002,CADEQD010000003,CADEQD010000004,CADEQD010000005,CADEQD010000006,CADEQD010000007		CARDIFF SCHOOL OF BIOSCIENCES							44	8535040	68.1224	7990			Clinical				USA
28095.71	Burkholderia gladioli strain BCC0238		28095	WGS	BCC0238				MLST.Burkholderia_pseudomallei.1365				2020-04-24T00:00:00Z		PRJEB35318	SAMEA6503627	GCA_902829535.1		CADEQC010000001,CADEQC010000002,CADEQC010000003,CADEQC010000004		CARDIFF SCHOOL OF BIOSCIENCES							4	8643150	67.9351	8057			Clinical, sputum				USA
28095.72	Burkholderia gladioli strain BCC1732		28095	WGS	BCC1732				MLST.Burkholderia_cepacia_complex.1017,MLST.Burkholderia_pseudomallei.1365				2020-04-24T00:00:00Z		PRJEB35318	SAMEA6503403	GCA_902829585.1		CADEQR010000001,CADEQR010000002,CADEQR010000003,CADEQR010000004,CADEQR010000005,CADEQR010000006,CADEQR010000007		CARDIFF SCHOOL OF BIOSCIENCES							64	8816837	67.6724	8443			Clinical				USA
28095.73	Burkholderia gladioli strain BCC1682		28095	WGS	BCC1682				MLST.Burkholderia_cepacia_complex.947				2020-04-24T00:00:00Z		PRJEB35318	SAMEA6503355	GCA_902829635.1		CADEQP010000001,CADEQP010000002,CADEQP010000003,CADEQP010000004,CADEQP010000005,CADEQP010000006,CADEQP010000007		CARDIFF SCHOOL OF BIOSCIENCES							57	7949506	68.0287	7522			Clinical				USA
28095.74	Burkholderia gladioli strain BCC1789		28095	WGS	BCC1789				MLST.Burkholderia_cepacia_complex.901				2020-04-24T00:00:00Z		PRJEB35318	SAMEA6503442	GCA_902830195.1		CADETE010000001,CADETE010000002,CADETE010000003,CADETE010000004,CADETE010000005,CADETE010000006,CADETE010000007		CARDIFF SCHOOL OF BIOSCIENCES							145	8334423	68.0433	7863			Clinical				USA
28095.75	Burkholderia gladioli strain BCC1810		28095	WGS	BCC1810				MLST.Burkholderia_cepacia_complex.955				2020-04-24T00:00:00Z		PRJEB35318	SAMEA6503462	GCA_902830185.1		CADETG010000001,CADETG010000002,CADETG010000003,CADETG010000004,CADETG010000005,CADETG010000006,CADETG010000007		CARDIFF SCHOOL OF BIOSCIENCES							94	8280902	68.2184	7700			Clinical				USA
28095.76	Burkholderia gladioli strain BCC1619		28095	WGS	BCC1619								2020-04-24T00:00:00Z		PRJEB35318	SAMEA6503322	GCA_902830945.1		CADEVR010000001,CADEVR010000002,CADEVR010000003,CADEVR010000004,CADEVR010000005,CADEVR010000006,CADEVR010000007		CARDIFF SCHOOL OF BIOSCIENCES							36	7884175	68.1325	7441			Clinical				USA
28095.77	Burkholderia gladioli strain BCC1624		28095	WGS	BCC1624								2020-04-24T00:00:00Z		PRJEB35318	SAMEA6503327	GCA_902830975.1		CADEVZ010000001,CADEVZ010000002,CADEVZ010000003,CADEVZ010000004,CADEVZ010000005,CADEVZ010000006,CADEVZ010000007		CARDIFF SCHOOL OF BIOSCIENCES							48	7880585	68.135	7462			Clinical				USA
28095.79	Burkholderia gladioli strain BCC1847		28095	WGS	BCC1847								2020-04-24T00:00:00Z		PRJEB35318	SAMEA6503498	GCA_902830245.1		CADESY010000001,CADESY010000002,CADESY010000003,CADESY010000004,CADESY010000005,CADESY010000006,CADESY010000007		CARDIFF SCHOOL OF BIOSCIENCES							143	8405275	68.1672	7939			Clinical				USA
28095.80	Burkholderia gladioli strain BCC0507		28095	WGS	BCC0507				MLST.Burkholderia_pseudomallei.1365,MLST.Burkholderia_cepacia_complex.948				2020-04-24T00:00:00Z		PRJEB35318	SAMEA6503319	GCA_902830895.1		CADEVP010000001,CADEVP010000002,CADEVP010000003,CADEVP010000004,CADEVP010000005,CADEVP010000006,CADEVP010000007		CARDIFF SCHOOL OF BIOSCIENCES							61	8356447	68.1298	7855			Clinical, cystic fibrosis patient				Italy
28095.81	Burkholderia gladioli strain BCC1864		28095	WGS	BCC1864				MLST.Burkholderia_cepacia_complex.993				2020-04-24T00:00:00Z		PRJEB35318	SAMEA6503515	GCA_902830235.1		CADETA010000001,CADETA010000002,CADETA010000003,CADETA010000004,CADETA010000005,CADETA010000006,CADETA010000007		CARDIFF SCHOOL OF BIOSCIENCES							220	8502629	67.8994	8223			Clinical				USA
28095.82	Burkholderia gladioli strain BCC1838		28095	WGS	BCC1838				MLST.Burkholderia_cepacia_complex.947				2020-04-24T00:00:00Z		PRJEB35318	SAMEA6503490	GCA_902830215.1		CADETB010000001,CADETB010000002,CADETB010000003,CADETB010000004,CADETB010000005,CADETB010000006,CADETB010000007		CARDIFF SCHOOL OF BIOSCIENCES							204	8441001	67.9006	8172			Clinical				USA
28095.83	Burkholderia gladioli strain BCC1861		28095	WGS	BCC1861								2020-04-24T00:00:00Z		PRJEB35318	SAMEA6503512	GCA_902829615.1		CADEQS010000001,CADEQS010000002,CADEQS010000003,CADEQS010000004,CADEQS010000005,CADEQS010000006,CADEQS010000007		CARDIFF SCHOOL OF BIOSCIENCES							249	8626984	67.7458	8381			Clinical				USA
28095.84	Burkholderia gladioli strain BCC0252		28095	WGS	BCC0252				MLST.Burkholderia_cepacia_complex.947				2020-04-24T00:00:00Z		PRJEB35318	SAMEA6503318	GCA_902830905.1		CADEVQ010000001,CADEVQ010000002,CADEVQ010000003,CADEVQ010000004,CADEVQ010000005,CADEVQ010000006,CADEVQ010000007		CARDIFF SCHOOL OF BIOSCIENCES							63	8216644	68.0912	7751			Clinical, sputum				Australia
28095.85	Burkholderia gladioli strain BCC1623		28095	WGS	BCC1623				MLST.Burkholderia_cepacia_complex.953				2020-04-24T00:00:00Z		PRJEB35318	SAMEA6503326	GCA_902830935.1		CADEVS010000001,CADEVS010000002,CADEVS010000003,CADEVS010000004,CADEVS010000005,CADEVS010000006,CADEVS010000007		CARDIFF SCHOOL OF BIOSCIENCES							78	8440313	67.8644	7953			Clinical				USA
28095.86	Burkholderia gladioli strain BCC0771		28095	WGS	BCC0771				MLST.Burkholderia_cepacia_complex.557				2020-04-24T00:00:00Z		PRJEB35318	SAMEA6503320	GCA_902830915.1		CADEVY010000001,CADEVY010000002,CADEVY010000003,CADEVY010000004,CADEVY010000005,CADEVY010000006,CADEVY010000007		CARDIFF SCHOOL OF BIOSCIENCES							51	8799286	67.7226	8264			Environmental, Gladiolus sp.				USA
28095.87	Burkholderia gladioli strain BCC1317		28095	WGS	BCC1317				MLST.Burkholderia_cepacia_complex.949				2020-04-24T00:00:00Z		PRJEB35318	SAMEA6503321	GCA_902830925.1		CADEVV010000001,CADEVV010000002,CADEVV010000003,CADEVV010000004,CADEVV010000005,CADEVV010000006,CADEVV010000007		CARDIFF SCHOOL OF BIOSCIENCES							63	8769981	67.9272	8278			Environmental/Industrial				United Kingdom
28095.88	Burkholderia gladioli strain BCC1622		28095	WGS	BCC1622				MLST.Burkholderia_cepacia_complex.952				2020-04-24T00:00:00Z		PRJEB35318	SAMEA6503325	GCA_902830955.1		CADEVX010000001,CADEVX010000002,CADEVX010000003,CADEVX010000004,CADEVX010000005,CADEVX010000006,CADEVX010000007		CARDIFF SCHOOL OF BIOSCIENCES							51	8414452	68.0446	7918			Clinical				USA
28095.89	Burkholderia gladioli strain BCC1621		28095	WGS	BCC1621				MLST.Burkholderia_cepacia_complex.903				2020-04-24T00:00:00Z		PRJEB35318	SAMEA6503324	GCA_902830995.1		CADEVU010000001,CADEVU010000002,CADEVU010000003,CADEVU010000004,CADEVU010000005,CADEVU010000006,CADEVU010000007		CARDIFF SCHOOL OF BIOSCIENCES							76	8475537	67.9435	8102			Clinical				USA
28095.90	Burkholderia gladioli strain BCC1620		28095	WGS	BCC1620				MLST.Burkholderia_cepacia_complex.951				2020-04-24T00:00:00Z		PRJEB35318	SAMEA6503323	GCA_902830985.1		CADEVW010000001,CADEVW010000002,CADEVW010000003,CADEVW010000004,CADEVW010000005,CADEVW010000006,CADEVW010000007		CARDIFF SCHOOL OF BIOSCIENCES							61	8190903	68.0854	7744			Clinical				USA
28095.91	Burkholderia gladioli strain BCC1645		28095	WGS	BCC1645								2020-04-24T00:00:00Z		PRJEB35318	SAMEA6503328	GCA_902830965.1		CADEVT010000001,CADEVT010000002,CADEVT010000003,CADEVT010000004,CADEVT010000005,CADEVT010000006,CADEVT010000007		CARDIFF SCHOOL OF BIOSCIENCES							78	8612199	67.8698	8325			Environmental, Allium cepa bulb				Australia
28095.92	Burkholderia gladioli strain BCC1646		28095	WGS	BCC1646				MLST.Burkholderia_cepacia_complex.954				2020-04-24T00:00:00Z		PRJEB35318	SAMEA6503329	GCA_902831005.1		CADEWA010000001,CADEWA010000002,CADEWA010000003,CADEWA010000004,CADEWA010000005,CADEWA010000006,CADEWA010000007		CARDIFF SCHOOL OF BIOSCIENCES							87	8387866	67.9593	8019			Environmental, Allium cepa				India
28095.93	Burkholderia gladioli strain BCC1650		28095	WGS	BCC1650				MLST.Burkholderia_cepacia_complex.957				2020-04-24T00:00:00Z		PRJEB35318	SAMEA6503333	GCA_902831015.1		CADEWE010000001,CADEWE010000002,CADEWE010000003,CADEWE010000004,CADEWE010000005,CADEWE010000006,CADEWE010000007		CARDIFF SCHOOL OF BIOSCIENCES							35	8095877	68.2401	7446			Environmental, poisoned bongkrek				Indonesia
28095.94	Burkholderia gladioli strain BCC1662		28095	WGS	BCC1662				MLST.Burkholderia_cepacia_complex.947				2020-04-24T00:00:00Z		PRJEB35318	SAMEA6503336	GCA_902831065.1		CADEWG010000001,CADEWG010000002,CADEWG010000003,CADEWG010000004,CADEWG010000005,CADEWG010000006,CADEWG010000007		CARDIFF SCHOOL OF BIOSCIENCES							67	8514638	68.0526	8132			Clinical				USA
28095.95	Burkholderia gladioli strain BCC1649		28095	WGS	BCC1649				MLST.Burkholderia_pseudomallei.1365,MLST.Burkholderia_cepacia_complex.956				2020-04-24T00:00:00Z		PRJEB35318	SAMEA6503332	GCA_902831025.1		CADEWI010000001,CADEWI010000002,CADEWI010000003,CADEWI010000004,CADEWI010000005,CADEWI010000006,CADEWI010000007		CARDIFF SCHOOL OF BIOSCIENCES							51	8245623	68.3031	7607			Environmental, Gladiolus sp.				Zimbabwe
28095.96	Burkholderia gladioli strain BCC1661		28095	WGS	BCC1661				MLST.Burkholderia_cepacia_complex.959				2020-04-24T00:00:00Z		PRJEB35318	SAMEA6503335	GCA_902831055.1		CADEWC010000001,CADEWC010000002,CADEWC010000003,CADEWC010000004,CADEWC010000005,CADEWC010000006,CADEWC010000007		CARDIFF SCHOOL OF BIOSCIENCES							45	8332259	68.0571	7839			Clinical				USA
28095.97	Burkholderia gladioli strain BCC1664		28095	WGS	BCC1664								2020-04-24T00:00:00Z		PRJEB35318	SAMEA6503338	GCA_902831045.1		CADEWB010000001,CADEWB010000002,CADEWB010000003,CADEWB010000004,CADEWB010000005,CADEWB010000006,CADEWB010000007		CARDIFF SCHOOL OF BIOSCIENCES							73	8505190	68.0547	8129			Clinical				USA
28095.98	Burkholderia gladioli strain BCC1648		28095	WGS	BCC1648				MLST.Burkholderia_cepacia_complex.903				2020-04-24T00:00:00Z		PRJEB35318	SAMEA6503331	GCA_902831035.1		CADEWD010000001,CADEWD010000002,CADEWD010000003,CADEWD010000004,CADEWD010000005,CADEWD010000006,CADEWD010000007		CARDIFF SCHOOL OF BIOSCIENCES							85	8615454	67.8681	8313			Environmental				USA
28095.99	Burkholderia gladioli strain BCC1665		28095	WGS	BCC1665				MLST.Burkholderia_cepacia_complex.963				2020-04-24T00:00:00Z		PRJEB35318	SAMEA6503339	GCA_902831105.1		CADEWK010000001,CADEWK010000002,CADEWK010000003,CADEWK010000004,CADEWK010000005,CADEWK010000006,CADEWK010000007		CARDIFF SCHOOL OF BIOSCIENCES							45	8333161	68.0551	7837			Clinical				USA
32009.10	Burkholderia gladioli pv. gladioli strain FDAARGOS_188 strain		32009	Complete	FDAARGOS_188				MLST.Burkholderia_cepacia_complex.557		FDA:FDAARGOS_188		2018-07-03T00:00:00Z		PRJNA231221	SAMN05004743	GCA_003613595.1		CP022213,CP022210,CP022209,CP022211,CP022212		US Food and Drug Administration		PacBio	13.0162396965822x	HGAP v. 3	2	3	5	8892541	67.6257	8446	7595		Environment		2011
32009.3	Burkholderia gladioli pv. gladioli strain KACC 11889		32009	Complete	KACC 11889			pathovar gladioli	MLST.Burkholderia_cepacia_complex.557		KACC:11889		2017-06-26T00:00:00Z		PRJNA390908	SAMN07253176			CP022005,CP022006,CP022007,CP022008,CP022009		Seoul National University		PacBio	340.0x	HGAP v. 2.3	2	3	5	8854837	67.66	8511	7565		Plant-Gladiolus sp.		2015	South Korea	South Korea
32009.4	Burkholderia gladioli pv. gladioli strain FDAARGOS_389		32009	Complete	FDAARGOS_389				MLST.Burkholderia_cepacia_complex.903		FDA:FDAARGOS_389		2017-09-28T00:00:00Z		PRJNA231221	SAMN07312433	GCA_002393425.1		CP023522,CP023523,CP023524		US Food and Drug Administration		PacBio; Illumina	16.48x	SMRT v. 2.3.0, HGAP v. 3	2	1	3	8287172	68.01	7904	7185		Plant-Onion		2014	United States	United States
999541.3	Burkholderia gladioli BSR3	Burkholderia gladioli BSR3	999541	Complete	BSR3								2011-04-01T00:00:00Z	21478339	PRJNA64503	SAMN02603164	GCA_000194745.1		CP002599,CP002601,CP002600,CP002602,CP002603,CP002604	NC_015376,NC_015377,NC_015378,NC_015381,NC_015382,NC_015383	Creative Research Initiatives for Bacterial Communication, Seoul National University	complete				2	4	6	9052299	67.4	8032	7410		Plant-Rice sheath		2011	South Korea	South Korea
2.50016e+06	Burkholderia gladioli ISTR5		2500161	WGS	ISTR5				MLST.Burkholderia_cepacia_complex.963				2020-01-21T00:00:00Z		PRJNA512606	SAMN10688704			SAIP01000000		Jawaharlal Nehru University		Illumina HiSeq	261.6x	SKESA v. 2.2			35	8159792	68.1095	7658	7076		soil	isolated from the soil sample collected from the forest area of Jawaharlal Nehru University campus, New Delhi, India	43200	India	India: Jawaharlal Nehru University campus, New Delhi
[truncated: 23 more columns]
