# Supplementary material for: Comparative Genomic Analysis of the Foodborne Pathogen Burkholderia gladioli pv. cocovenenans Harboring a Bongkrekic Acid Biosynthesis Gene Cluster
Source: Front Microbiol. 2021 May 17;12:628538. doi: 10.3389/fmicb.2021.628538 (PMC8166232; doi:10.3389/fmicb.2021.628538)
Supplement: Supplementary Dataset 2 — Information of Burkholderia spp. strains and their genomes. [file Data_Sheet_2.xlsx]

## Sheet: patric3_query
Supplementary Dataset 2. Information of Burkholderia spp. strains and their genomes
Genome ID	Genome Name	Organism Name	NCBI Taxon ID	Genome Status	Strain	Serovar	Biovar	Pathovar	MLST	Other Typing	Culture Collection	Type Strain	Completion Date	Publication	BioProject Accession	BioSample Accession	Assembly Accession	SRA Accession	GenBank Accessions	RefSeq Accessions	Sequencing Centers	Sequencing Status	Sequencing Platform	Sequencing Depth	Assembly Method	Chromosomes	Plasmids	Contigs	Genome Length	GC Content	PATRIC CDS	RefSeq CDS	Isolation Site	Isolation Source	Isolation Comments	Collection Date	Isolation Country	Geographic Location	Latitude	Longitude	Altitude	Depth	Other Environmental	Host Name	Host Gender	Host Age	Host Health	Body Sample Site	Body Sample Subsite
1009846.3	Burkholderia cepacia GG4	Burkholderia cepacia GG4	1009846	Complete	GG4								2012-08-27T00:00:00Z		PRJNA66091	SAMN02604072	GCA_000292915.1		CP003775.1,CP003774.1	NC_018514.1,NC_018513.1	U Malaya	complete				2		2	6467321	66.7142	6155	5825
101571.10	Burkholderia ubonensis strain INT1-BP31		101571	WGS	INT1-BP31				MLST.Burkholderia_cepacia_complex.1155,MLST.Burkholderia_pseudomallei.1088				2016-01-21T00:00:00Z		PRJNA279182	SAMN03449154	GCF_001522175.1	SRR1956437	LOTS01000000		Northern Arizona University		Illumina HiSeq	77.9x	SPAdes v. 3.5.0			114	7661898	67.17	7608	6686		soil		2007	Thailand	Thailand: Ubon
101571.100	Burkholderia ubonensis strain MSMB2009WGS		101571	WGS	MSMB2009WGS				MLST.Burkholderia_cepacia_complex.1255,MLST.Burkholderia_pseudomallei.1239				2016-01-22T00:00:00Z		PRJNA279182	SAMN03449387	GCF_001528245.1	SRR1956024	LPBY01000000		Northern Arizona University		Illumina HiSeq	48.12x	SPAdes v. 3.5.0			85	7075233	67.55	6895	6052		crop swab		2007	Australia	Australia: Northern Territory
101571.101	Burkholderia ubonensis strain MSMB2010WGS		101571	WGS	MSMB2010WGS				MLST.Burkholderia_cepacia_complex.1248,MLST.Burkholderia_pseudomallei.1240				2016-01-22T00:00:00Z		PRJNA279182	SAMN03449388	GCF_001528265.1	SRR1956025	LPBZ01000000		Northern Arizona University		Illumina HiSeq	38.98x	SPAdes v. 3.5.0			171	7499244	67.19	7532	6473		soil		2006	Australia	Australia: Northern Territory
101571.102	Burkholderia ubonensis strain MSMB2011WGS		101571	WGS	MSMB2011WGS				MLST.Burkholderia_cepacia_complex.1249,MLST.Burkholderia_pseudomallei.1241				2016-01-22T00:00:00Z		PRJNA279182	SAMN03449389	GCF_001528285.1	SRR1956026	LPCA01000000		Northern Arizona University		Illumina HiSeq	79.17x	SPAdes v. 3.5.0			94	7463833	67.47	7290	6490		soil		2012	Australia	Australia: Northern Territory
101571.103	Burkholderia ubonensis strain MSMB2012WGS		101571	WGS	MSMB2012WGS				MLST.Burkholderia_cepacia_complex.1250,MLST.Burkholderia_pseudomallei.1242				2016-01-22T00:00:00Z		PRJNA279182	SAMN03449390	GCF_001528305.1	SRR1956027	LPCB01000000		Northern Arizona University		Illumina HiSeq	35.11x	SPAdes v. 3.5.0			142	7527168	67.33	7506	6556		soil		2006	Australia	Australia: Northern Territory
101571.104	Burkholderia ubonensis strain MSMB2013WGS		101571	WGS	MSMB2013WGS				MLST.Burkholderia_cepacia_complex.1235				2016-01-22T00:00:00Z		PRJNA279182	SAMN03449391	GCF_001528325.1	SRR1956028	LPCC01000000		Northern Arizona University		Illumina HiSeq	67.91x	SPAdes v. 3.5.0			107	7160106	67.47	7026	6149		soil		2007	Australia	Australia: Northern Territory
101571.105	Burkholderia ubonensis strain MSMB2014WGS		101571	WGS	MSMB2014WGS				MLST.Burkholderia_cepacia_complex.1252,MLST.Burkholderia_pseudomallei.1245				2016-01-22T00:00:00Z		PRJNA279182	SAMN03449392	GCF_001528345.1	SRR1956029	LPCD01000000		Northern Arizona University		Illumina HiSeq	93.34x	SPAdes v. 3.5.0			204	7931973	67.11	7989	6934		soil		2012	Australia	Australia: Northern Territory
101571.106	Burkholderia ubonensis strain MSMB2016WGS		101571	WGS	MSMB2016WGS				MLST.Burkholderia_cepacia_complex.1269,MLST.Burkholderia_pseudomallei.1217				2016-01-22T00:00:00Z		PRJNA279182	SAMN03449393	GCF_001528365.1	SRR1956030	LPCE01000000		Northern Arizona University		Illumina HiSeq	91.19x	SPAdes v. 3.5.0			112	7556711	67.27	7484	6570		soil			Australia	Australia: Northern Territory
101571.107	Burkholderia ubonensis strain MSMB2018WGS		101571	WGS	MSMB2018WGS				MLST.Burkholderia_cepacia_complex.1253,MLST.Burkholderia_pseudomallei.1246				2016-01-22T00:00:00Z		PRJNA279182	SAMN03449394	GCF_001528385.1	SRR1956031	LPCF01000000		Northern Arizona University		Illumina HiSeq	60.55x	SPAdes v. 3.5.0			111	7402343	67.33	7329	6397		soil		2006	Australia	Australia: Northern Territory
101571.108	Burkholderia ubonensis strain MSMB2020WGS		101571	WGS	MSMB2020WGS				MLST.Burkholderia_cepacia_complex.1131,MLST.Burkholderia_pseudomallei.1150				2016-01-22T00:00:00Z		PRJNA279182	SAMN03449395	GCF_001528405.1	SRR1956032	LPCG01000000		Northern Arizona University		Illumina HiSeq	41.09x	SPAdes v. 3.5.0			186	7415687	67.21	7352	6354		soil		2006	Australia	Australia: Northern Territory
101571.109	Burkholderia ubonensis strain MSMB2024WGS		101571	WGS	MSMB2024WGS				MLST.Burkholderia_cepacia_complex.1257,MLST.Burkholderia_pseudomallei.1292				2016-01-22T00:00:00Z		PRJNA279182	SAMN03449398	GCF_001528445.1	SRR1956035	LPCJ01000000		Northern Arizona University		Illumina HiSeq	80.06x	SPAdes v. 3.5.0			97	7130996	67.48	6989	6117		soil		2012	Australia	Australia: Northern Territory
101571.11	Burkholderia ubonensis strain RF23-BP58		101571	WGS	RF23-BP58				MLST.Burkholderia_cepacia_complex.1301,MLST.Burkholderia_pseudomallei.1084				2016-01-21T00:00:00Z		PRJNA279182	SAMN03449141	GCF_001522235.1	SRR1956356	LOTF01000000		Northern Arizona University		Illumina HiSeq	104.97x	SPAdes v. 3.5.0			84	7917914	67.13	7809	6846		soil		2007	Thailand	Thailand: Ubon, Kemarach
101571.110	Burkholderia ubonensis strain MSMB2026WGS		101571	WGS	MSMB2026WGS				MLST.Burkholderia_cepacia_complex.1258,MLST.Burkholderia_pseudomallei.1248				2016-01-22T00:00:00Z		PRJNA279182	SAMN03449399	GCF_001528465.1	SRR1956036	LPCK01000000		Northern Arizona University		Illumina HiSeq	42.57x	SPAdes v. 3.5.0			147	7137697	67.46	7009	6162		soil		2012	Australia	Australia: Northern Territory
101571.111	Burkholderia ubonensis strain MSMB1064WGS		101571	WGS	MSMB1064WGS				MLST.Burkholderia_cepacia_complex.1174				2016-01-22T00:00:00Z		PRJNA279182	SAMN03449421	GCF_001528645.1	SRR1956111	LPDC01000000		Northern Arizona University		Illumina HiSeq	88.34x	SPAdes v. 3.5.0			73	7490882	67.27	7380	6490		soil		2011	Australia	Australia: Northern Territory
101571.112	Burkholderia ubonensis strain MSMB1059WGS		101571	WGS	MSMB1059WGS				MLST.Burkholderia_cepacia_complex.1174,MLST.Burkholderia_pseudomallei.1154				2016-01-22T00:00:00Z		PRJNA279182	SAMN03449417	GCF_001528655.1	SRR1956107	LPCY01000000		Northern Arizona University		Illumina HiSeq	89.08x	SPAdes v. 3.5.0			81	7571243	67.27	7440	6560		soil		2011	Australia	Australia: Northern Territory
101571.113	Burkholderia ubonensis strain MSMB1065WGS		101571	WGS	MSMB1065WGS				MLST.Burkholderia_cepacia_complex.1174				2016-01-22T00:00:00Z		PRJNA279182	SAMN03449422	GCF_001528765.1	SRR1956112	LPDD01000000		Northern Arizona University		Illumina HiSeq	101.44x	SPAdes v. 3.5.0			81	7489518	67.27	7375	6493		soil		2011	Australia	Australia: Northern Territory
101571.114	Burkholderia ubonensis strain MSMB1066WGS		101571	WGS	MSMB1066WGS				MLST.Burkholderia_cepacia_complex.1174,MLST.Burkholderia_pseudomallei.1154				2016-01-22T00:00:00Z		PRJNA279182	SAMN03449423	GCF_001528785.1	SRR1956113	LPDE01000000		Northern Arizona University		Illumina HiSeq	105.71x	SPAdes v. 3.5.0			73	7491279	67.27	7351	6489		soil		2011	Australia	Australia: Northern Territory
101571.115	Burkholderia ubonensis strain MSMB1067WGS		101571	WGS	MSMB1067WGS				MLST.Burkholderia_cepacia_complex.1174,MLST.Burkholderia_pseudomallei.1154				2016-01-22T00:00:00Z		PRJNA279182	SAMN03449424	GCF_001528805.1	SRR1956114	LPDF01000000		Northern Arizona University		Illumina HiSeq	78.73x	SPAdes v. 3.5.0			69	7643642	67.28	7502	6618		soil		2011	Australia	Australia: Northern Territory
101571.116	Burkholderia ubonensis strain MSMB1070WGS		101571	WGS	MSMB1070WGS				MLST.Burkholderia_cepacia_complex.1163,MLST.Burkholderia_pseudomallei.1155				2016-01-22T00:00:00Z		PRJNA279182	SAMN03449426	GCF_001528825.1	SRR1956116	LPDH01000000		Northern Arizona University		Illumina HiSeq	106.53x	SPAdes v. 3.5.0			122	7328837	67.31	7240	6338		soil		2011	Australia	Australia: Northern Territory
101571.117	Burkholderia ubonensis strain MSMB1079WGS		101571	WGS	MSMB1079WGS				MLST.Burkholderia_cepacia_complex.1182,MLST.Burkholderia_pseudomallei.1156				2016-01-22T00:00:00Z		PRJNA279182	SAMN03449428	GCF_001528865.1	SRR1956118	LPDJ01000000		Northern Arizona University		Illumina HiSeq	77.22x	SPAdes v. 3.5.0			106	7136757	67.46	7008	6131		soil		2011	Australia	Australia: Northern Territory
101571.118	Burkholderia ubonensis strain MSMB1137WGS		101571	WGS	MSMB1137WGS				MLST.Burkholderia_cepacia_complex.1166,MLST.Burkholderia_pseudomallei.1275				2016-01-22T00:00:00Z		PRJNA279182	SAMN03449433	GCF_001528875.1	SRR1956123	LPDO01000000		Northern Arizona University		Illumina HiSeq	64.85x	SPAdes v. 3.5.0			156	7726651	66.86	7816	6655		soil		2011	Australia	Australia: Northern Territory
101571.119	Burkholderia ubonensis strain MSMB1139WGS		101571	WGS	MSMB1139WGS				MLST.Burkholderia_cepacia_complex.1167,MLST.Burkholderia_pseudomallei.1159				2016-01-22T00:00:00Z		PRJNA279182	SAMN03449434	GCF_001528885.1	SRR1956124	LPDP01000000		Northern Arizona University		Illumina HiSeq	75.89x	SPAdes v. 3.5.0			156	8001885	67.08	8014	6933		soil		2011	Australia	Australia: Northern Territory
101571.12	Burkholderia ubonensis strain RF23-BP93		101571	WGS	RF23-BP93				MLST.Burkholderia_cepacia_complex.1307,MLST.Burkholderia_pseudomallei.1087				2016-01-21T00:00:00Z		PRJNA279182	SAMN03449146	GCF_001522245.1	SRR1956359	LOTK01000000		Northern Arizona University		Illumina HiSeq	68.35x	SPAdes v. 3.5.0			89	7777549	67.24	7669	6740		soil		2007	Thailand	Thailand: Ubon, Kemarach
101571.120	Burkholderia ubonensis strain MSMB1140WGS		101571	WGS	MSMB1140WGS				MLST.Burkholderia_cepacia_complex.1168,MLST.Burkholderia_pseudomallei.1160				2016-01-22T00:00:00Z		PRJNA279182	SAMN03449435	GCF_001528945.1	SRR1956125	LPDQ01000000		Northern Arizona University		Illumina HiSeq	89.06x	SPAdes v. 3.5.0			124	7661083	67.33	7533	6648		soil		2011	Australia	Australia: Northern Territory
101571.121	Burkholderia ubonensis strain MSMB1145WGS		101571	WGS	MSMB1145WGS				MLST.Burkholderia_cepacia_complex.1169,MLST.Burkholderia_pseudomallei.1161				2016-01-22T00:00:00Z		PRJNA279182	SAMN03449436	GCF_001528965.1	SRR1956126	LPDR01000000		Northern Arizona University		Illumina HiSeq	96.49x	SPAdes v. 3.5.0			73	7525686	67.31	7438	6522		soil		2011	Australia	Australia: Northern Territory
101571.122	Burkholderia ubonensis strain MSMB1162WGS		101571	WGS	MSMB1162WGS				MLST.Burkholderia_cepacia_complex.1171,MLST.Burkholderia_pseudomallei.1163				2016-01-22T00:00:00Z		PRJNA279182	SAMN03449438	GCF_001528985.1	SRR1956128	LPDS01000000		Northern Arizona University		Illumina HiSeq	79.09x	SPAdes v. 3.5.0			145	7428937	67.21	7397	6410		soil		2011	Australia	Australia: Northern Territory
101571.123	Burkholderia ubonensis strain MSMB1171WGS		101571	WGS	MSMB1171WGS				MLST.Burkholderia_cepacia_complex.1140,MLST.Burkholderia_pseudomallei.1166				2016-01-22T00:00:00Z		PRJNA279182	SAMN03449440	GCF_001529025.1	SRR1956130	LPDU01000000		Northern Arizona University		Illumina HiSeq	74.37x	SPAdes v. 3.5.0			155	7981323	66.95	8126	6981		soil		2011	Australia	Australia: Northern Territory
101571.124	Burkholderia ubonensis strain MSMB1174WGS		101571	WGS	MSMB1174WGS				MLST.Burkholderia_cepacia_complex.1172,MLST.Burkholderia_pseudomallei.1167				2016-01-22T00:00:00Z		PRJNA279182	SAMN03449442	GCF_001529065.1	SRR1956132	LPDW01000000		Northern Arizona University		Illumina HiSeq	57.46x	SPAdes v. 3.5.0			159	8207209	67.1	8339	7227		soil		2011	Australia	Australia: Northern Territory
101571.125	Burkholderia ubonensis strain MSMB1173WGS		101571	WGS	MSMB1173WGS				MLST.Burkholderia_cepacia_complex.1173,MLST.Burkholderia_pseudomallei.1168				2016-01-22T00:00:00Z		PRJNA279182	SAMN03449441	GCF_001529035.1	SRR1956131	LPDV01000000		Northern Arizona University		Illumina HiSeq	82.61x	SPAdes v. 3.5.0			162	8023275	67.01	8134	7011		soil		2011	Australia	Australia: Northern Territory
101571.126	Burkholderia ubonensis strain MSMB1178WGS		101571	WGS	MSMB1178WGS				MLST.Burkholderia_cepacia_complex.1176,MLST.Burkholderia_pseudomallei.1036				2016-01-22T00:00:00Z		PRJNA279182	SAMN03449444	GCF_001529085.1	SRR1956134	LPDY01000000		Northern Arizona University		Illumina HiSeq	78.12x	SPAdes v. 3.5.0			137	7620256	67.17	7602	6587		soil		2011	Australia	Australia: Northern Territory
101571.127	Burkholderia ubonensis strain MSMB1181WGS		101571	WGS	MSMB1181WGS				MLST.Burkholderia_cepacia_complex.1177,MLST.Burkholderia_pseudomallei.1170				2016-01-22T00:00:00Z		PRJNA279182	SAMN03449445	GCF_001529105.1	SRR1956135	LPDZ01000000		Northern Arizona University		Illumina HiSeq	82.54x	SPAdes v. 3.5.0			244	7718903	67.02	7858	6695		soil		2011	Australia	Australia: Northern Territory
101571.128	Burkholderia ubonensis strain MSMB1183WGS		101571	WGS	MSMB1183WGS				MLST.Burkholderia_cepacia_complex.1178,MLST.Burkholderia_pseudomallei.1172				2016-01-22T00:00:00Z		PRJNA279182	SAMN03449446	GCF_001529125.1	SRR1956136	LPEA01000000		Northern Arizona University		Illumina HiSeq	78.26x	SPAdes v. 3.5.0			163	7508720	67.14	7462	6442		soil		2011	Australia	Australia: Northern Territory
101571.129	Burkholderia ubonensis strain MSMB1212WGS		101571	WGS	MSMB1212WGS				MLST.Burkholderia_cepacia_complex.1181,MLST.Burkholderia_pseudomallei.1253				2016-01-22T00:00:00Z		PRJNA279182	SAMN03449451	GCF_001529135.1	SRR1956141	LPED01000000		Northern Arizona University		Illumina HiSeq	92.67x	SPAdes v. 3.5.0			121	7634901	67.22	7640	6661		soil		2011	Australia	Australia: Northern Territory
101571.13	Burkholderia ubonensis strain RF32-BP6		101571	WGS	RF32-BP6				MLST.Burkholderia_cepacia_complex.1307,MLST.Burkholderia_pseudomallei.1087				2016-01-21T00:00:00Z		PRJNA279182	SAMN03449150	GCF_001522275.1	SRR1956090	LOTO01000000		Northern Arizona University		Illumina GAIIx	105.16x	SPAdes v. 3.5.0			112	7702364	67.25	7622	6683		soil		2007	Thailand	Thailand: Ubon, Pibul
101571.130	Burkholderia ubonensis strain MSMB1215WGS		101571	WGS	MSMB1215WGS				MLST.Burkholderia_cepacia_complex.1199,MLST.Burkholderia_pseudomallei.1328				2016-01-22T00:00:00Z		PRJNA279182	SAMN03449453	GCF_001529155.1	SRR1956143	LPEF01000000		Northern Arizona University		Illumina HiSeq	89.54x	SPAdes v. 3.5.0			93	7201827	67.41	7046	6195		soil		2011	Australia	Australia: Northern Territory
101571.131	Burkholderia ubonensis strain MSMB1219WGS		101571	WGS	MSMB1219WGS				MLST.Burkholderia_cepacia_complex.1184,MLST.Burkholderia_pseudomallei.1186				2016-01-22T00:00:00Z		PRJNA279182	SAMN03449456	GCF_001529205.1	SRR1956146	LPEI01000000		Northern Arizona University		Illumina HiSeq	72.45x	SPAdes v. 3.5.0			102	7161765	67.49	6963	6112		soil		2011	Australia	Australia: Northern Territory
101571.132	Burkholderia ubonensis strain MSMB1218WGS		101571	WGS	MSMB1218WGS				MLST.Burkholderia_cepacia_complex.1183,MLST.Burkholderia_pseudomallei.1185				2016-01-22T00:00:00Z		PRJNA279182	SAMN03449455	GCF_001529215.1	SRR1956145	LPEH01000000		Northern Arizona University		Illumina HiSeq	75.78x	SPAdes v. 3.5.0			97	7171878	67.34	6991	6148		soil		2011	Australia	Australia: Northern Territory
101571.133	Burkholderia ubonensis strain MSMB1221WGS		101571	WGS	MSMB1221WGS				MLST.Burkholderia_cepacia_complex.1186,MLST.Burkholderia_pseudomallei.1188				2016-01-22T00:00:00Z		PRJNA279182	SAMN03449458	GCF_001529225.1	SRR1956148	LPEK01000000		Northern Arizona University		Illumina HiSeq	82.7x	SPAdes v. 3.5.0			118	7609243	67.11	7546	6533		soil		2011	Australia	Australia: Northern Territory
101571.134	Burkholderia ubonensis strain MSMB1220WGS		101571	WGS	MSMB1220WGS				MLST.Burkholderia_cepacia_complex.1185,MLST.Burkholderia_pseudomallei.1187				2016-01-22T00:00:00Z		PRJNA279182	SAMN03449457	GCF_001529235.1	SRR1956147	LPEJ01000000		Northern Arizona University		Illumina HiSeq	74.8x	SPAdes v. 3.5.0			108	7586630	67.28	7546	6613		soil		2011	Australia	Australia: Northern Territory
101571.135	Burkholderia ubonensis strain MSMB1225WGS		101571	WGS	MSMB1225WGS				MLST.Burkholderia_cepacia_complex.1187,MLST.Burkholderia_pseudomallei.1189				2016-01-22T00:00:00Z		PRJNA279182	SAMN03449459	GCF_001529345.1	SRR1956149	LPEL01000000		Northern Arizona University		Illumina HiSeq	73.79x	SPAdes v. 3.5.0			89	7424678	67.17	7407	6434		soil		2011	Australia	Australia: Northern Territory
101571.136	Burkholderia ubonensis strain MSMB1342WGS		101571	WGS	MSMB1342WGS				MLST.Burkholderia_cepacia_complex.1190,MLST.Burkholderia_pseudomallei.1191				2016-01-22T00:00:00Z		PRJNA279182	SAMN03449475	GCF_001529475.1	SRR1956058	LPFB01000000		Northern Arizona University		Illumina HiSeq	98.77x	SPAdes v. 3.5.0			119	7343127	67.23	7242	6301		soil		2011	Australia	Australia: Northern Territory
101571.137	Burkholderia ubonensis strain MSMB2022WGS		101571	WGS	MSMB2022WGS				MLST.Burkholderia_cepacia_complex.1256,MLST.Burkholderia_pseudomallei.1247				2016-01-22T00:00:00Z		PRJNA279182	SAMN03449397	GCF_001529565.1	SRR1956034	LPCI01000000		Northern Arizona University		Illumina HiSeq	63.21x	SPAdes v. 3.5.0			117	7181324	67.38	7053	6190		soil		2006	Australia	Australia: Northern Territory
101571.138	Burkholderia ubonensis strain MSMB1343WGS		101571	WGS	MSMB1343WGS				MLST.Burkholderia_cepacia_complex.1192,MLST.Burkholderia_pseudomallei.1192				2016-01-22T00:00:00Z		PRJNA279182	SAMN03449476	GCF_001529605.1	SRR1956059	LPFC01000000		Northern Arizona University		Illumina HiSeq	98.15x	SPAdes v. 3.5.0			120	7207745	67.49	7058	6214		soil		2011	Australia	Australia: Northern Territory
101571.139	Burkholderia ubonensis strain MSMB1472WGS		101571	WGS	MSMB1472WGS				MLST.Burkholderia_cepacia_complex.1196,MLST.Burkholderia_pseudomallei.1195				2016-01-22T00:00:00Z		PRJNA279182	SAMN03449482	GCF_001529655.1	SRR1956065	LPFI01000000		Northern Arizona University		Illumina HiSeq	90.4x	SPAdes v. 3.5.0			89	7104914	67.48	6910	6092		soil		2011	Australia	Australia: Northern Territory
101571.14	Burkholderia ubonensis strain RF23-BP90		101571	WGS	RF23-BP90				MLST.Burkholderia_cepacia_complex.1301,MLST.Burkholderia_pseudomallei.1084				2016-01-21T00:00:00Z		PRJNA279182	SAMN03449145	GCF_001522415.1	SRR1956358	LOTJ01000000		Northern Arizona University		Illumina HiSeq	80.27x	SPAdes v. 3.5.0			80	7915943	67.13	7825	6842		soil		2007	Thailand	Thailand: Ubon, Kemarach
101571.140	Burkholderia ubonensis strain MSMB1345WGS		101571	WGS	MSMB1345WGS				MLST.Burkholderia_cepacia_complex.1193,MLST.Burkholderia_pseudomallei.1193				2016-01-22T00:00:00Z		PRJNA279182	SAMN03449477	GCF_001529705.1	SRR1956060	LPFD01000000		Northern Arizona University		Illumina HiSeq	77.38x	SPAdes v. 3.5.0			164	7410058	67.13	7525	6413		soil		2011	Australia	Australia: Northern Territory
101571.141	Burkholderia ubonensis strain MSMB1058WGS		101571	WGS	MSMB1058WGS				MLST.Burkholderia_cepacia_complex.1174,MLST.Burkholderia_pseudomallei.1154				2016-01-22T00:00:00Z		PRJNA279182	SAMN03449416	GCF_001529725.1	SRR1956106	LPCX01000000		Northern Arizona University		Illumina HiSeq	102.09x	SPAdes v. 3.5.0			86	7642180	67.28	7512	6633		soil		2011	Australia	Australia: Northern Territory
101571.142	Burkholderia ubonensis strain MSMB1080WGS		101571	WGS	MSMB1080WGS				MLST.Burkholderia_cepacia_complex.1174,MLST.Burkholderia_pseudomallei.1154				2016-01-22T00:00:00Z		PRJNA279182	SAMN03449429	GCF_001529745.1	SRR1956119	LPDK01000000		Northern Arizona University		Illumina HiSeq	112.3x	SPAdes v. 3.5.0			52	6641567	67.37	6576	5842		soil		2011	Australia	Australia: Northern Territory
101571.143	Burkholderia ubonensis strain MSMB1081WGS		101571	WGS	MSMB1081WGS				MLST.Burkholderia_cepacia_complex.1163,MLST.Burkholderia_pseudomallei.1155				2016-01-22T00:00:00Z		PRJNA279182	SAMN03449430	GCF_001529785.1	SRR1956120	LPDL01000000		Northern Arizona University		Illumina HiSeq	89.32x	SPAdes v. 3.5.0			114	7249815	67.31	7160	6271		soil		2011	Australia	Australia: Northern Territory
101571.144	Burkholderia ubonensis strain MSMB1176WGS		101571	WGS	MSMB1176WGS				MLST.Burkholderia_cepacia_complex.1175,MLST.Burkholderia_pseudomallei.1169				2016-01-22T00:00:00Z		PRJNA279182	SAMN03449443	GCF_001529845.1	SRR1956133	LPDX01000000		Northern Arizona University		Illumina HiSeq	64.37x	SPAdes v. 3.5.0			184	8275745	66.78	8477	7209		soil		2011	Australia	Australia: Northern Territory
101571.145	Burkholderia ubonensis strain MSMB1188WGS		101571	WGS	MSMB1188WGS				MLST.Burkholderia_cepacia_complex.1179,MLST.Burkholderia_pseudomallei.1175				2016-01-22T00:00:00Z		PRJNA279182	SAMN03449448	GCF_001529865.1	SRR1956138	LPEB01000000		Northern Arizona University		Illumina HiSeq	50.19x	SPAdes v. 3.5.0			200	7659419	67.07	7838	6694		soil		2011	Australia	Australia: Northern Territory
101571.146	Burkholderia ubonensis strain MSMB1216WGS		101571	WGS	MSMB1216WGS				MLST.Burkholderia_cepacia_complex.1135,MLST.Burkholderia_pseudomallei.1184				2016-01-22T00:00:00Z		PRJNA279182	SAMN03449454	GCF_001529895.1	SRR1956144	LPEG01000000		Northern Arizona University		Illumina HiSeq	71.76x	SPAdes v. 3.5.0			117	7343609	67.34	7243	6336		soil		2011	Australia	Australia: Northern Territory
101571.147	Burkholderia ubonensis strain MSMB1304WGS		101571	WGS	MSMB1304WGS				MLST.Burkholderia_cepacia_complex.1190,MLST.Burkholderia_pseudomallei.1191				2016-01-22T00:00:00Z		PRJNA279182	SAMN03449465	GCF_001529985.1	SRR1956048	LPER01000000		Northern Arizona University		Illumina HiSeq	89.51x	SPAdes v. 3.5.0			124	7379158	67.24	7273	6325		soil		2011	Australia	Australia: Northern Territory
101571.148	Burkholderia ubonensis strain MSMB1346WGS		101571	WGS	MSMB1346WGS				MLST.Burkholderia_cepacia_complex.1194,MLST.Burkholderia_pseudomallei.1254				2016-01-22T00:00:00Z		PRJNA279182	SAMN03449478	GCF_001530165.1	SRR1956061	LPFE01000000		Northern Arizona University		Illumina HiSeq	79.5x	SPAdes v. 3.5.0			88	7464972	67.18	7391	6444		soil		2011	Australia	Australia: Northern Territory
101571.149	Burkholderia ubonensis strain MSMB1069WGS		101571	WGS	MSMB1069WGS				MLST.Burkholderia_cepacia_complex.1163,MLST.Burkholderia_pseudomallei.1155				2016-01-22T00:00:00Z		PRJNA279182	SAMN03449425	GCF_001530245.1	SRR1956115	LPDG01000000		Northern Arizona University		Illumina HiSeq	104.3x	SPAdes v. 3.5.0			130	7495745	67.27	7398	6464		soil		2011	Australia	Australia: Northern Territory
101571.15	Burkholderia ubonensis strain INT1-BP158		101571	WGS	INT1-BP158				MLST.Burkholderia_cepacia_complex.1155,MLST.Burkholderia_pseudomallei.1088				2016-01-21T00:00:00Z		PRJNA279182	SAMN03449155	GCF_001522455.1	SRR1956438	LOTT01000000		Northern Arizona University		Illumina HiSeq	76.03x	SPAdes v. 3.5.0			114	7649860	67.17	7608	6665		soil		2007	Thailand	Thailand: Ubon
101571.150	Burkholderia ubonensis strain MSMB1082WGS		101571	WGS	MSMB1082WGS				MLST.Burkholderia_cepacia_complex.850,MLST.Burkholderia_pseudomallei.1157				2016-01-22T00:00:00Z		PRJNA279182	SAMN03449431	GCF_001530255.1	SRR1956121	LPDM01000000		Northern Arizona University		Illumina HiSeq	67.82x	SPAdes v. 3.5.0			116	7385004	67.28	7286	6411		soil		2011	Australia	Australia: Northern Territory
101571.151	Burkholderia ubonensis strain MSMB1206WGS		101571	WGS	MSMB1206WGS				MLST.Burkholderia_cepacia_complex.1180,MLST.Burkholderia_pseudomallei.1280				2016-01-22T00:00:00Z		PRJNA279182	SAMN03449450	GCF_001530285.1	SRR1956140	LPEC01000000		Northern Arizona University		Illumina HiSeq	79.68x	SPAdes v. 3.5.0			164	7971672	66.92	8049	6876		water		2011	Australia	Australia: Northern Territory
101571.152	Burkholderia ubonensis strain MSMB1264WGS		101571	WGS	MSMB1264WGS				MLST.Burkholderia_cepacia_complex.1188,MLST.Burkholderia_pseudomallei.1281				2016-01-22T00:00:00Z		PRJNA279182	SAMN03449461	GCF_001530305.1	SRR1956151	LPEN01000000		Northern Arizona University		Illumina HiSeq	61.95x	SPAdes v. 3.5.0			138	7603877	67.29	7521	6609		water		2011	Australia	Australia: Northern Territory
101571.153	Burkholderia ubonensis strain MSMB1273WGS		101571	WGS	MSMB1273WGS				MLST.Burkholderia_cepacia_complex.1189,MLST.Burkholderia_pseudomallei.1190				2016-01-22T00:00:00Z		PRJNA279182	SAMN03449463	GCF_001530335.1	SRR1956153	LPEP01000000		Northern Arizona University		Illumina HiSeq	79.27x	SPAdes v. 3.5.0			96	7373846	67.39	7244	6383		soil		2011	Australia	Australia: Northern Territory
101571.154	Burkholderia ubonensis strain MSMB1516WGS		101571	WGS	MSMB1516WGS				MLST.Burkholderia_cepacia_complex.1200,MLST.Burkholderia_pseudomallei.1201				2016-01-22T00:00:00Z		PRJNA279182	SAMN03449498	GCF_001530355.1	SRR1956081	LPFY01000000		Northern Arizona University		Illumina HiSeq	71.09x	SPAdes v. 3.5.0			154	7621025	67.12	7637	6615		soil		2011	Australia	Australia: Northern Territory
101571.155	Burkholderia ubonensis strain MSMB1473WGS		101571	WGS	MSMB1473WGS				MLST.Burkholderia_cepacia_complex.1207,MLST.Burkholderia_pseudomallei.1196				2016-01-22T00:00:00Z		PRJNA279182	SAMN03449483	GCF_001530375.1	SRR1956066	LPFJ01000000		Northern Arizona University		Illumina HiSeq	82.82x	SPAdes v. 3.5.0			166	7577444	67.07	7581	6491		soil		2011	Australia	Australia: Northern Territory
101571.156	Burkholderia ubonensis strain MSMB1517WGS		101571	WGS	MSMB1517WGS				MLST.Burkholderia_cepacia_complex.1201,MLST.Burkholderia_pseudomallei.1202				2016-01-22T00:00:00Z		PRJNA279182	SAMN03449499	GCF_001530445.1	SRR1956082	LPFZ01000000		Northern Arizona University		Illumina HiSeq	77.98x	SPAdes v. 3.5.0			109	7190203	67.45	7004	6163		soil		2011	Australia	Australia: Northern Territory
101571.157	Burkholderia ubonensis strain MSMB1519WGS		101571	WGS	MSMB1519WGS				MLST.Burkholderia_cepacia_complex.1203,MLST.Burkholderia_pseudomallei.1203				2016-01-22T00:00:00Z		PRJNA279182	SAMN03449501	GCF_001530465.1	SRR1956084	LPGB01000000		Northern Arizona University		Illumina HiSeq	65.96x	SPAdes v. 3.5.0			109	7353079	67.34	7272	6391		soil		2011	Australia	Australia: Northern Territory
101571.158	Burkholderia ubonensis strain MSMB1520WGS		101571	WGS	MSMB1520WGS				MLST.Burkholderia_cepacia_complex.1204,MLST.Burkholderia_pseudomallei.1204				2016-01-22T00:00:00Z		PRJNA279182	SAMN03449502	GCF_001530495.1	SRR1956085	LPGC01000000		Northern Arizona University		Illumina HiSeq	91.08x	SPAdes v. 3.5.0			79	6140356	67.57	6098	5399		soil		2011	Australia	Australia: Northern Territory
101571.159	Burkholderia ubonensis strain MSMB1559WGS		101571	WGS	MSMB1559WGS				MLST.Burkholderia_cepacia_complex.1187,MLST.Burkholderia_pseudomallei.1286				2016-01-22T00:00:00Z		PRJNA279182	SAMN03449507	GCF_001530525.1	SRR1956158	LPGH01000000		Northern Arizona University		Illumina HiSeq	73.03x	SPAdes v. 3.5.0			243	7564192	66.99	7641	6519		soil		2011	Australia	Australia: Northern Territory
101571.16	Burkholderia ubonensis strain RF23-BP81		101571	WGS	RF23-BP81				MLST.Burkholderia_cepacia_complex.1301,MLST.Burkholderia_pseudomallei.1084				2016-01-21T00:00:00Z		PRJNA279182	SAMN03449143	GCF_001522475.1	SRR1956357	LOTH01000000		Northern Arizona University		Illumina HiSeq	78.03x	SPAdes v. 3.5.0			79	7901966	67.12	7813	6833		soil		2007	Thailand	Thailand: Ubon, Kemarach
101571.160	Burkholderia ubonensis strain MSMB1628WGS		101571	WGS	MSMB1628WGS				MLST.Burkholderia_cepacia_complex.1225,MLST.Burkholderia_pseudomallei.1218				2016-01-22T00:00:00Z		PRJNA279182	SAMN03449511	GCF_001530545.1	SRR1956162	LPGL01000000		Northern Arizona University		Illumina HiSeq	57.98x	SPAdes v. 3.5.0			112	7770579	67.04	7845	6738		soil		2011	Australia	Australia: Northern Territory
101571.161	Burkholderia ubonensis strain MSMB1488WGS		101571	WGS	MSMB1488WGS				MLST.Burkholderia_cepacia_complex.1197,MLST.Burkholderia_pseudomallei.1297				2016-01-22T00:00:00Z		PRJNA279182	SAMN03449487	GCF_001530565.1	SRR1956070	LPFN01000000		Northern Arizona University		Illumina HiSeq	85.27x	SPAdes v. 3.5.0			103	7194770	67.43	7036	6205		soil		2011	Australia	Australia: Northern Territory
101571.162	Burkholderia ubonensis strain MSMB1608WGS		101571	WGS	MSMB1608WGS				MLST.Burkholderia_cepacia_complex.1223				2016-01-22T00:00:00Z		PRJNA279182	SAMN03449510	GCF_001530625.1	SRR1956161	LPGK01000000		Northern Arizona University		Illumina HiSeq	68.43x	SPAdes v. 3.5.0			176	8125941	66.84	8322	7130		soil		2011	Australia	Australia: Northern Territory
101571.163	Burkholderia ubonensis strain MSMB1507WGS		101571	WGS	MSMB1507WGS				MLST.Burkholderia_cepacia_complex.1198,MLST.Burkholderia_pseudomallei.1199				2016-01-22T00:00:00Z		PRJNA279182	SAMN03449492	GCF_001530685.1	SRR1956075	LPFS01000000		Northern Arizona University		Illumina HiSeq	162.53x	SPAdes v. 3.5.0			99	7111857	67.43	6952	6100		soil		2011	Australia	Australia: Northern Territory
101571.164	Burkholderia ubonensis strain MSMB1561WGS		101571	WGS	MSMB1561WGS				MLST.Burkholderia_cepacia_complex.1208,MLST.Burkholderia_pseudomallei.1287				2016-01-22T00:00:00Z		PRJNA279182	SAMN03449508	GCF_001530745.1	SRR1956159	LPGI01000000		Northern Arizona University		Illumina HiSeq	66.76x	SPAdes v. 3.5.0			114	7444940	67.47	7334	6464		soil		2011	Australia	Australia: Northern Territory
101571.165	Burkholderia ubonensis strain MSMB1489WGS		101571	WGS	MSMB1489WGS				MLST.Burkholderia_cepacia_complex.1210,MLST.Burkholderia_pseudomallei.1198				2016-01-22T00:00:00Z		PRJNA279182	SAMN03449488	GCF_001530755.1	SRR1956071	LPFO01000000		Northern Arizona University		Illumina HiSeq	77.21x	SPAdes v. 3.5.0			114	7527022	67.34	7283	6482		soil		2011	Australia	Australia: Northern Territory
101571.166	Burkholderia ubonensis strain MSMB1629WGS		101571	WGS	MSMB1629WGS				MLST.Burkholderia_cepacia_complex.1225,MLST.Burkholderia_pseudomallei.1218				2016-01-22T00:00:00Z		PRJNA279182	SAMN03449512	GCF_001530825.1	SRR1956163	LPGM01000000		Northern Arizona University		Illumina HiSeq	90.56x	SPAdes v. 3.5.0			115	7775214	67.04	7818	6738		soil		2011	Australia	Australia: Northern Territory
101571.167	Burkholderia ubonensis strain MSMB1636WGS		101571	WGS	MSMB1636WGS				MLST.Burkholderia_cepacia_complex.1236,MLST.Burkholderia_pseudomallei.1283				2016-01-22T00:00:00Z		PRJNA279182	SAMN03449513	GCF_001530845.1	SRR1956164	LPGN01000000		Northern Arizona University		Illumina HiSeq	76.52x	SPAdes v. 3.5.0			197	7832884	66.95	7896	6804		soil		2011	Australia	Australia: Northern Territory
101571.168	Burkholderia ubonensis strain MSMB1805WGS		101571	WGS	MSMB1805WGS				MLST.Burkholderia_cepacia_complex.1212				2016-01-22T00:00:00Z		PRJNA279182	SAMN03449515	GCF_001530865.1	SRR1956166	LPGP01000000		Northern Arizona University		Illumina HiSeq	73.01x	SPAdes v. 3.5.0			138	7970781	66.99	8070	6960		soil		2012	Australia	Australia: Northern Territory
101571.169	Burkholderia ubonensis strain MSMB1809WGS		101571	WGS	MSMB1809WGS				MLST.Burkholderia_cepacia_complex.1247,MLST.Burkholderia_pseudomallei.1234				2016-01-22T00:00:00Z		PRJNA279182	SAMN03449516	GCF_001530885.1	SRR1956167	LPGQ01000000		Northern Arizona University		Illumina HiSeq	33.49x	SPAdes v. 3.5.0			107	7300541	66.93	7355	6552		soil		2012	Australia	Australia: Northern Territory
101571.17	Burkholderia ubonensis strain RF32-BP11		101571	WGS	RF32-BP11				MLST.Burkholderia_cepacia_complex.1309,MLST.Burkholderia_pseudomallei.1252				2016-01-21T00:00:00Z		PRJNA279182	SAMN03449151	GCF_001522505.1	SRR1956432	LOTP01000000		Northern Arizona University		Illumina HiSeq	104.13x	SPAdes v. 3.5.0			87	7751887	67.18	7774	6814		soil		2007	Thailand	Thailand: Ubon, Pibul
101571.170	Burkholderia ubonensis strain MSMB2087WGS		101571	WGS	MSMB2087WGS				MLST.Burkholderia_cepacia_complex.1261,MLST.Burkholderia_pseudomallei.1295				2016-01-22T00:00:00Z		PRJNA279182	SAMN03449529	GCF_001531045.1	SRR1956180	LPHD01000000		Northern Arizona University		Illumina HiSeq	53.32x	SPAdes v. 3.5.0			258	8151689	66.59	8467	7176		soil		2013	Australia	Australia: Northern Territory
101571.171	Burkholderia ubonensis strain MSMB2085WGS		101571	WGS	MSMB2085WGS				MLST.Burkholderia_cepacia_complex.1271,MLST.Burkholderia_pseudomallei.1294				2016-01-22T00:00:00Z		PRJNA279182	SAMN03449528	GCF_001531085.1	SRR1956179	LPHC01000000		Northern Arizona University		Illumina HiSeq	76.3x	SPAdes v. 3.5.0			111	7167007	67.43	7028	6171		soil		2013	Australia	Australia: Northern Territory
101571.172	Burkholderia ubonensis strain MSMB2092WGS		101571	WGS	MSMB2092WGS				MLST.Burkholderia_cepacia_complex.1272,MLST.Burkholderia_pseudomallei.1296				2016-01-22T00:00:00Z		PRJNA279182	SAMN03449530	GCF_001531105.1	SRR1956181	LPHE01000000		Northern Arizona University		Illumina HiSeq	71.15x	SPAdes v. 3.5.0			164	7913134	66.93	8016	6920		soil		2003	Australia	Australia: Northern Territory
101571.173	Burkholderia ubonensis strain MSMB1508WGS		101571	WGS	MSMB1508WGS				MLST.Burkholderia_cepacia_complex.1158,MLST.Burkholderia_pseudomallei.1200				2016-01-22T00:00:00Z		PRJNA279182	SAMN03449493	GCF_001531435.1	SRR1956076	LPFT01000000		Northern Arizona University		Illumina HiSeq	66.89x	SPAdes v. 3.5.0			124	7619080	67.21	7629	6654		soil		2011	Australia	Australia: Northern Territory
101571.174	Burkholderia ubonensis strain MSMB2098WGS		101571	WGS	MSMB2098WGS				MLST.Burkholderia_cepacia_complex.1197,MLST.Burkholderia_pseudomallei.1297				2016-01-22T00:00:00Z		PRJNA279182	SAMN03449533	GCF_001531515.1	SRR1956184	LPHH01000000		Northern Arizona University		Illumina HiSeq	26.92x	SPAdes v. 3.5.0			210	7532982	67.14	7538	6506		soil		2013	Australia	Australia: Northern Territory
101571.175	Burkholderia ubonensis strain MSMB2093WGS		101571	WGS	MSMB2093WGS				MLST.Burkholderia_cepacia_complex.1272,MLST.Burkholderia_pseudomallei.1296				2016-01-22T00:00:00Z		PRJNA279182	SAMN03449531	GCF_001531535.1	SRR1956182	LPHF01000000		Northern Arizona University		Illumina HiSeq	66.95x	SPAdes v. 3.5.0			166	7912169	66.93	8003	6909		soil		2003	Australia	Australia: Northern Territory
101571.176	Burkholderia ubonensis strain MSMB2106WGS		101571	WGS	MSMB2106WGS				MLST.Burkholderia_cepacia_complex.1276,MLST.Burkholderia_pseudomallei.1300				2016-01-22T00:00:00Z		PRJNA279182	SAMN03449537	GCF_001531585.1	SRR1956188	LPHL01000000		Northern Arizona University		Illumina HiSeq	105.94x	SPAdes v. 3.5.0			140	7528485	67.2	7430	6443		soil		2013	Australia	Australia: Northern Territory
101571.177	Burkholderia ubonensis strain MSMB2105WGS		101571	WGS	MSMB2105WGS				MLST.Burkholderia_cepacia_complex.1263,MLST.Burkholderia_pseudomallei.1299				2016-01-22T00:00:00Z		PRJNA279182	SAMN03449536	GCF_001531595.1	SRR1956187	LPHK01000000		Northern Arizona University		Illumina HiSeq	65.58x	SPAdes v. 3.5.0			102	7267393	67.43	7110	6252		soil		2013	Australia	Australia: Northern Territory
101571.178	Burkholderia ubonensis strain MSMB2104WGS		101571	WGS	MSMB2104WGS				MLST.Burkholderia_cepacia_complex.1275,MLST.Burkholderia_pseudomallei.1298				2016-01-22T00:00:00Z		PRJNA279182	SAMN03449535	GCF_001531605.1	SRR1956186	LPHJ01000000		Northern Arizona University		Illumina HiSeq	71.56x	SPAdes v. 3.5.0			126	7379988	67.26	7296	6323		soil		2013	Australia	Australia: Northern Territory
101571.179	Burkholderia ubonensis strain MSMB2107WGS		101571	WGS	MSMB2107WGS				MLST.Burkholderia_cepacia_complex.1277,MLST.Burkholderia_pseudomallei.1301				2016-01-22T00:00:00Z		PRJNA279182	SAMN03449538	GCF_001531615.1	SRR1956189	LPHM01000000		Northern Arizona University		Illumina HiSeq	401.08x	SPAdes v. 3.5.0			80	7168717	67.5	7032	6179		soil		2013	Australia	Australia: Northern Territory
101571.18	Burkholderia ubonensis strain INT1-BP274		101571	WGS	INT1-BP274				MLST.Burkholderia_cepacia_complex.1155,MLST.Burkholderia_pseudomallei.1088				2016-01-21T00:00:00Z		PRJNA279182	SAMN03449158	GCF_001522645.1	SRR1956439	LOTW01000000		Northern Arizona University		Illumina HiSeq	117.24x	SPAdes v. 3.5.0			123	7646132	67.17	7609	6672		soil		2007	Thailand	Thailand: Ubon
101571.180	Burkholderia ubonensis strain MSMB2108WGS		101571	WGS	MSMB2108WGS				MLST.Burkholderia_cepacia_complex.1277,MLST.Burkholderia_pseudomallei.1301				2016-01-22T00:00:00Z		PRJNA279182	SAMN03449539	GCF_001531665.1	SRR1956190	LPHN01000000		Northern Arizona University		Illumina HiSeq	169.24x	SPAdes v. 3.5.0			64	6310759	67.54	6242	5518		soil		2013	Australia	Australia: Northern Territory
101571.181	Burkholderia ubonensis strain MSMB2109WGS		101571	WGS	MSMB2109WGS				MLST.Burkholderia_cepacia_complex.1279,MLST.Burkholderia_pseudomallei.1302				2016-01-22T00:00:00Z		PRJNA279182	SAMN03449540	GCF_001531675.1	SRR1956191	LPHO01000000		Northern Arizona University		Illumina HiSeq	91.06x	SPAdes v. 3.5.0			165	7702671	67.2	7763	6701		soil		2013	Australia	Australia: Northern Territory
101571.182	Burkholderia ubonensis strain MSMB2112WGS		101571	WGS	MSMB2112WGS				MLST.Burkholderia_cepacia_complex.1248,MLST.Burkholderia_pseudomallei.1240				2016-01-22T00:00:00Z		PRJNA279182	SAMN03449543	GCF_001531705.1	SRR1956194	LPHR01000000		Northern Arizona University		Illumina HiSeq	66x	SPAdes v. 3.5.0			223	7638422	67.03	7680	6570		soil		2013	Australia	Australia: Northern Territory
101571.183	Burkholderia ubonensis strain MSMB2114WGS		101571	WGS	MSMB2114WGS				MLST.Burkholderia_cepacia_complex.1283,MLST.Burkholderia_pseudomallei.1329				2016-01-22T00:00:00Z		PRJNA279182	SAMN03449544	GCF_001531715.1	SRR1956195	LPHS01000000		Northern Arizona University		Illumina HiSeq	71.89x	SPAdes v. 3.5.0			179	7950407	66.94	8045	6880		soil		2013	Australia	Australia: Northern Territory
101571.184	Burkholderia ubonensis strain MSMB2116WGS		101571	WGS	MSMB2116WGS				MLST.Burkholderia_cepacia_complex.1285,MLST.Burkholderia_pseudomallei.1330				2016-01-22T00:00:00Z		PRJNA279182	SAMN03449546	GCF_001531745.1	SRR1956197	LPHU01000000		Northern Arizona University		Illumina HiSeq	90.36x	SPAdes v. 3.5.0			152	7279961	67.39	7220	6301		soil		2013	Australia	Australia: Northern Territory
101571.185	Burkholderia ubonensis strain MSMB2115WGS		101571	WGS	MSMB2115WGS				MLST.Burkholderia_cepacia_complex.1253,MLST.Burkholderia_pseudomallei.1246				2016-01-22T00:00:00Z		PRJNA279182	SAMN03449545	GCF_001531755.1	SRR1956196	LPHT01000000		Northern Arizona University		Illumina HiSeq	83.71x	SPAdes v. 3.5.0			108	6999051	67.45	6848	6000		soil		2013	Australia	Australia: Northern Territory
101571.186	Burkholderia ubonensis strain MSMB2119WGS		101571	WGS	MSMB2119WGS				MLST.Burkholderia_cepacia_complex.1287,MLST.Burkholderia_pseudomallei.1332				2016-01-22T00:00:00Z		PRJNA279182	SAMN03449548	GCF_001531785.1	SRR1956199	LPHW01000000		Northern Arizona University		Illumina HiSeq	137.8x	SPAdes v. 3.5.0			377	7979641	67.09	8112	6996		soil		2013	Australia	Australia: Northern Territory
101571.187	Burkholderia ubonensis strain MSMB2118WGS		101571	WGS	MSMB2118WGS				MLST.Burkholderia_cepacia_complex.1286,MLST.Burkholderia_pseudomallei.1331				2016-01-22T00:00:00Z		PRJNA279182	SAMN03449547	GCF_001531795.1	SRR1956198	LPHV01000000		Northern Arizona University		Illumina HiSeq	84.46x	SPAdes v. 3.5.0			102	7170848	67.4	7061	6165		soil		2013	Australia	Australia: Northern Territory
101571.188	Burkholderia ubonensis strain MSMB2121WGS		101571	WGS	MSMB2121WGS				MLST.Burkholderia_cepacia_complex.1197,MLST.Burkholderia_pseudomallei.1297				2016-01-22T00:00:00Z		PRJNA279182	SAMN03449550	GCF_001531825.1	SRR1956201	LPHY01000000		Northern Arizona University		Illumina HiSeq	81.24x	SPAdes v. 3.5.0			185	7460476	67.16	7427	6437		soil		2013	Australia	Australia: Northern Territory
101571.189	Burkholderia ubonensis strain MSMB2122WGS		101571	WGS	MSMB2122WGS				MLST.Burkholderia_cepacia_complex.1290,MLST.Burkholderia_pseudomallei.1305				2016-01-22T00:00:00Z		PRJNA279182	SAMN03449551	GCF_001531835.1	SRR1956202	LPHZ01000000		Northern Arizona University		Illumina HiSeq	99.87x	SPAdes v. 3.5.0			144	8035184	67.01	8071	6914		soil		2013	Australia	Australia: Northern Territory
101571.19	Burkholderia ubonensis strain MSMB1138		101571	WGS	MSMB1138				MLST.Burkholderia_cepacia_complex.1310,MLST.Burkholderia_pseudomallei.1158				2016-01-21T00:00:00Z		PRJNA279182	SAMN03449190	GCF_001523205.1	SRR1956440	LOVA01000000		Northern Arizona University		Illumina HiSeq	53.65x	SPAdes v. 3.5.0			85	7551680	67.2	7539	6632		soil		2011	Australia	Australia: Northern Territory
101571.190	Burkholderia ubonensis strain MSMB2125WGS		101571	WGS	MSMB2125WGS				MLST.Burkholderia_cepacia_complex.1265,MLST.Burkholderia_pseudomallei.1307				2016-01-22T00:00:00Z		PRJNA279182	SAMN03449554	GCF_001531865.1	SRR1956205	LPIC01000000		Northern Arizona University		Illumina HiSeq	73.58x	SPAdes v. 3.5.0			83	7274432	67.46	7058	6240		soil		2013	Australia	Australia: Northern Territory
101571.191	Burkholderia ubonensis strain MSMB609WGS		101571	WGS	MSMB609WGS				MLST.Burkholderia_cepacia_complex.1135,MLST.Burkholderia_pseudomallei.1184				2016-01-22T00:00:00Z		PRJNA279182	SAMN03449612	GCF_001531945.1	SRR1956263	LPKF01000000		Northern Arizona University		Illumina HiSeq	76.93x	SPAdes v. 3.5.0			88	7281250	67.42	7111	6267		water		2003	Australia	Australia: Northern Territory
101571.192	Burkholderia ubonensis strain MSMB2110WGS		101571	WGS	MSMB2110WGS				MLST.Burkholderia_cepacia_complex.1280,MLST.Burkholderia_pseudomallei.1303				2016-01-22T00:00:00Z		PRJNA279182	SAMN03449541	GCF_001532205.1	SRR1956192	LPHP01000000		Northern Arizona University		Illumina HiSeq	88.4x	SPAdes v. 3.5.0			129	7194324	67.36	7077	6189		soil		2013	Australia	Australia: Northern Territory
101571.193	Burkholderia ubonensis strain MSMB2111WGS		101571	WGS	MSMB2111WGS				MLST.Burkholderia_cepacia_complex.1281,MLST.Burkholderia_pseudomallei.1304				2016-01-22T00:00:00Z		PRJNA279182	SAMN03449542	GCF_001532215.1	SRR1956193	LPHQ01000000		Northern Arizona University		Illumina HiSeq	76.96x	SPAdes v. 3.5.0			130	7450821	67.18	7438	6413		soil		2013	Australia	Australia: Northern Territory
101571.194	Burkholderia ubonensis strain MSMB2120WGS		101571	WGS	MSMB2120WGS				MLST.Burkholderia_cepacia_complex.1287,MLST.Burkholderia_pseudomallei.1332				2016-01-22T00:00:00Z		PRJNA279182	SAMN03449549	GCF_001532265.1	SRR1956200	LPHX01000000		Northern Arizona University		Illumina HiSeq	117.19x	SPAdes v. 3.5.0			390	7851426	67.07	8046	6881		soil		2013	Australia	Australia: Northern Territory
101571.195	Burkholderia ubonensis strain MSMB2123WGS		101571	WGS	MSMB2123WGS				MLST.Burkholderia_cepacia_complex.1291,MLST.Burkholderia_pseudomallei.1333				2016-01-22T00:00:00Z		PRJNA279182	SAMN03449552	GCF_001532275.1	SRR1956203	LPIA01000000		Northern Arizona University		Illumina HiSeq	96.36x	SPAdes v. 3.5.0			99	7075616	67.51	6933	6095		soil		2013	Australia	Australia: Northern Territory
101571.196	Burkholderia ubonensis strain MSMB2187WGS		101571	WGS	MSMB2187WGS				MLST.Burkholderia_cepacia_complex.1245,MLST.Burkholderia_pseudomallei.1291				2016-01-22T00:00:00Z		PRJNA279182	SAMN03449561	GCF_001532355.1	SRR1956212	LPIJ01000000		Northern Arizona University		Illumina HiSeq	121.03x	SPAdes v. 3.5.0			135	7827730	67.22	7798	6796		water		2012	Australia	Australia: Northern Territory
101571.197	Burkholderia ubonensis strain MSMB2188WGS		101571	WGS	MSMB2188WGS				MLST.Burkholderia_cepacia_complex.1245,MLST.Burkholderia_pseudomallei.1291				2016-01-22T00:00:00Z		PRJNA279182	SAMN03449562	GCF_001532375.1	SRR1956213	LPIK01000000		Northern Arizona University		Illumina HiSeq	82.91x	SPAdes v. 3.5.0			133	7655601	67.22	7634	6659		water		2012	Australia	Australia: Northern Territory
101571.198	Burkholderia ubonensis strain MSMB2189WGS		101571	WGS	MSMB2189WGS				MLST.Burkholderia_cepacia_complex.1269,MLST.Burkholderia_pseudomallei.1217				2016-01-22T00:00:00Z		PRJNA279182	SAMN03449563	GCF_001532385.1	SRR1956214	LPIL01000000		Northern Arizona University		Illumina HiSeq	71.04x	SPAdes v. 3.5.0			117	7553079	67.27	7494	6564		soil			Australia	Australia: Northern Territory
101571.199	Burkholderia ubonensis strain MSMB2190WGS		101571	WGS	MSMB2190WGS				MLST.Burkholderia_cepacia_complex.1269,MLST.Burkholderia_pseudomallei.1217				2016-01-22T00:00:00Z		PRJNA279182	SAMN03449564	GCF_001532425.1	SRR1956215	LPIM01000000		Northern Arizona University		Illumina HiSeq	111.5x	SPAdes v. 3.5.0			131	7562967	67.27	7488	6568		soil			Australia	Australia: Northern Territory
101571.20	Burkholderia ubonensis strain MSMB1146		101571	WGS	MSMB1146								2016-01-21T00:00:00Z		PRJNA279182	SAMN03449191	GCF_001523225.1	SRR1956362	LOVB01000000		Northern Arizona University		Illumina HiSeq	99.55x	SPAdes v. 3.5.0			133	7568194	67.26	7531	6565		soil		2011	Australia	Australia: Northern Territory
101571.200	Burkholderia ubonensis strain MSMB2192WGS		101571	WGS	MSMB2192WGS				MLST.Burkholderia_cepacia_complex.1235				2016-01-22T00:00:00Z		PRJNA279182	SAMN03449566	GCF_001532445.1	SRR1956217	LPIO01000000		Northern Arizona University		Illumina HiSeq	71.05x	SPAdes v. 3.5.0			110	7137971	67.5	6993	6115		soil		2004	Australia	Australia: Northern Territory
101571.201	Burkholderia ubonensis strain MSMB2191WGS		101571	WGS	MSMB2191WGS				MLST.Burkholderia_cepacia_complex.1235				2016-01-22T00:00:00Z		PRJNA279182	SAMN03449565	GCF_001532455.1	SRR1956216	LPIN01000000		Northern Arizona University		Illumina HiSeq	52.49x	SPAdes v. 3.5.0			108	7134817	67.5	6980	6105		soil		2004	Australia	Australia: Northern Territory
101571.202	Burkholderia ubonensis strain MSMB2193WGS		101571	WGS	MSMB2193WGS				MLST.Burkholderia_cepacia_complex.1257,MLST.Burkholderia_pseudomallei.1292				2016-01-22T00:00:00Z		PRJNA279182	SAMN03449567	GCF_001532465.1	SRR1956218	LPIP01000000		Northern Arizona University		Illumina HiSeq	79.95x	SPAdes v. 3.5.0			97	7135563	67.48	7012	6121		soil		2012	Australia	Australia: Northern Territory
101571.203	Burkholderia ubonensis strain MSMB2162WGS		101571	WGS	MSMB2162WGS				MLST.Burkholderia_cepacia_complex.1294,MLST.Burkholderia_pseudomallei.1310				2016-01-22T00:00:00Z		PRJNA279182	SAMN03449569	GCF_001532505.1	SRR1956220	LPIR01000000		Northern Arizona University		Illumina HiSeq	61.95x	SPAdes v. 3.5.0			144	7716110	67.11	7654	6688		water		2011	Australia	Australia: Northern Territory
101571.204	Burkholderia ubonensis strain MSMB2185WGS		101571	WGS	MSMB2185WGS				MLST.Burkholderia_cepacia_complex.877				2016-01-22T00:00:00Z		PRJNA279182	SAMN03449572	GCF_001532545.1	SRR1956223	LPIU01000000		Northern Arizona University		Illumina HiSeq	75.08x	SPAdes v. 3.5.0			98	7877465	67.16	7771	6872		soil		2011	Australia	Australia: Northern Territory
101571.205	Burkholderia ubonensis strain MSMB2186WGS		101571	WGS	MSMB2186WGS				MLST.Burkholderia_cepacia_complex.877				2016-01-22T00:00:00Z		PRJNA279182	SAMN03449573	GCF_001532585.1	SRR1956224	LPIV01000000		Northern Arizona University		Illumina HiSeq	176.04x	SPAdes v. 3.5.0			99	7945164	67.18	7831	6924		soil		2011	Australia	Australia: Northern Territory
101571.206	Burkholderia ubonensis strain MSMB2166WGS		101571	WGS	MSMB2166WGS				MLST.Burkholderia_cepacia_complex.877				2016-01-22T00:00:00Z		PRJNA279182	SAMN03449574	GCF_001532605.1	SRR1956225	LPIW01000000		Northern Arizona University		Illumina HiSeq	115.39x	SPAdes v. 3.5.0			91	7953385	67.17	7841	6930		soil		2011	Australia	Australia: Northern Territory
101571.207	Burkholderia ubonensis strain MSMB2167WGS		101571	WGS	MSMB2167WGS				MLST.Burkholderia_cepacia_complex.877				2016-01-22T00:00:00Z		PRJNA279182	SAMN03449575	GCF_001532625.1	SRR1956226	LPIX01000000		Northern Arizona University		Illumina HiSeq	34.43x	SPAdes v. 3.5.0			116	7866739	67.17	7774	6873		soil		2011	Australia	Australia: Northern Territory
101571.208	Burkholderia ubonensis strain MSMB2159WGS		101571	WGS	MSMB2159WGS				MLST.Burkholderia_cepacia_complex.1236,MLST.Burkholderia_pseudomallei.1283				2016-01-22T00:00:00Z		PRJNA279182	SAMN03449579	GCF_001532655.1	SRR1956230	LPJB01000000		Northern Arizona University		Illumina HiSeq	77.66x	SPAdes v. 3.5.0			128	7512345	67.2	7447	6505		soil		2011	Australia	Australia: Northern Territory
101571.209	Burkholderia ubonensis strain MSMB2180WGS		101571	WGS	MSMB2180WGS				MLST.Burkholderia_cepacia_complex.1273,MLST.Burkholderia_pseudomallei.1313				2016-01-22T00:00:00Z		PRJNA279182	SAMN03449586	GCF_001532785.1	SRR1956237	LPJH01000000		Northern Arizona University		Illumina HiSeq	101.03x	SPAdes v. 3.5.0			105	7410311	67.29	7335	6433		soil		2012	Australia	Australia: Northern Territory
101571.21	Burkholderia ubonensis strain MSMB1151		101571	WGS	MSMB1151				MLST.Burkholderia_pseudomallei.1277				2016-01-21T00:00:00Z		PRJNA279182	SAMN03449192	GCF_001523245.1	SRR1956363	LOVC01000000		Northern Arizona University		Illumina HiSeq	67.65x	SPAdes v. 3.5.0			110	7652080	67.18	7616	6655		soil		2011	Australia	Australia: Northern Territory
101571.210	Burkholderia ubonensis strain MSMB2179WGS		101571	WGS	MSMB2179WGS				MLST.Burkholderia_cepacia_complex.1296,MLST.Burkholderia_pseudomallei.1312				2016-01-22T00:00:00Z		PRJNA279182	SAMN03449587	GCF_001532805.1	SRR1956238	LPJI01000000		Northern Arizona University		Illumina HiSeq	109.03x	SPAdes v. 3.5.0			114	7087196	67.42	6977	6121		soil		2012	Australia	Australia: Northern Territory
101571.211	Burkholderia ubonensis strain MSMB2181WGS		101571	WGS	MSMB2181WGS				MLST.Burkholderia_cepacia_complex.1273,MLST.Burkholderia_pseudomallei.1313				2016-01-22T00:00:00Z		PRJNA279182	SAMN03449588	GCF_001532815.1	SRR1956239	LPJJ01000000		Northern Arizona University		Illumina HiSeq	34.22x	SPAdes v. 3.5.0			104	7408309	67.3	7319	6431		soil		2012	Australia	Australia: Northern Territory
101571.212	Burkholderia ubonensis strain MSMB2205WGS		101571	WGS	MSMB2205WGS				MLST.Burkholderia_cepacia_complex.1268,MLST.Burkholderia_pseudomallei.1334				2016-01-22T00:00:00Z		PRJNA279182	SAMN03449590	GCF_001532845.1	SRR1956241	LPJL01000000		Northern Arizona University		Illumina HiSeq	61.33x	SPAdes v. 3.5.0			114	7753691	67.04	7744	6736		soil		2012	Australia	Australia: Northern Territory
101571.213	Burkholderia ubonensis strain MSMB2152WGS		101571	WGS	MSMB2152WGS				MLST.Burkholderia_cepacia_complex.1293,MLST.Burkholderia_pseudomallei.1309				2016-01-22T00:00:00Z		PRJNA279182	SAMN03449592	GCF_001532865.1	SRR1956243	LPJN01000000		Northern Arizona University		Illumina HiSeq	94.87x	SPAdes v. 3.5.0			107	7178212	67.37	7022	6159		soil		2011	Australia	Australia: Northern Territory
101571.214	Burkholderia ubonensis strain MSMB691WGS		101571	WGS	MSMB691WGS				MLST.Burkholderia_cepacia_complex.1133,MLST.Burkholderia_pseudomallei.1068				2016-01-22T00:00:00Z		PRJNA279182	SAMN03449627	GCF_001533035.1	SRR1956278	LPKU01000000		Northern Arizona University		Illumina HiSeq	73.91x	SPAdes v. 3.5.0			88	7219934	67.33	7092	6216		soil		2006	Australia	Australia: Northern Territory
101571.215	Burkholderia ubonensis strain MSMB19WGS		101571	WGS	MSMB19WGS				MLST.Burkholderia_cepacia_complex.1123,MLST.Burkholderia_pseudomallei.1261				2016-01-22T00:00:00Z		PRJNA279182	SAMN03449594	GCF_001533145.1	SRR1956245	LPJP01000000		Northern Arizona University		Illumina HiSeq	80.88x	SPAdes v. 3.5.0			105	7468364	67.44	7414	6514		water		2003	Australia	Australia: Northern Territory
101571.216	Burkholderia ubonensis strain MSMB705WGS		101571	WGS	MSMB705WGS				MLST.Burkholderia_cepacia_complex.1152,MLST.Burkholderia_pseudomallei.1072				2016-01-22T00:00:00Z		PRJNA279182	SAMN03449630	GCF_001533225.1	SRR1956281	LPKX01000000		Northern Arizona University		Illumina HiSeq	105.98x	SPAdes v. 3.5.0			88	6649311	67.14	6709	5828		soil		2006	Australia	Australia: Northern Territory
101571.217	Burkholderia ubonensis strain MSMB696WGS		101571	WGS	MSMB696WGS				MLST.Burkholderia_cepacia_complex.1125,MLST.Burkholderia_pseudomallei.1082				2016-01-22T00:00:00Z		PRJNA279182	SAMN03449628	GCF_001533265.1	SRR1956279	LPKV01000000		Northern Arizona University		Illumina HiSeq	97.57x	SPAdes v. 3.5.0			114	7528833	67.34	7372	6511		soil		2006	Australia	Australia: Northern Territory
101571.218	Burkholderia ubonensis strain MSMB2163WGS		101571	WGS	MSMB2163WGS				MLST.Burkholderia_cepacia_complex.1294,MLST.Burkholderia_pseudomallei.1310				2016-01-22T00:00:00Z		PRJNA279182	SAMN03449568	GCF_001533325.1	SRR1956219	LPIQ01000000		Northern Arizona University		Illumina HiSeq	77.09x	SPAdes v. 3.5.0			139	7719817	67.11	7668	6695		soil		2011	Australia	Australia: Northern Territory
101571.219	Burkholderia ubonensis strain MSMB2124WGS		101571	WGS	MSMB2124WGS				MLST.Burkholderia_cepacia_complex.1264,MLST.Burkholderia_pseudomallei.1306				2016-01-22T00:00:00Z		PRJNA279182	SAMN03449553	GCF_001533285.1	SRR1956204	LPIB01000000		Northern Arizona University		Illumina HiSeq	92.6x	SPAdes v. 3.5.0			111	7405395	67.26	7309	6381		soil		2013	Australia	Australia: Northern Territory
101571.22	Burkholderia ubonensis strain MSMB1164		101571	WGS	MSMB1164				MLST.Burkholderia_pseudomallei.1164				2016-01-21T00:00:00Z		PRJNA279182	SAMN03449195	GCF_001523315.1	SRR1956442	LOVF01000000		Northern Arizona University		Illumina HiSeq	63.84x	SPAdes v. 3.5.0			104	7134027	67.5	7016	6139		soil		2011	Australia	Australia: Northern Territory
101571.220	Burkholderia ubonensis strain MSMB2207WGS		101571	WGS	MSMB2207WGS				MLST.Burkholderia_cepacia_complex.1278,MLST.Burkholderia_pseudomallei.1335				2016-01-22T00:00:00Z		PRJNA279182	SAMN03449583	GCF_001533365.1	SRR1956234	LPJF01000000		Northern Arizona University		Illumina HiSeq	82.79x	SPAdes v. 3.5.0			78	7430893	67.32	7261	6394		soil		2012	Australia	Australia: Northern Territory
101571.221	Burkholderia ubonensis strain MSMB2151WGS		101571	WGS	MSMB2151WGS				MLST.Burkholderia_cepacia_complex.1292,MLST.Burkholderia_pseudomallei.1308				2016-01-22T00:00:00Z		PRJNA279182	SAMN03449591	GCF_001533405.1	SRR1956242	LPJM01000000		Northern Arizona University		Illumina HiSeq	95.29x	SPAdes v. 3.5.0			96	7115421	67.45	6961	6131		soil		2011	Australia	Australia: Northern Territory
101571.222	Burkholderia ubonensis strain MSMB720WGS		101571	WGS	MSMB720WGS				MLST.Burkholderia_cepacia_complex.1145,MLST.Burkholderia_pseudomallei.1262				2016-01-22T00:00:00Z		PRJNA279182	SAMN03449632	GCF_001533415.1	SRR1956283	LPKZ01000000		Northern Arizona University		Illumina HiSeq	117.58x	SPAdes v. 3.5.0			102	7135807	67.45	6933	6104		soil		2006	Australia	Australia: Northern Territory
101571.223	Burkholderia ubonensis strain MSMB746WGS		101571	WGS	MSMB746WGS				MLST.Burkholderia_cepacia_complex.1164,MLST.Burkholderia_pseudomallei.1265				2016-01-22T00:00:00Z		PRJNA279182	SAMN03449640	GCF_001533525.1	SRR1956291	LPLG01000000		Northern Arizona University		Illumina HiSeq	107.87x	SPAdes v. 3.5.0			111	7128063	67.36	6994	6110		soil		2006	Australia	Australia: Northern Territory
101571.224	Burkholderia ubonensis strain MSMB747WGS		101571	WGS	MSMB747WGS				MLST.Burkholderia_cepacia_complex.1148,MLST.Burkholderia_pseudomallei.1266				2016-01-22T00:00:00Z		PRJNA279182	SAMN03449641	GCF_001533535.1	SRR1956292	LPLH01000000		Northern Arizona University		Illumina HiSeq	85.06x	SPAdes v. 3.5.0			103	7118129	67.48	6978	6110		soil		2006	Australia	Australia: Northern Territory
101571.225	Burkholderia ubonensis strain MSMB748WGS		101571	WGS	MSMB748WGS				MLST.Burkholderia_cepacia_complex.1148,MLST.Burkholderia_pseudomallei.1267				2016-01-22T00:00:00Z		PRJNA279182	SAMN03449642	GCF_001533565.1	SRR1956293	LPLI01000000		Northern Arizona University		Illumina HiSeq	80.44x	SPAdes v. 3.5.0			111	7277790	67.35	7223	6286		soil		2006	Australia	Australia: Northern Territory
101571.226	Burkholderia ubonensis strain MSMB761WGS		101571	WGS	MSMB761WGS				MLST.Burkholderia_cepacia_complex.1148,MLST.Burkholderia_pseudomallei.1266				2016-01-22T00:00:00Z		PRJNA279182	SAMN03449648	GCF_001533625.1	SRR1956299	LPLO01000000		Northern Arizona University		Illumina HiSeq	108.72x	SPAdes v. 3.5.0			94	7117135	67.48	6959	6107		soil		2006	Australia	Australia: Northern Territory
101571.227	Burkholderia ubonensis strain MSMB764WGS		101571	WGS	MSMB764WGS				MLST.Burkholderia_cepacia_complex.1148,MLST.Burkholderia_pseudomallei.1267				2016-01-22T00:00:00Z		PRJNA279182	SAMN03449649	GCF_001533655.1	SRR1956300	LPLP01000000		Northern Arizona University		Illumina HiSeq	88.23x	SPAdes v. 3.5.0			111	7245003	67.34	7196	6241		soil		2006	Australia	Australia: Northern Territory
101571.228	Burkholderia ubonensis strain MSMB778WGS		101571	WGS	MSMB778WGS				MLST.Burkholderia_cepacia_complex.1153,MLST.Burkholderia_pseudomallei.1268				2016-01-22T00:00:00Z		PRJNA279182	SAMN03449652	GCF_001533685.1	SRR1956303	LPLS01000000		Northern Arizona University		Illumina HiSeq	79.08x	SPAdes v. 3.5.0			175	7993207	66.78	8190	6937		soil		2010	Australia	Australia: Northern Territory
101571.229	Burkholderia ubonensis strain MSMB782WGS		101571	WGS	MSMB782WGS				MLST.Burkholderia_cepacia_complex.1157,MLST.Burkholderia_pseudomallei.1269				2016-01-22T00:00:00Z		PRJNA279182	SAMN03449654	GCF_001533725.1	SRR1956305	LPLU01000000		Northern Arizona University		Illumina HiSeq	65.96x	SPAdes v. 3.5.0			128	7255291	67.37	7177	6306		soil		2010	Australia	Australia: Northern Territory
101571.23	Burkholderia ubonensis strain MSMB1193		101571	WGS	MSMB1193				MLST.Burkholderia_pseudomallei.1178				2016-01-21T00:00:00Z		PRJNA279182	SAMN03449199	GCF_001523345.1	SRR1956446	LOVJ01000000		Northern Arizona University		Illumina HiSeq	68.95x	SPAdes v. 3.5.0			92	7416439	67.47	7221	6448		soil		2011	Australia	Australia: Northern Territory
101571.230	Burkholderia ubonensis strain MSMB785WGS		101571	WGS	MSMB785WGS				MLST.Burkholderia_cepacia_complex.1154,MLST.Burkholderia_pseudomallei.1270				2016-01-22T00:00:00Z		PRJNA279182	SAMN03449655	GCF_001533745.1	SRR1956306	LPLV01000000		Northern Arizona University		Illumina HiSeq	95.97x	SPAdes v. 3.5.0			101	7382534	67.46	7224	6390		soil		2010	Australia	Australia: Northern Territory
101571.231	Burkholderia ubonensis strain MSMB791WGS		101571	WGS	MSMB791WGS				MLST.Burkholderia_cepacia_complex.1156,MLST.Burkholderia_pseudomallei.1271				2016-01-22T00:00:00Z		PRJNA279182	SAMN03449657	GCF_001533765.1	SRR1956308	LPLX01000000		Northern Arizona University		Illumina HiSeq	82.38x	SPAdes v. 3.5.0			100	7105555	67.51	6899	6084		soil		2010	Australia	Australia: Northern Territory
101571.232	Burkholderia ubonensis strain MSMB792WGS		101571	WGS	MSMB792WGS				MLST.Burkholderia_cepacia_complex.1156,MLST.Burkholderia_pseudomallei.1271				2016-01-22T00:00:00Z		PRJNA279182	SAMN03449658	GCF_001533785.1	SRR1956309	LPLY01000000		Northern Arizona University		Illumina HiSeq	110.66x	SPAdes v. 3.5.0			95	7108976	67.51	6901	6076		soil		2010	Australia	Australia: Northern Territory
101571.233	Burkholderia ubonensis strain MSMB803WGS		101571	WGS	MSMB803WGS				MLST.Burkholderia_cepacia_complex.1156,MLST.Burkholderia_pseudomallei.1271				2016-01-22T00:00:00Z		PRJNA279182	SAMN03449663	GCF_001533865.1	SRR1956314	LPMD01000000		Northern Arizona University		Illumina HiSeq	99.45x	SPAdes v. 3.5.0			85	7111099	67.51	6897	6071		soil		2010	Australia	Australia: Northern Territory
101571.234	Burkholderia ubonensis strain MSMB818WGS		101571	WGS	MSMB818WGS				MLST.Burkholderia_cepacia_complex.1159,MLST.Burkholderia_pseudomallei.1273				2016-01-22T00:00:00Z		PRJNA279182	SAMN03449668	GCF_001533945.1	SRR1956319	LPMI01000000		Northern Arizona University		Illumina HiSeq	76.55x	SPAdes v. 3.5.0			172	7669299	67.02	7734	6608		soil		2010	Australia	Australia: Northern Territory
101571.235	Burkholderia ubonensis strain MSMB822WGS		101571	WGS	MSMB822WGS				MLST.Burkholderia_cepacia_complex.1160				2016-01-22T00:00:00Z		PRJNA279182	SAMN03449669	GCF_001533965.1	SRR1956320	LPMJ01000000		Northern Arizona University		Illumina HiSeq	70.53x	SPAdes v. 3.5.0			215	7840471	67.01	7898	6836		soil		2010	Australia	Australia: Northern Territory
101571.236	Burkholderia ubonensis strain MSMB834WGS		101571	WGS	MSMB834WGS				MLST.Burkholderia_cepacia_complex.1162,MLST.Burkholderia_pseudomallei.1274				2016-01-22T00:00:00Z		PRJNA279182	SAMN03449671	GCF_001534005.1	SRR1956322	LPML01000000		Northern Arizona University		Illumina HiSeq	55.65x	SPAdes v. 3.5.0			336	7684074	67.22	7729	6702		soil		2010	Australia	Australia: Northern Territory
101571.237	Burkholderia ubonensis strain MSMB842WGS		101571	WGS	MSMB842WGS				MLST.Burkholderia_cepacia_complex.1174,MLST.Burkholderia_pseudomallei.1154				2016-01-22T00:00:00Z		PRJNA279182	SAMN03449676	GCF_001534065.1	SRR1956327	LPMQ01000000		Northern Arizona University		Illumina HiSeq	90.69x	SPAdes v. 3.5.0			76	7582458	67.25	7450	6569		soil		2010	Australia	Australia: Northern Territory
101571.238	Burkholderia ubonensis strain MSMB702WGS		101571	WGS	MSMB702WGS				MLST.Burkholderia_cepacia_complex.1125,MLST.Burkholderia_pseudomallei.1082				2016-01-22T00:00:00Z		PRJNA279182	SAMN03449629	GCF_001534115.1	SRR1956280	LPKW01000000		Northern Arizona University		Illumina HiSeq	80.15x	SPAdes v. 3.5.0			107	7530965	67.34	7363	6498		soil		2006	Australia	Australia: Northern Territory
101571.239	Burkholderia ubonensis strain MSMB728WGS		101571	WGS	MSMB728WGS				MLST.Burkholderia_cepacia_complex.1146,MLST.Burkholderia_pseudomallei.1263				2016-01-22T00:00:00Z		PRJNA279182	SAMN03449635	GCF_001534125.1	SRR1956286	LPLC01000000		Northern Arizona University		Illumina HiSeq	141.89x	SPAdes v. 3.5.0			105	7154897	67.4	6960	6141		soil		2006	Australia	Australia: Northern Territory
101571.24	Burkholderia ubonensis strain MSMB1166		101571	WGS	MSMB1166				MLST.Burkholderia_pseudomallei.1165				2016-01-21T00:00:00Z		PRJNA279182	SAMN03449196	GCF_001523385.1	SRR1956443	LOVG01000000		Northern Arizona University		Illumina HiSeq	64.8x	SPAdes v. 3.5.0			132	7203018	67.42	7070	6177		soil		2011	Australia	Australia: Northern Territory
101571.240	Burkholderia ubonensis strain MSMB742WGS		101571	WGS	MSMB742WGS				MLST.Burkholderia_cepacia_complex.1147,MLST.Burkholderia_pseudomallei.1264				2016-01-22T00:00:00Z		PRJNA279182	SAMN03449639	GCF_001534135.1	SRR1956290	LPLF01000000		Northern Arizona University		Illumina HiSeq	100.92x	SPAdes v. 3.5.0			99	7279612	67.37	7181	6287		soil		2006	Australia	Australia: Northern Territory
101571.241	Burkholderia ubonensis strain MSMB752WGS		101571	WGS	MSMB752WGS				MLST.Burkholderia_cepacia_complex.1148,MLST.Burkholderia_pseudomallei.1266				2016-01-22T00:00:00Z		PRJNA279182	SAMN03449644	GCF_001534195.1	SRR1956295	LPLK01000000		Northern Arizona University		Illumina HiSeq	57.73x	SPAdes v. 3.5.0			100	7117928	67.48	6975	6105		soil		2006	Australia	Australia: Northern Territory
101571.242	Burkholderia ubonensis strain MSMB794WGS		101571	WGS	MSMB794WGS				MLST.Burkholderia_cepacia_complex.1165,MLST.Burkholderia_pseudomallei.1272				2016-01-22T00:00:00Z		PRJNA279182	SAMN03449660	GCF_001534265.1	SRR1956311	LPMA01000000		Northern Arizona University		Illumina HiSeq	102.1x	SPAdes v. 3.5.0			65	7430361	67.38	7251	6441		soil		2010	Australia	Australia: Northern Territory
101571.243	Burkholderia ubonensis strain MSMB1466WGS		101571	WGS	MSMB1466WGS				MLST.Burkholderia_cepacia_complex.1141,MLST.Burkholderia_pseudomallei.1282				2016-01-22T00:00:00Z		PRJNA279182	SAMN03449681	GCF_001534345.1	SRR1956332	LPMV01000000		Northern Arizona University		Illumina HiSeq	71.4x	SPAdes v. 3.5.0			126	7855315	67.16	7764	6793		soil		2011	Australia	Australia: Northern Territory
101571.244	Burkholderia ubonensis strain MSMB1509WGS		101571	WGS	MSMB1509WGS				MLST.Burkholderia_cepacia_complex.1198,MLST.Burkholderia_pseudomallei.1199				2016-01-22T00:00:00Z		PRJNA279182	SAMN03449684	GCF_001534375.1	SRR1956335	LPMX01000000		Northern Arizona University		Illumina HiSeq	102.73x	SPAdes v. 3.5.0			78	6264832	67.42	6225	5475		soil		2011	Australia	Australia: Northern Territory
101571.245	Burkholderia ubonensis strain MSMB1540WGS		101571	WGS	MSMB1540WGS				MLST.Burkholderia_cepacia_complex.1206,MLST.Burkholderia_pseudomallei.1285				2016-01-22T00:00:00Z		PRJNA279182	SAMN03449686	GCF_001534425.1	SRR1956337	LPMZ01000000		Northern Arizona University		Illumina HiSeq	88.27x	SPAdes v. 3.5.0			157	7499811	67.2	7451	6403		soil		2011	Australia	Australia: Northern Territory
101571.246	Burkholderia ubonensis strain MSMB1635WGS		101571	WGS	MSMB1635WGS				MLST.Burkholderia_cepacia_complex.1229,MLST.Burkholderia_pseudomallei.1290				2016-01-22T00:00:00Z		PRJNA279182	SAMN03449688	GCF_001534445.1	SRR1956339	LPNB01000000		Northern Arizona University		Illumina HiSeq	88.54x	SPAdes v. 3.5.0			96	7577864	67.25	7453	6483		soil		2011	Australia	Australia: Northern Territory
101571.247	Burkholderia ubonensis strain MSMB1941WGS		101571	WGS	MSMB1941WGS				MLST.Burkholderia_cepacia_complex.1245,MLST.Burkholderia_pseudomallei.1291				2016-01-22T00:00:00Z		PRJNA279182	SAMN03449690	GCF_001534465.1	SRR1956341	LPNC01000000		Northern Arizona University		Illumina HiSeq	79.88x	SPAdes v. 3.5.0			140	7831611	67.22	7797	6812		water		2012	Australia	Australia: Northern Territory
101571.248	Burkholderia ubonensis strain MSMB2019WGS		101571	WGS	MSMB2019WGS				MLST.Burkholderia_cepacia_complex.1235				2016-01-22T00:00:00Z		PRJNA279182	SAMN03449691	GCF_001534475.1	SRR1956342	LPND01000000		Northern Arizona University		Illumina HiSeq	100.82x	SPAdes v. 3.5.0			110	7137936	67.5	6990	6108		soil		2004	Australia	Australia: Northern Territory
101571.249	Burkholderia ubonensis strain MSMB788WGS		101571	WGS	MSMB788WGS				MLST.Burkholderia_cepacia_complex.1154,MLST.Burkholderia_pseudomallei.1270				2016-01-22T00:00:00Z		PRJNA279182	SAMN03449656	GCF_001534805.1	SRR1956307	LPLW01000000		Northern Arizona University		Illumina HiSeq	105.43x	SPAdes v. 3.5.0			99	7385010	67.46	7221	6403		soil		2010	Australia	Australia: Northern Territory
101571.25	Burkholderia ubonensis strain MSMB1175		101571	WGS	MSMB1175				MLST.Burkholderia_cepacia_complex.1176,MLST.Burkholderia_pseudomallei.1036				2016-01-21T00:00:00Z		PRJNA279182	SAMN03449197	GCF_001523405.1	SRR1956444	LOVH01000000		Northern Arizona University		Illumina HiSeq	67.67x	SPAdes v. 3.5.0			135	7621479	67.16	7612	6596		soil		2011	Australia	Australia: Northern Territory
101571.250	Burkholderia ubonensis strain MSMB1518WGS		101571	WGS	MSMB1518WGS				MLST.Burkholderia_cepacia_complex.1202,MLST.Burkholderia_pseudomallei.1200				2016-01-22T00:00:00Z		PRJNA279182	SAMN03449500	GCF_001536785.1	SRR1956083	LPGA01000000		Northern Arizona University		Illumina HiSeq	68.17x	SPAdes v. 3.5.0			115	7627601	67.21	7587	6615		soil		2011	Australia	Australia: Northern Territory
101571.251	Burkholderia ubonensis strain MSMB1530WGS		101571	WGS	MSMB1530WGS				MLST.Burkholderia_cepacia_complex.1205,MLST.Burkholderia_pseudomallei.1284				2016-01-22T00:00:00Z		PRJNA279182	SAMN03449504	GCF_001536805.1	SRR1956155	LPGE01000000		Northern Arizona University		Illumina HiSeq	71.62x	SPAdes v. 3.5.0			193	7506138	67.17	7457	6478		soil		2010	Australia	Australia: Northern Territory
101571.252	Burkholderia ubonensis strain MSMB1562WGS		101571	WGS	MSMB1562WGS				MLST.Burkholderia_cepacia_complex.1209,MLST.Burkholderia_pseudomallei.1288				2016-01-22T00:00:00Z		PRJNA279182	SAMN03449509	GCF_001536865.1	SRR1956160	LPGJ01000000		Northern Arizona University		Illumina HiSeq	71.49x	SPAdes v. 3.5.0			151	7369080	67.37	7294	6393		soil		2011	Australia	Australia: Northern Territory
101571.253	Burkholderia ubonensis strain MSMB2028WGS		101571	WGS	MSMB2028WGS				MLST.Burkholderia_cepacia_complex.1259,MLST.Burkholderia_pseudomallei.1293				2016-01-21T00:00:00Z		PRJNA279182	SAMN03449692	GCF_001536885.1	SRR1956343	LPNE01000000		Northern Arizona University		Illumina HiSeq	97.66x	SPAdes v. 3.5.0			83	7040008	67.4	6926	6055		soil		2012	Australia	Australia: Northern Territory
101571.254	Burkholderia ubonensis strain MSMB1490WGS		101571	WGS	MSMB1490WGS				MLST.Burkholderia_cepacia_complex.1226,MLST.Burkholderia_pseudomallei.1180				2016-01-22T00:00:00Z		PRJNA279182	SAMN03449489	GCF_001539165.1	SRR1956072	LPFP01000000		Northern Arizona University		Illumina HiSeq	83.97x	SPAdes v. 3.5.0			100	7196976	67.43	7017	6173		plant		2011	Australia	Australia: Northern Territory
101571.255	Burkholderia ubonensis strain MSMB1157		101571	WGS	MSMB1157				MLST.Burkholderia_cepacia_complex.1170,MLST.Burkholderia_pseudomallei.1162				2016-02-08T00:00:00Z		PRJNA279182	SAMN03449437	GCF_001546975.1	SRR1956127	CM003771,CM003772,LNJU00000000		Northern Arizona University		PacBio	50.0x	HGAP v. 2.0	2		5	8000752	66.95	7968	6969		soil		2011	Australia	Australia: Northern Territory
101571.256	Burkholderia ubonensis strain RF23-BP41		101571	Complete	RF23-BP41				MLST.Burkholderia_cepacia_complex.1301,MLST.Burkholderia_pseudomallei.1084				2016-09-02T00:00:00Z		PRJNA279182	SAMN03449140	GCF_001718355.1	SRR1956435	CP013370,CP013371,CP013368,CP013369	NZ_CP013370.1,NZ_CP013371.1,NZ_CP013368.1,NZ_CP013369.1	Northern Arizona University		PacBio	50x	HGAP v. 2.0	3	1	4	7961598	67.07	7734	6822		soil		2007	Thailand	Thailand: Ubon/Kemarach
101571.257	Burkholderia ubonensis strain MSMB2035		101571	Complete	MSMB2035				MLST.Burkholderia_cepacia_complex.1260,MLST.Burkholderia_pseudomallei.1249				2016-09-02T00:00:00Z		PRJNA279182	SAMN03449265	GCF_001718655.1	SRR1956346	CP013414,CP013416,CP013415	NZ_CP013414.1,NZ_CP013416.1,NZ_CP013415.1	Northern Arizona University		PacBio	50x	HGAP v. 2.0	2	1	3	7235060	66.84	7236	6387		soil		2010	Australia	Australia: Northern Territory
101571.258	Burkholderia ubonensis strain MSMB0783		101571	Complete	MSMB0783				MLST.Burkholderia_cepacia_complex.1157,MLST.Burkholderia_pseudomallei.1269				2016-09-02T00:00:00Z		PRJNA279182	SAMN03449272	GCF_001718695.1	SRR1956480	CP013420,CP013422,CP013421	NZ_CP013420.1,NZ_CP013422.1,NZ_CP013421.1	Northern Arizona University		PacBio	50x	HGAP v. 2.0	3		3	6684845	67.34	6680	5577		soil		2010	Australia	Australia: Northern Territory
101571.259	Burkholderia ubonensis strain MSMB1189WGS		101571	Complete	MSMB1189WGS				MLST.Burkholderia_cepacia_complex.1191,MLST.Burkholderia_pseudomallei.1279				2016-09-02T00:00:00Z		PRJNA279182	SAMN03449449	GCF_001718855.1	SRR1956139	CP013446,CP013447,CP013445	NZ_CP013446.1,NZ_CP013447.1,NZ_CP013445.1	Northern Arizona University		PacBio	50x	HGAP v. 2.0	3		3	8028759	66.79	7839	6826		soil		2011	Australia	Australia: Northern Territory
101571.26	Burkholderia ubonensis strain MSMB1182		101571	WGS	MSMB1182				MLST.Burkholderia_pseudomallei.1171				2016-01-21T00:00:00Z		PRJNA279182	SAMN03449198	GCF_001523425.1	SRR1956445	LOVI01000000		Northern Arizona University		Illumina HiSeq	71.97x	SPAdes v. 3.5.0			91	7142002	67.49	6983	6111		soil		2011	Australia	Australia: Northern Territory
101571.260	Burkholderia ubonensis strain MSMB1471WGS		101571	Complete	MSMB1471WGS				MLST.Burkholderia_cepacia_complex.1195,MLST.Burkholderia_pseudomallei.1194				2016-09-02T00:00:00Z		PRJNA279182	SAMN03449682	GCF_001718975.1	SRR1956333	CP013463,CP013464,CP013465,CP013462	NZ_CP013463.1,NZ_CP013464.1,NZ_CP013465.1,NZ_CP013462.1	Northern Arizona University		PacBio	50x	HGAP v. 2.0	3	1	4	7463411	67.36	7195	6449		soil		2011	Australia	Australia: Northern Territory
101571.261	Burkholderia ubonensis strain MSMB0803		101571	WGS	MSMB0803				MLST.Burkholderia_cepacia_complex.1156,MLST.Burkholderia_pseudomallei.1271	genotype:ST-1271			2016-09-08T00:00:00Z		PRJNA340345	SAMN05712686	GCF_001722225.1		MECO00000000		Menzies School of Health Research		Illumina	76.0x	MGAP v. 1.0			30	7126267	67.5	6841	6104		Soil		2010	Australia	Australia: Northern Territory
101571.262	Burkholderia ubonensis strain MSMB0842		101571	WGS	MSMB0842				MLST.Burkholderia_cepacia_complex.1174,MLST.Burkholderia_pseudomallei.1154				2016-09-08T00:00:00Z		PRJNA340345	SAMN05712687	GCF_001722235.1		MECN00000000		Menzies School of Health Research		Illumina	54.0x	MGAP v. 1.0			47	7606975	67.23	7463	6619		Soil		2010	Australia	Australia: Northern Territory
101571.263	Burkholderia ubonensis strain MSMB0718		101571	WGS	MSMB0718				MLST.Burkholderia_cepacia_complex.1125,MLST.Burkholderia_pseudomallei.1082	genotype:ST-1082			2016-09-08T00:00:00Z		PRJNA340345	SAMN05712685	GCF_001722245.1		MECP00000000		Menzies School of Health Research		Illumina	29.0x	MGAP v. 1.0			68	7567861	67.3	7373	6550		Soil		2006	Australia	Australia: Northern Territory
101571.27	Burkholderia ubonensis strain MSMB1199		101571	WGS	MSMB1199				MLST.Burkholderia_pseudomallei.1182				2016-01-21T00:00:00Z		PRJNA279182	SAMN03449206	GCF_001523485.1	SRR1956479	LOVP01000000		Northern Arizona University		Illumina MiSeq	38.17x	SPAdes v. 3.5.0			133	7544630	67.18	7555	6505		soil		2011	Australia	Australia: Northern Territory
101571.274	Burkholderia ubonensis strain MSMB0108		101571	WGS	MSMB0108				MLST.Burkholderia_cepacia_complex.1139,MLST.Burkholderia_pseudomallei.1077	genotype:ST-1077			2016-11-18T00:00:00Z		PRJNA340345	SAMN05712666	GCF_001882385.1		MEAW00000000		Menzies School of Health Research		Illumina	31.0x	MGAP v. 1.0			171	7664171	66.74	7918	6781		Soil		2006	Australia	Australia: Northern Territory
101571.275	Burkholderia ubonensis strain MSMB0103		101571	WGS	MSMB0103				MLST.Burkholderia_cepacia_complex.1126,MLST.Burkholderia_pseudomallei.1081	genotype:ST-1081			2016-11-18T00:00:00Z		PRJNA340345	SAMN05712664	GCF_001882395.1		MEAU00000000		Menzies School of Health Research		Illumina	29.0x	MGAP v. 1.0			99	7518894	67.15	7453	6562		Soil		2006	Australia	Australia: Northern Territory
101571.276	Burkholderia ubonensis strain MSMB0116		101571	WGS	MSMB0116				MLST.Burkholderia_cepacia_complex.1127,MLST.Burkholderia_pseudomallei.1073	genotype:ST-1073			2016-11-18T00:00:00Z		PRJNA340345	SAMN05712668	GCF_001882425.1		MEAY00000000		Menzies School of Health Research		Illumina	88.0x	MGAP v. 1.0			57	7373615	67.27	7222	6369		Water		2003	Australia	Australia: Northern Territory
101571.277	Burkholderia ubonensis strain MSMB0170		101571	WGS	MSMB0170				MLST.Burkholderia_cepacia_complex.1132,MLST.Burkholderia_pseudomallei.1065	genotype:ST-1065			2016-11-18T00:00:00Z		PRJNA340345	SAMN05712672	GCF_001882435.1		MEBC00000000		Menzies School of Health Research		Illumina	129.0x	MGAP v. 1.0			60	7358127	67.26	7228	6344		Soil		2004	Australia	Australia: Northern Territory
101571.278	Burkholderia ubonensis strain MSMB0245		101571	WGS	MSMB0245				MLST.Burkholderia_cepacia_complex.1133,MLST.Burkholderia_pseudomallei.1068	genotype:ST-1068			2016-11-18T00:00:00Z		PRJNA340345	SAMN05712674	GCF_001882475.1		MEBE00000000		Menzies School of Health Research		Illumina	31.0x	MGAP v. 1.0			71	7261205	67.3	7121	6298		Soil		2007	Australia	Australia: Northern Territory
101571.279	Burkholderia ubonensis strain MSMB0258b		101571	WGS	MSMB0258b				MLST.Burkholderia_cepacia_complex.1151,MLST.Burkholderia_pseudomallei.1080	genotype:ST-1080			2016-11-18T00:00:00Z		PRJNA340345	SAMN05712675	GCF_001882505.1		MEBF00000000		Menzies School of Health Research		Illumina	91.0x	MGAP v. 1.0			64	7535180	67.2	7426	6523		Soil		2006	Australia	Australia: Northern Territory
101571.28	Burkholderia ubonensis strain MSMB1191		101571	WGS	MSMB1191				MLST.Burkholderia_pseudomallei.1177				2016-01-21T00:00:00Z		PRJNA279182	SAMN03449208	GCF_001523505.1	SRR1956450	LOVR01000000		Northern Arizona University		Illumina HiSeq	121.55x	SPAdes v. 3.5.0			134	7585133	66.97	7557	6434		soil		2011	Australia	Australia: Northern Territory
101571.280	Burkholderia ubonensis strain MSMB0268a		101571	WGS	MSMB0268a				MLST.Burkholderia_cepacia_complex.1152,MLST.Burkholderia_pseudomallei.1072	genotype:ST-1072			2016-11-18T00:00:00Z		PRJNA340345	SAMN05712676	GCF_001882515.1		MEBG00000000		Menzies School of Health Research		Illumina	92.0x	MGAP v. 1.0			86	7646313	67.03	7650	6622		Soil		2004	Australia	Australia: Northern Territory
101571.281	Burkholderia ubonensis strain MSMB0668		101571	WGS	MSMB0668				MLST.Burkholderia_cepacia_complex.1144,MLST.Burkholderia_pseudomallei.1067	genotype:ST-1067			2016-11-18T00:00:00Z		PRJNA340345	SAMN05712678	GCF_001882545.1		MEBI00000000		Menzies School of Health Research		Illumina	69.0x	MGAP v. 1.0			61	6601965	67.18	6625	5852		Water		2010	Australia	Australia: Northern Territory
101571.282	Burkholderia ubonensis strain MSMB0677		101571	WGS	MSMB0677				MLST.Burkholderia_cepacia_complex.1138,MLST.Burkholderia_pseudomallei.1061	genotype:ST-1061			2016-11-18T00:00:00Z		PRJNA340345	SAMN05712681	GCF_001882555.1		MEBL00000000		Menzies School of Health Research		Illumina	45.0x	MGAP v. 1.0			126	7549796	67.1	7586	6598		Soil		2006	Australia	Australia: Northern Territory
101571.283	Burkholderia ubonensis strain MSMB0678		101571	WGS	MSMB0678				MLST.Burkholderia_cepacia_complex.1138,MLST.Burkholderia_pseudomallei.1061	genotype:ST-1061			2016-11-18T00:00:00Z		PRJNA340345	SAMN05712682	GCF_001882585.1		MEBM00000000		Menzies School of Health Research		Illumina	23.0x	MGAP v. 1.0			173	7522449	67.03	7611	6626		Soil		2006	Australia	Australia: Northern Territory
101571.284	Burkholderia ubonensis strain MSMB0054		101571	WGS	MSMB0054				MLST.Burkholderia_cepacia_complex.1124,MLST.Burkholderia_pseudomallei.1064	genotype:ST-1064			2016-11-18T00:00:00Z		PRJNA340345	SAMN05712661	GCF_001882595.1		MEAR00000000		Menzies School of Health Research		Illumina	68.0x	MGAP v. 1.0			65	7376717	67.23	7220	6362		Soil		2006	Australia	Australia: Northern Territory
101571.285	Burkholderia ubonensis strain MSMB0113		101571	WGS	MSMB0113				MLST.Burkholderia_cepacia_complex.1128,MLST.Burkholderia_pseudomallei.1076	genotype:ST-1076			2016-11-18T00:00:00Z		PRJNA340345	SAMN05712667	GCF_001882635.1		MEAX00000000		Menzies School of Health Research		Illumina	25.0x	MGAP v. 1.0			65	7205841	67.31	7139	6257		Water		2003	Australia	Australia: Northern Territory
101571.286	Burkholderia ubonensis strain MSMB0106		101571	WGS	MSMB0106				MLST.Burkholderia_cepacia_complex.1274	genotype:ST-1062			2016-11-18T00:00:00Z		PRJNA340345	SAMN05712665	GCF_001882645.1		MEAV00000000		Menzies School of Health Research		Illumina	22.0x	MGAP v. 1.0			384	7088690	66.8	7469	6494		Soil		2006	Australia	Australia: Northern Territory
101571.287	Burkholderia ubonensis strain MSMB0145		101571	WGS	MSMB0145				MLST.Burkholderia_cepacia_complex.1130,MLST.Burkholderia_pseudomallei.1063	genotype:ST-1063			2016-11-18T00:00:00Z		PRJNA340345	SAMN05712669	GCF_001882705.1		MEAZ00000000		Menzies School of Health Research		Illumina	17.0x	MGAP v. 1.0			353	7347359	66.83	7666	6595		Soil		2006	Australia	Australia: Northern Territory
101571.288	Burkholderia ubonensis strain MSMB0166		101571	WGS	MSMB0166				MLST.Burkholderia_cepacia_complex.1149,MLST.Burkholderia_pseudomallei.1059	genotype:ST-1059			2016-11-18T00:00:00Z		PRJNA340345	SAMN05712670	GCF_001882745.1		MEBA00000000		Menzies School of Health Research		Illumina	87.0x	MGAP v. 1.0			128	7101117	67.25	7137	6283		Soil		2004	Australia	Australia: Northern Territory
101571.289	Burkholderia ubonensis strain MSMB0169		101571	WGS	MSMB0169				MLST.Burkholderia_cepacia_complex.1131,MLST.Burkholderia_pseudomallei.1150	genotype:ST-1150			2016-11-18T00:00:00Z		PRJNA340345	SAMN05712671	GCF_001882755.1		MEBB00000000		Menzies School of Health Research		Illumina	14.0x	MGAP v. 1.0			570	7337652	66.59	8037	6766		Soil		2004	Australia	Australia: Northern Territory
101571.29	Burkholderia ubonensis strain MSMB1186		101571	WGS	MSMB1186				MLST.Burkholderia_pseudomallei.1174				2016-01-21T00:00:00Z		PRJNA279182	SAMN03449205	GCF_001523775.1	SRR1956448	LOVO01000000		Northern Arizona University		Illumina HiSeq	88.13x	SPAdes v. 3.5.0			180	7682504	67.05	7782	6669		soil		2011	Australia	Australia: Northern Territory
101571.290	Burkholderia ubonensis strain MSMB0177		101571	WGS	MSMB0177				MLST.Burkholderia_cepacia_complex.1150,MLST.Burkholderia_pseudomallei.1079	genotype:ST-1079			2016-11-18T00:00:00Z		PRJNA340345	SAMN05712673	GCF_001882785.1		MEBD00000000		Menzies School of Health Research		Illumina	17.0x	MGAP v. 1.0			200	7265450	67.27	7296	6379		Water		2004	Australia	Australia: Northern Territory
101571.291	Burkholderia ubonensis strain MSMB0312a		101571	WGS	MSMB0312a				MLST.Burkholderia_cepacia_complex.1134,MLST.Burkholderia_pseudomallei.1078	genotype:ST-1078			2016-11-18T00:00:00Z		PRJNA340345	SAMN05712677	GCF_001882795.1		MEBH00000000		Menzies School of Health Research		Illumina	27.0x	MGAP v. 1.0			70	6458263	67.3	6476	5705		Soil		2011	Australia	Australia: Northern Territory
101571.292	Burkholderia ubonensis strain MSMB0671b		101571	WGS	MSMB0671b				MLST.Burkholderia_cepacia_complex.1136,MLST.Burkholderia_pseudomallei.1071	genotype:ST-1071			2016-11-18T00:00:00Z		PRJNA340345	SAMN05712679	GCF_001882825.1		MEBJ00000000		Menzies School of Health Research		Illumina	59.0x	MGAP v. 1.0			42	7202158	67.4	7003	6196		Soil		2004	Australia	Australia: Northern Territory
101571.293	Burkholderia ubonensis strain MSMB0673		101571	WGS	MSMB0673				MLST.Burkholderia_cepacia_complex.1137,MLST.Burkholderia_pseudomallei.1060	genotype:ST-1060			2016-11-18T00:00:00Z		PRJNA340345	SAMN05712680	GCF_001882845.1		MEBK00000000		Menzies School of Health Research		Illumina	86.0x	MGAP v. 1.0			44	7262156	67.34	7132	6323		Water		2003	Australia	Australia: Northern Territory
101571.294	Burkholderia ubonensis strain MSMB0686		101571	WGS	MSMB0686				MLST.Burkholderia_cepacia_complex.1151,MLST.Burkholderia_pseudomallei.1080	genotype:ST-1080			2016-11-18T00:00:00Z		PRJNA340345	SAMN05712683	GCF_001882865.1		MEBN00000000		Menzies School of Health Research		Illumina	18.0x	MGAP v. 1.0			171	7220298	67.2	7191	6364		Soil		2006	Australia	Australia: Northern Territory
101571.295	Burkholderia ubonensis strain MSMB0717		101571	WGS	MSMB0717				MLST.Burkholderia_cepacia_complex.1125,MLST.Burkholderia_pseudomallei.1082	genotype:ST-1082			2016-11-18T00:00:00Z		PRJNA340345	SAMN05712684	GCF_001882875.1		MEBO00000000		Menzies School of Health Research		Illumina	198.0x	MGAP v. 1.0			53	7556486	67.31	7326	6518		Soil		2006	Australia	Australia: Northern Territory
101571.297	Burkholderia ubonensis strain MSMB0063		101571	WGS	MSMB0063				MLST.Burkholderia_cepacia_complex.1144,MLST.Burkholderia_pseudomallei.1067	genotype:ST-1067			2016-11-18T00:00:00Z		PRJNA340345	SAMN05712662	GCF_001901485.1		MEAS00000000		Menzies School of Health Research		Illumina	21.0x	MGAP v. 1.0			99	7487530	67.12	7478	6514		Soil		2006	Australia	Australia: Northern Territory
101571.298	Burkholderia ubonensis strain MSMB0083		101571	WGS	MSMB0083				MLST.Burkholderia_cepacia_complex.1125,MLST.Burkholderia_pseudomallei.1082	genotype:ST-1082			2016-11-18T00:00:00Z		PRJNA340345	SAMN05712663	GCF_001901505.1		MEAT00000000		Menzies School of Health Research		Illumina	85.0x	MGAP v. 1.0			53	7552799	67.3	7367	6528		Soil		2006	Australia	Australia: Northern Territory
101571.30	Burkholderia ubonensis strain MSMB1190		101571	WGS	MSMB1190				MLST.Burkholderia_pseudomallei.1176				2016-01-21T00:00:00Z		PRJNA279182	SAMN03449207	GCF_001523825.1	SRR1956449	LOVQ01000000		Northern Arizona University		Illumina HiSeq	84.07x	SPAdes v. 3.5.0			287	7869073	66.89	7997	6778		soil		2011	Australia	Australia: Northern Territory
101571.305	Burkholderia ubonensis strain A21		101571	WGS	A21				MLST.Burkholderia_cepacia_complex.1120,MLST.Burkholderia_pseudomallei.1069	genotype:ST-1069			2017-01-19T00:00:00Z		PRJNA340345	SAMN06234522	GCF_001957105.1		MTJZ00000000		Menzies School of Health Research		Illumina	110.0x	MGAP v. 1.0			65	7013092	67.26	6947	6336		Soil			Papua New Guinea	Papua New Guinea
101571.309	Burkholderia ubonensis strain Bp8961		101571	WGS	Bp8961				MLST.Burkholderia_cepacia_complex.1341,MLST.Burkholderia_pseudomallei.1203				2017-08-28T00:00:00Z	28910350	PRJNA340345	SAMN07502068	GCA_002276065.1		NQMZ00000000		Menzies School of Health Research		Illumina	124x	MGAP v. 1			66	7872203	66.79	7878	7097		soil		Apr-2017	Puerto Rico	Puerto Rico: Barceloneta
101571.31	Burkholderia ubonensis strain ABCPW-28		101571	WGS	ABCPW-28				MLST.Burkholderia_cepacia_complex.849				2016-01-21T00:00:00Z		PRJNA279182	SAMN03449211	GCF_001523855.1	SRR1956451	LOVU01000000		Northern Arizona University		Illumina HiSeq	95.83x	SPAdes v. 3.5.0			123	7922452	67.21	7848	6808
101571.310	Burkholderia ubonensis strain Bp8964		101571	WGS	Bp8964				MLST.Burkholderia_cepacia_complex.1341,MLST.Burkholderia_pseudomallei.1203				2017-08-28T00:00:00Z	28910350	PRJNA340345	SAMN07502070	GCA_002276075.1		NQMX00000000		Menzies School of Health Research		Illumina	89x	MGAP v. 1			67	7529210	67.19	7452	6810		soil		Apr-2017	Puerto Rico	Puerto Rico: Ceiba
101571.311	Burkholderia ubonensis strain Bp8960		101571	WGS	Bp8960				MLST.Burkholderia_cepacia_complex.1341,MLST.Burkholderia_pseudomallei.1203				2017-08-28T00:00:00Z	28910350	PRJNA340345	SAMN07502067	GCA_002276095.1		NQNA00000000		Menzies School of Health Research		Illumina	89x	MGAP v. 1			59	7531486	67.21	7456	6815		soil		Apr-2017	Puerto Rico	Puerto Rico: Ceiba
101571.312	Burkholderia ubonensis strain Bp8958		101571	WGS	Bp8958				MLST.Burkholderia_cepacia_complex.1341,MLST.Burkholderia_pseudomallei.1203				2017-08-28T00:00:00Z	28910350	PRJNA340345	SAMN07502066	GCA_002276105.1		NQNB00000000		Menzies School of Health Research		Illumina	99x	MGAP v. 1			68	7802359	66.89	7837	7105		soil		Apr-2017	Puerto Rico	Puerto Rico: Ceiba
101571.313	Burkholderia ubonensis strain Bp8955		101571	WGS	Bp8955				MLST.Burkholderia_cepacia_complex.1340,MLST.Burkholderia_pseudomallei.1203				2017-08-28T00:00:00Z	28910350	PRJNA340345	SAMN07502065	GCA_002276145.1		NQNC00000000		Menzies School of Health Research		Illumina	94x	MGAP v. 1			65	7732691	66.9	7743	7019		soil		Apr-2017	Puerto Rico	Puerto Rico: Juncos
101571.314	Burkholderia ubonensis strain Bp8962		101571	WGS	Bp8962				MLST.Burkholderia_cepacia_complex.1341,MLST.Burkholderia_pseudomallei.1203				2017-08-28T00:00:00Z	28910350	PRJNA340345	SAMN07502069	GCA_002287335.1		NQMY00000000		Menzies School of Health Research		Illumina	91x	MGAP v. 1			67	7799705	66.89	7842	7101		soil		Apr-2017	Puerto Rico	Puerto Rico: Ceiba
101571.32	Burkholderia ubonensis strain MSMB112		101571	WGS	MSMB112				MLST.Burkholderia_cepacia_complex.1127,MLST.Burkholderia_pseudomallei.1073				2016-01-21T00:00:00Z		PRJNA279182	SAMN03449262	GCF_001524365.1	SRR1956091	LOXH01000000		Northern Arizona University		Illumina GAIIx	142.36x	SPAdes v. 3.5.0			128	7354458	67.28	7241	6350		water		2003	Australia	Australia: Northern Territory
101571.321	Burkholderia ubonensis strain Bp9148		101571	WGS	Bp9148				MLST.Burkholderia_cepacia_complex.1473				2018-11-30T00:00:00Z		PRJNA451205	SAMN09073388	GCA_003852995.1		QTNU01000000		Northern Arizona University		Illumina MiSeq	76x	SPAdes v. 3.10.1			147	7633654	67.0096	7745	6995		soil		Apr-2017	Puerto Rico	Puerto Rico: Cabo Rojo
101571.322	Burkholderia ubonensis strain Bp8964		101571	WGS	Bp8964				MLST.Burkholderia_cepacia_complex.1341,MLST.Burkholderia_pseudomallei.1203				2018-11-30T00:00:00Z		PRJNA451205	SAMN09073221	GCA_003853005.1		QTNY01000000		Northern Arizona University		Illumina MiSeq	76x	SPAdes v. 3.10.1			72	7478627	67.2363	7420	6790		soil		Apr-2017	Puerto Rico	Puerto Rico: CEIBA
101571.323	Burkholderia ubonensis strain Bp8962		101571	WGS	Bp8962				MLST.Burkholderia_cepacia_complex.1341,MLST.Burkholderia_pseudomallei.1203				2018-11-30T00:00:00Z		PRJNA451205	SAMN09073219	GCA_003853015.1		QTNZ01000000		Northern Arizona University		Illumina MiSeq	95x	SPAdes v. 3.10.1			86	7769624	66.906	7828	7078		soil		Apr-2017	Puerto Rico	Puerto Rico: CEIBA
101571.324	Burkholderia ubonensis strain Bp9149		101571	WGS	Bp9149				MLST.Burkholderia_cepacia_complex.1473				2018-11-30T00:00:00Z		PRJNA451205	SAMN09073389	GCA_003853025.1		QTNT01000000		Northern Arizona University		Illumina MiSeq	121x	SPAdes v. 3.10.1			126	7632918	67.0106	7701	6973		soil		Apr-2017	Puerto Rico	Puerto Rico: Cabo Rojo
101571.325	Burkholderia ubonensis strain Bp9152		101571	WGS	Bp9152				MLST.Burkholderia_cepacia_complex.1473				2018-11-30T00:00:00Z		PRJNA451205	SAMN09073392	GCA_003853035.1		QTNS01000000		Northern Arizona University		Illumina MiSeq	95x	SPAdes v. 3.10.1			129	7613213	67.0103	7691	6957		soil		Apr-2017	Puerto Rico	Puerto Rico: Cabo Rojo
101571.326	Burkholderia ubonensis strain Bp8960		101571	WGS	Bp8960				MLST.Burkholderia_cepacia_complex.1341,MLST.Burkholderia_pseudomallei.1203				2018-11-30T00:00:00Z		PRJNA451205	SAMN09073217	GCA_003853095.1		QTOB01000000		Northern Arizona University		Illumina MiSeq	49x	SPAdes v. 3.10.1			78	7490375	67.2432	7453	6827		soil		Apr-2017	Puerto Rico	Puerto Rico: CEIBA
101571.327	Burkholderia ubonensis strain Bp8955		101571	WGS	Bp8955				MLST.Burkholderia_cepacia_complex.1340,MLST.Burkholderia_pseudomallei.1203				2018-11-30T00:00:00Z		PRJNA451205	SAMN09073214	GCA_003853105.1		QTOD01000000		Northern Arizona University		Illumina MiSeq	75x	SPAdes v. 3.10.1			80	7701428	66.9258	7744	7014		soil		Apr-2017	Puerto Rico	Puerto Rico: JUNCOS
101571.328	Burkholderia ubonensis strain Bp8961		101571	WGS	Bp8961				MLST.Burkholderia_cepacia_complex.1341,MLST.Burkholderia_pseudomallei.1203				2018-11-30T00:00:00Z		PRJNA451205	SAMN09073218	GCA_003853155.1		QTOA01000000		Northern Arizona University		Illumina MiSeq	68x	SPAdes v. 3.10.1			83	7834128	66.8137	7865	7113		soil		Apr-2017	Puerto Rico	Puerto Rico: BARCELONETA
101571.329	Burkholderia ubonensis strain Bp9147		101571	WGS	Bp9147				MLST.Burkholderia_cepacia_complex.1473				2018-11-30T00:00:00Z		PRJNA451205	SAMN09073387	GCA_003853495.1		QTNV01000000		Northern Arizona University		Illumina MiSeq	127x	SPAdes v. 3.10.1			122	7632720	67.0081	7708	6971		soil		Apr-2017	Puerto Rico	Puerto Rico: Cabo Rojo
101571.33	Burkholderia ubonensis strain MSMB0011		101571	WGS	MSMB0011				MLST.Burkholderia_cepacia_complex.1143,MLST.Burkholderia_pseudomallei.1086				2016-01-21T00:00:00Z		PRJNA279182	SAMN03449264	GCF_001524405.1	SRR1956345	LOXJ01000000		Northern Arizona University		Illumina MiSeq	145.67x	SPAdes v. 3.5.0			70	7172730	67.49	6964	6169		water		2003	Australia	Australia: Northern Territory
101571.330	Burkholderia ubonensis strain Bp9144		101571	WGS	Bp9144				MLST.Burkholderia_cepacia_complex.1473				2018-11-30T00:00:00Z		PRJNA451205	SAMN09073384	GCA_003853515.1		QTNW01000000		Northern Arizona University		Illumina MiSeq	97x	SPAdes v. 3.10.1			137	7632076	67.0114	7712	6985		soil		Apr-2017	Puerto Rico	Puerto Rico: Cabo Rojo
101571.331	Burkholderia ubonensis strain Bp9132		101571	WGS	Bp9132				MLST.Burkholderia_cepacia_complex.1473				2018-11-30T00:00:00Z		PRJNA451205	SAMN09073374	GCA_003853535.1		QTNX01000000		Northern Arizona University		Illumina MiSeq	71x	SPAdes v. 3.10.1			138	7631406	67.011	7719	6986		soil		Apr-2017	Puerto Rico	Puerto Rico: Maunabo
101571.332	Burkholderia ubonensis strain Bp8958		101571	WGS	Bp8958				MLST.Burkholderia_cepacia_complex.1341,MLST.Burkholderia_pseudomallei.1203				2018-11-30T00:00:00Z		PRJNA451205	SAMN09073216	GCA_003853545.1		QTOC01000000		Northern Arizona University		Illumina MiSeq	68x	SPAdes v. 3.10.1			92	7770682	66.9059	7825	7087		soil		Apr-2017	Puerto Rico	Puerto Rico: CEIBA
101571.34	Burkholderia ubonensis strain MSMB2036		101571	WGS	MSMB2036				MLST.Burkholderia_cepacia_complex.1260,MLST.Burkholderia_pseudomallei.1249				2016-01-21T00:00:00Z		PRJNA279182	SAMN03449268	GCF_001524455.1	SRR1956349	LOXM01000000		Northern Arizona University		Illumina MiSeq	67.64x	SPAdes v. 3.5.0			329	8367277	66.71	8641	7421		soil		2010	Australia	Australia: Northern Territory
101571.35	Burkholderia ubonensis strain MSMB0827		101571	WGS	MSMB0827				MLST.Burkholderia_cepacia_complex.1161,MLST.Burkholderia_pseudomallei.1153				2016-01-21T00:00:00Z		PRJNA279182	SAMN03449274	GCF_001524545.1	SRR1956481	LOXR01000000		Northern Arizona University		Illumina MiSeq	156.05x	SPAdes v. 3.5.0			117	7477825	67.2	7432	6447		soil		2010	Australia	Australia: Northern Territory
101571.350	Burkholderia ubonensis strain LMG 20358		101571	WGS	LMG 20358				MLST.Burkholderia_pseudomallei.1249,MLST.Burkholderia_cepacia_complex.299				2020-04-24T00:00:00Z		PRJEB33447	SAMEA5795714	GCA_902499185.1		CABVPQ010000001,CABVPQ010000002,CABVPQ010000003,CABVPQ010000004,CABVPQ010000005,CABVPQ010000006,CABVPQ010000007		LM-UGent							153	7692957	67.242	7604	6745		Soil		1989		Thailand
101571.351	Burkholderia ubonensis strain LMG 20358		101571	WGS	LMG 20358				MLST.Burkholderia_pseudomallei.1249,MLST.Burkholderia_cepacia_complex.299				2020-04-24T00:00:00Z		PRJEB35318	SAMEA6503568	GCA_902833085.1		CADFEB010000001,CADFEB010000002,CADFEB010000003,CADFEB010000004,CADFEB010000005,CADFEB010000006,CADFEB010000007		CARDIFF SCHOOL OF BIOSCIENCES							42	7766136	67.2973	7485			Environmental, surface soil				Thailand
101571.36	Burkholderia ubonensis strain MSMB2043		101571	WGS	MSMB2043				MLST.Burkholderia_cepacia_complex.1262				2016-01-21T00:00:00Z		PRJNA279182	SAMN03449279	GCF_001524605.1	SRR1956482	LOXW01000000		Northern Arizona University		Illumina MiSeq	33x	SPAdes v. 3.5.0			102	7466104	67.44	7312	6493		soil		2010	Australia	Australia: Northern Territory
101571.37	Burkholderia ubonensis strain MSMB2044		101571	WGS	MSMB2044				MLST.Burkholderia_cepacia_complex.1262				2016-01-21T00:00:00Z		PRJNA279182	SAMN03449283	GCF_001524685.1	SRR1956483	LOYA01000000		Northern Arizona University		Illumina MiSeq	44.51x	SPAdes v. 3.5.0			91	7451621	67.44	7301	6464		soil		2010	Australia	Australia: Northern Territory
101571.38	Burkholderia ubonensis strain MSMB1172		101571	WGS	MSMB1172				MLST.Burkholderia_cepacia_complex.1172,MLST.Burkholderia_pseudomallei.1167				2016-01-21T00:00:00Z		PRJNA279182	SAMN03449287	GCF_001524745.1	SRR1956452	LOYE01000000		Northern Arizona University		Illumina HiSeq	74.27x	SPAdes v. 3.5.0			138	7946030	67.12	8036	6949		soil		2011	Australia	Australia: Northern Territory
101571.39	Burkholderia ubonensis strain MSMB2045		101571	WGS	MSMB2045				MLST.Burkholderia_cepacia_complex.1262				2016-01-21T00:00:00Z		PRJNA279182	SAMN03449289	GCF_001524785.1	SRR1956484	LOYG01000000		Northern Arizona University		Illumina MiSeq	34.96x	SPAdes v. 3.5.0			88	7455341	67.44	7288	6475		soil		2010	Australia	Australia: Northern Territory
101571.40	Burkholderia ubonensis strain MSMB2037		101571	WGS	MSMB2037				MLST.Burkholderia_cepacia_complex.1262				2016-01-21T00:00:00Z		PRJNA279182	SAMN03449271	GCF_001524805.1	SRR1956350	LOXP01000000		Northern Arizona University		Illumina MiSeq	161.29x	SPAdes v. 3.5.0			91	7455529	67.44	7295	6481		soil		2010	Australia	Australia: Northern Territory
101571.41	Burkholderia ubonensis strain MSMB1200		101571	WGS	MSMB1200				MLST.Burkholderia_pseudomallei.1183				2016-01-21T00:00:00Z		PRJNA279182	SAMN03449201	GCF_001525705.1	SRR1956477	LOVL01000000		Northern Arizona University		Illumina MiSeq	37.93x	SPAdes v. 3.5.0			106	7677001	67.06	7631	6562		soil		2011	Australia	Australia: Northern Territory
101571.42	Burkholderia ubonensis strain MSMB1194		101571	WGS	MSMB1194				MLST.Burkholderia_pseudomallei.1037				2016-01-21T00:00:00Z		PRJNA279182	SAMN03449200	GCF_001525715.1	SRR1956447	LOVK01000000		Northern Arizona University		Illumina HiSeq	32.24x	SPAdes v. 3.5.0			94	7189360	67.43	7094	6215		soil		2011	Australia	Australia: Northern Territory
101571.43	Burkholderia ubonensis strain MSMB1185		101571	WGS	MSMB1185				MLST.Burkholderia_pseudomallei.1173				2016-01-21T00:00:00Z		PRJNA279182	SAMN03449204	GCF_001525745.1	SRR1956478	LOVN01000000		Northern Arizona University		Illumina MiSeq	37.89x	SPAdes v. 3.5.0			94	7242744	67.45	7070	6170		soil		2011	Australia	Australia: Northern Territory
101571.44	Burkholderia ubonensis strain MSMB867		101571	WGS	MSMB867				MLST.Burkholderia_cepacia_complex.849				2016-01-21T00:00:00Z		PRJNA279182	SAMN03449188	GCF_001525845.1	SRR1956394	LOUY01000000		Northern Arizona University		Illumina HiSeq	99.61x	SPAdes v. 3.5.0			106	7679321	67.35	7558	6641		soil		2010	Australia	Australia: Northern Territory
101571.45	Burkholderia ubonensis strain MSMB1158		101571	WGS	MSMB1158				MLST.Burkholderia_pseudomallei.1013				2016-01-21T00:00:00Z		PRJNA279182	SAMN03449193	GCF_001525855.1	SRR1956364	LOVD01000000		Northern Arizona University		Illumina HiSeq	57.1x	SPAdes v. 3.5.0			146	7552772	67.14	7489	6511		soil		2011	Australia	Australia: Northern Territory
101571.46	Burkholderia ubonensis strain MSMB1160		101571	WGS	MSMB1160				MLST.Burkholderia_pseudomallei.1014				2016-01-21T00:00:00Z		PRJNA279182	SAMN03449194	GCF_001525885.1	SRR1956441	LOVE01000000		Northern Arizona University		Illumina HiSeq	69.75x	SPAdes v. 3.5.0			141	7727432	67.06	7726	6640		soil		2011	Australia	Australia: Northern Territory
101571.47	Burkholderia ubonensis strain MSMB2046		101571	WGS	MSMB2046				MLST.Burkholderia_cepacia_complex.1266,MLST.Burkholderia_pseudomallei.1250				2016-01-22T00:00:00Z		PRJNA279182	SAMN03449291	GCF_001526225.1	SRR1956485	LOYI01000000		Northern Arizona University		Illumina MiSeq	22.1x	SPAdes v. 3.5.0			150	8243343	66.88	8348	7146		soil		2010	Australia	Australia: Northern Territory
101571.48	Burkholderia ubonensis strain MSMB1823		101571	WGS	MSMB1823				MLST.Burkholderia_cepacia_complex.1254,MLST.Burkholderia_pseudomallei.1237				2016-01-22T00:00:00Z		PRJNA279182	SAMN03449296	GCF_001526305.1	SRR1956453	LOYM01000000		Northern Arizona University		Illumina HiSeq	58.28x	SPAdes v. 3.5.0			142	7856923	67.04	7807	6728		soil		2012	Australia	Australia: Northern Territory
101571.49	Burkholderia ubonensis strain MSMB2048		101571	WGS	MSMB2048				MLST.Burkholderia_cepacia_complex.1267,MLST.Burkholderia_pseudomallei.1251				2016-01-22T00:00:00Z		PRJNA279182	SAMN03449306	GCF_001526465.1	SRR1956487	LOYW01000000		Northern Arizona University		Illumina MiSeq	33.35x	SPAdes v. 3.5.0			111	7865076	67.17	7830	6859		soil		2010	Australia	Australia: Northern Territory
101571.5	Burkholderia ubonensis strain RF25-BP1		101571	WGS	RF25-BP1				MLST.Burkholderia_cepacia_complex.1308,MLST.Burkholderia_pseudomallei.1085				2016-01-21T00:00:00Z		PRJNA279182	SAMN03449147	GCF_001522005.1	SRR1956436	LOTL01000000		Northern Arizona University		Illumina HiSeq	84.9x	SPAdes v. 3.5.0			105	7629343	67.18	7567	6645		soil		2007	Thailand	Thailand: Ubon, Kemarach
101571.50	Burkholderia ubonensis strain MSMB2049		101571	WGS	MSMB2049				MLST.Burkholderia_cepacia_complex.1267,MLST.Burkholderia_pseudomallei.1251				2016-01-22T00:00:00Z		PRJNA279182	SAMN03449307	GCF_001526485.1	SRR1956488	LOYX01000000		Northern Arizona University		Illumina MiSeq	23.68x	SPAdes v. 3.5.0			114	7860835	67.17	7832	6854		soil		2010	Australia	Australia: Northern Territory
101571.51	Burkholderia ubonensis strain MSMB1637WGS		101571	WGS	MSMB1637WGS				MLST.Burkholderia_cepacia_complex.1230,MLST.Burkholderia_pseudomallei.1220				2016-01-22T00:00:00Z		PRJNA279182	SAMN03449358	GCF_001526625.1	SRR1955995	LPAV01000000		Northern Arizona University		Illumina HiSeq	73.73x	SPAdes v. 3.5.0			108	7041131	67.54	6887	6043		soil		2011	Australia	Australia: Northern Territory
101571.52	Burkholderia ubonensis strain MSMB1811WGS		101571	WGS	MSMB1811WGS				MLST.Burkholderia_cepacia_complex.1251,MLST.Burkholderia_pseudomallei.1236				2016-01-22T00:00:00Z		PRJNA279182	SAMN03449374	GCF_001526635.1	SRR1956011	LPBL01000000		Northern Arizona University		Illumina HiSeq	86.74x	SPAdes v. 3.5.0			160	7751136	67.05	7714	6662		soil		2012	Australia	Australia: Northern Territory
101571.53	Burkholderia ubonensis strain MSMB1817WGS		101571	WGS	MSMB1817WGS				MLST.Burkholderia_cepacia_complex.1244,MLST.Burkholderia_pseudomallei.1230				2016-01-22T00:00:00Z		PRJNA279182	SAMN03449376	GCF_001526645.1	SRR1956013	LPBN01000000		Northern Arizona University		Illumina HiSeq	107.01x	SPAdes v. 3.5.0			223	7471303	67.12	7518	6425		soil		2012	Australia	Australia: Northern Territory
101571.54	Burkholderia ubonensis strain MSMB1832WGS		101571	WGS	MSMB1832WGS				MLST.Burkholderia_cepacia_complex.1254,MLST.Burkholderia_pseudomallei.1237				2016-01-22T00:00:00Z		PRJNA279182	SAMN03449380	GCF_001526655.1	SRR1956017	LPBR01000000		Northern Arizona University		Illumina HiSeq	89.27x	SPAdes v. 3.5.0			141	7882642	67.04	7819	6765		soil		2012	Australia	Australia: Northern Territory
101571.55	Burkholderia ubonensis strain MSMB1601WGS		101571	WGS	MSMB1601WGS				MLST.Burkholderia_cepacia_complex.1219,MLST.Burkholderia_pseudomallei.1213				2016-01-22T00:00:00Z		PRJNA279182	SAMN03449348	GCF_001526735.1	SRR1955985	LPAL01000000		Northern Arizona University		Illumina HiSeq	61.03x	SPAdes v. 3.5.0			133	7583350	67.34	7551	6594		soil		2011	Australia	Australia: Northern Territory
101571.56	Burkholderia ubonensis strain MSMB1639WGS		101571	WGS	MSMB1639WGS				MLST.Burkholderia_cepacia_complex.1231,MLST.Burkholderia_pseudomallei.1221				2016-01-22T00:00:00Z		PRJNA279182	SAMN03449360	GCF_001526865.1	SRR1955997	LPAX01000000		Northern Arizona University		Illumina HiSeq	62.37x	SPAdes v. 3.5.0			114	7930497	66.78	7979	6989		soil		2012	Australia	Australia: Northern Territory
101571.57	Burkholderia ubonensis strain MSMB1623WGS		101571	WGS	MSMB1623WGS				MLST.Burkholderia_cepacia_complex.1224,MLST.Burkholderia_pseudomallei.1217				2016-01-22T00:00:00Z		PRJNA279182	SAMN03449355	GCF_001526875.1	SRR1955992	LPAS01000000		Northern Arizona University		Illumina HiSeq	161.4x	SPAdes v. 3.5.0			116	7555011	67.27	7534	6561		soil		2011	Australia	Australia: Northern Territory
101571.58	Burkholderia ubonensis strain MSMB1812WGS		101571	WGS	MSMB1812WGS				MLST.Burkholderia_cepacia_complex.1243,MLST.Burkholderia_pseudomallei.1207				2016-01-22T00:00:00Z		PRJNA279182	SAMN03449375	GCF_001526915.1	SRR1956012	LPBM01000000		Northern Arizona University		Illumina HiSeq	99.82x	SPAdes v. 3.5.0			96	7190051	67.42	7050	6162		soil		2012	Australia	Australia: Northern Territory
101571.59	Burkholderia ubonensis strain MSMB1791WGS		101571	WGS	MSMB1791WGS				MLST.Burkholderia_cepacia_complex.1232,MLST.Burkholderia_pseudomallei.1213				2016-01-22T00:00:00Z		PRJNA279182	SAMN03449361	GCF_001526945.1	SRR1955998	LPAY01000000		Northern Arizona University		Illumina HiSeq	91.34x	SPAdes v. 3.5.0			169	8027126	67.01	8185	7004		soil		2012	Australia	Australia: Northern Territory
101571.6	Burkholderia ubonensis strain RF32-BP3		101571	WGS	RF32-BP3				MLST.Burkholderia_cepacia_complex.1310,MLST.Burkholderia_pseudomallei.1336				2016-01-21T00:00:00Z		PRJNA279182	SAMN03449148	GCF_001522035.1	SRR1956360	LOTM01000000		Northern Arizona University		Illumina HiSeq	88.66x	SPAdes v. 3.5.0			85	7924472	67.21	7845	6871		soil		2007	Thailand	Thailand: Ubon, Pibul
101571.60	Burkholderia ubonensis strain MSMB1807WGS		101571	WGS	MSMB1807WGS				MLST.Burkholderia_cepacia_complex.1241,MLST.Burkholderia_pseudomallei.1233				2016-01-22T00:00:00Z		PRJNA279182	SAMN03449371	GCF_001526955.1	SRR1956008	LPBI01000000		Northern Arizona University		Illumina HiSeq	82.93x	SPAdes v. 3.5.0			155	7437735	67.21	7527	6455		soil		2012	Australia	Australia: Northern Territory
101571.61	Burkholderia ubonensis strain MSMB1803WGS		101571	WGS	MSMB1803WGS				MLST.Burkholderia_cepacia_complex.1237,MLST.Burkholderia_pseudomallei.1227				2016-01-22T00:00:00Z		PRJNA279182	SAMN03449368	GCF_001526985.1	SRR1956005	LPBF01000000		Northern Arizona University		Illumina HiSeq	47.03x	SPAdes v. 3.5.0			227	8057429	67.06	8182	7105		soil		2012	Australia	Australia: Northern Territory
101571.62	Burkholderia ubonensis strain MSMB1806WGS		101571	WGS	MSMB1806WGS				MLST.Burkholderia_cepacia_complex.1240,MLST.Burkholderia_pseudomallei.1229				2016-01-22T00:00:00Z		PRJNA279182	SAMN03449370	GCF_001527015.1	SRR1956007	LPBH01000000		Northern Arizona University		Illumina HiSeq	72.99x	SPAdes v. 3.5.0			99	7165276	67.43	7050	6198		soil		2012	Australia	Australia: Northern Territory
101571.63	Burkholderia ubonensis strain MSMB1607WGS		101571	WGS	MSMB1607WGS				MLST.Burkholderia_cepacia_complex.1222,MLST.Burkholderia_pseudomallei.1216				2016-01-22T00:00:00Z		PRJNA279182	SAMN03449354	GCF_001527035.1	SRR1955991	LPAR01000000		Northern Arizona University		Illumina HiSeq	82.33x	SPAdes v. 3.5.0			90	7103746	67.48	6937	6133		soil		2011	Australia	Australia: Northern Territory
101571.64	Burkholderia ubonensis strain MSMB1804WGS		101571	WGS	MSMB1804WGS				MLST.Burkholderia_cepacia_complex.1238,MLST.Burkholderia_pseudomallei.1228				2016-01-22T00:00:00Z		PRJNA279182	SAMN03449369	GCF_001527065.1	SRR1956006	LPBG01000000		Northern Arizona University		Illumina HiSeq	48.05x	SPAdes v. 3.5.0			124	7865918	67.02	7874	6898		soil		2012	Australia	Australia: Northern Territory
101571.65	Burkholderia ubonensis strain MSMB2006WGS		101571	WGS	MSMB2006WGS				MLST.Burkholderia_cepacia_complex.1246,MLST.Burkholderia_pseudomallei.1231				2016-01-22T00:00:00Z		PRJNA279182	SAMN03449384	GCF_001527085.1	SRR1956021	LPBV01000000		Northern Arizona University		Illumina HiSeq	114.77x	SPAdes v. 3.5.0			111	7534172	67.39	7417	6524		soil		2006	Australia	Australia: Northern Territory
101571.66	Burkholderia ubonensis strain MSMB1802WGS		101571	WGS	MSMB1802WGS				MLST.Burkholderia_cepacia_complex.1239,MLST.Burkholderia_pseudomallei.1181				2016-01-22T00:00:00Z		PRJNA279182	SAMN03449367	GCF_001527095.1	SRR1956004	LPBE01000000		Northern Arizona University		Illumina HiSeq	71.55x	SPAdes v. 3.5.0			93	7356912	67.41	7249	6360		soil		2012	Australia	Australia: Northern Territory
101571.67	Burkholderia ubonensis strain MSMB1797WGS		101571	WGS	MSMB1797WGS				MLST.Burkholderia_cepacia_complex.1234,MLST.Burkholderia_pseudomallei.1225				2016-01-22T00:00:00Z		PRJNA279182	SAMN03449364	GCF_001527105.1	SRR1956001	LPBB01000000		Northern Arizona University		Illumina HiSeq	79.4x	SPAdes v. 3.5.0			185	7477257	67.2	7438	6421		soil		2012	Australia	Australia: Northern Territory
101571.68	Burkholderia ubonensis strain MSMB1801WGS		101571	WGS	MSMB1801WGS				MLST.Burkholderia_cepacia_complex.1131,MLST.Burkholderia_pseudomallei.1150				2016-01-22T00:00:00Z		PRJNA279182	SAMN03449366	GCF_001527145.1	SRR1956003	LPBD01000000		Northern Arizona University		Illumina HiSeq	76.9x	SPAdes v. 3.5.0			185	7514521	67.27	7436	6467		soil		2012	Australia	Australia: Northern Territory
101571.69	Burkholderia ubonensis strain MSMB1605WGS		101571	WGS	MSMB1605WGS				MLST.Burkholderia_cepacia_complex.1221,MLST.Burkholderia_pseudomallei.1215				2016-01-22T00:00:00Z		PRJNA279182	SAMN03449352	GCF_001527165.1	SRR1955989	LPAP01000000		Northern Arizona University		Illumina HiSeq	65.58x	SPAdes v. 3.5.0			96	7179795	67.45	7079	6199		soil		2011	Australia	Australia: Northern Territory
101571.7	Burkholderia ubonensis strain RF32-BP4		101571	WGS	RF32-BP4				MLST.Burkholderia_cepacia_complex.1307,MLST.Burkholderia_pseudomallei.1087				2016-01-21T00:00:00Z		PRJNA279182	SAMN03449149	GCF_001522055.1	SRR1956361	LOTN01000000		Northern Arizona University		Illumina HiSeq	91.36x	SPAdes v. 3.5.0			84	7727656	67.25	7608	6690		soil		2007	Thailand	Thailand: Ubon, Pibul
101571.70	Burkholderia ubonensis strain MSMB1800WGS		101571	WGS	MSMB1800WGS				MLST.Burkholderia_cepacia_complex.1235				2016-01-22T00:00:00Z		PRJNA279182	SAMN03449365	GCF_001527185.1	SRR1956002	LPBC01000000		Northern Arizona University		Illumina HiSeq	97.38x	SPAdes v. 3.5.0			106	7176427	67.5	7055	6185		soil		2012	Australia	Australia: Northern Territory
101571.71	Burkholderia ubonensis strain MSMB2047		101571	WGS	MSMB2047				MLST.Burkholderia_cepacia_complex.1266,MLST.Burkholderia_pseudomallei.1250				2016-01-22T00:00:00Z		PRJNA279182	SAMN03449305	GCF_001527225.1	SRR1956486	LOYV01000000		Northern Arizona University		Illumina MiSeq	40.51x	SPAdes v. 3.5.0			143	8247845	66.88	8306	7131		soil		2010	Australia	Australia: Northern Territory
101571.72	Burkholderia ubonensis strain MSMB2050		101571	WGS	MSMB2050				MLST.Burkholderia_cepacia_complex.1267,MLST.Burkholderia_pseudomallei.1251				2016-01-22T00:00:00Z		PRJNA279182	SAMN03449308	GCF_001527245.1	SRR1956489	LOYY01000000		Northern Arizona University		Illumina MiSeq	21.04x	SPAdes v. 3.5.0			114	7862277	67.17	7832	6862		soil		2010	Australia	Australia: Northern Territory
101571.73	Burkholderia ubonensis strain MSMB2054		101571	WGS	MSMB2054				MLST.Burkholderia_cepacia_complex.1270,MLST.Burkholderia_pseudomallei.1200				2016-01-22T00:00:00Z		PRJNA279182	SAMN03449312	GCF_001527325.1	SRR1956490	LOZC01000000		Northern Arizona University		Illumina MiSeq	37.67x	SPAdes v. 3.5.0			93	7623645	67.22	7590	6652		soil		2011	Australia	Australia: Northern Territory
101571.74	Burkholderia ubonensis strain MSMB2055		101571	WGS	MSMB2055				MLST.Burkholderia_cepacia_complex.1270,MLST.Burkholderia_pseudomallei.1200				2016-01-22T00:00:00Z		PRJNA279182	SAMN03449313	GCF_001527345.1	SRR1956491	LOZD01000000		Northern Arizona University		Illumina MiSeq	21x	SPAdes v. 3.5.0			100	7617634	67.22	7610	6653		soil		2011	Australia	Australia: Northern Territory
101571.75	Burkholderia ubonensis strain MSMB2058		101571	WGS	MSMB2058				MLST.Burkholderia_cepacia_complex.1266,MLST.Burkholderia_pseudomallei.1250				2016-01-22T00:00:00Z		PRJNA279182	SAMN03449314	GCF_001527365.1	SRR1956492	LOZE01000000		Northern Arizona University		Illumina MiSeq	29.88x	SPAdes v. 3.5.0			143	8247057	66.88	8308	7126		soil		2010	Australia	Australia: Northern Territory
101571.76	Burkholderia ubonensis strain MSMB2059		101571	WGS	MSMB2059				MLST.Burkholderia_cepacia_complex.1266,MLST.Burkholderia_pseudomallei.1250				2016-01-22T00:00:00Z		PRJNA279182	SAMN03449315	GCF_001527385.1	SRR1956493	LOZF01000000		Northern Arizona University		Illumina MiSeq	33.15x	SPAdes v. 3.5.0			150	8249657	66.88	8303	7157		soil		2010	Australia	Australia: Northern Territory
101571.77	Burkholderia ubonensis strain MSMB2060		101571	WGS	MSMB2060				MLST.Burkholderia_cepacia_complex.1262				2016-01-22T00:00:00Z		PRJNA279182	SAMN03449316	GCF_001527405.1	SRR1956494	LOZG01000000		Northern Arizona University		Illumina MiSeq	35.11x	SPAdes v. 3.5.0			89	7453840	67.45	7291	6467		soil		2010	Australia	Australia: Northern Territory
101571.78	Burkholderia ubonensis strain MSMB2061		101571	WGS	MSMB2061				MLST.Burkholderia_cepacia_complex.1270,MLST.Burkholderia_pseudomallei.1200				2016-01-22T00:00:00Z		PRJNA279182	SAMN03449317	GCF_001527425.1	SRR1956495	LOZH01000000		Northern Arizona University		Illumina MiSeq	42.48x	SPAdes v. 3.5.0			92	7621219	67.22	7600	6650		soil		2011	Australia	Australia: Northern Territory
101571.79	Burkholderia ubonensis strain MSMB1754		101571	WGS	MSMB1754				MLST.Burkholderia_cepacia_complex.1122,MLST.Burkholderia_pseudomallei.1222				2016-01-22T00:00:00Z		PRJNA279182	SAMN03449319	GCF_001527465.1	SRR1956454	LOZJ01000000		Northern Arizona University		Illumina HiSeq	126.52x	SPAdes v. 3.5.0			103	7602387	67.29	7536	6597		soil
101571.8	Burkholderia ubonensis strain RF23-BP17		101571	WGS	RF23-BP17				MLST.Burkholderia_cepacia_complex.1301,MLST.Burkholderia_pseudomallei.1084				2016-01-21T00:00:00Z		PRJNA279182	SAMN03449138	GCF_001522075.1	SRR1956476	LOTD01000000		Northern Arizona University		Illumina MiSeq	42.86x	SPAdes v. 3.5.0			63	7911685	67.12	7800	6838		soil		2007	Thailand	Thailand: Ubon, Kemarach
101571.80	Burkholderia ubonensis strain MSMB1757		101571	WGS	MSMB1757				MLST.Burkholderia_cepacia_complex.1121,MLST.Burkholderia_pseudomallei.1223				2016-01-22T00:00:00Z		PRJNA279182	SAMN03449321	GCF_001527505.1	SRR1956455	LOZL01000000		Northern Arizona University		Illumina HiSeq	116.48x	SPAdes v. 3.5.0			154	7710046	67.06	7741	6694		soil
101571.81	Burkholderia ubonensis strain MSMB1758		101571	WGS	MSMB1758				MLST.Burkholderia_cepacia_complex.1313,MLST.Burkholderia_pseudomallei.1232				2016-01-22T00:00:00Z		PRJNA279182	SAMN03449322	GCF_001527525.1	SRR1956456	LOZM01000000		Northern Arizona University		Illumina HiSeq	111.76x	SPAdes v. 3.5.0			89	7359996	67.26	7254	6336		soil
101571.82	Burkholderia ubonensis strain MSMB1969		101571	WGS	MSMB1969				MLST.Burkholderia_cepacia_complex.1142,MLST.Burkholderia_pseudomallei.1238				2016-01-22T00:00:00Z		PRJNA279182	SAMN03449332	GCF_001527745.1	SRR1956457	LOZW01000000		Northern Arizona University		Illumina HiSeq	89.8x	SPAdes v. 3.5.0			186	7740673	66.98	7745	6594		soil		2012	Australia	Australia: Queensland
101571.83	Burkholderia ubonensis strain MSMB1568WGS		101571	WGS	MSMB1568WGS				MLST.Burkholderia_cepacia_complex.1211,MLST.Burkholderia_pseudomallei.1205				2016-01-22T00:00:00Z		PRJNA279182	SAMN03449337	GCF_001527845.1	SRR1955974	LPAB01000000		Northern Arizona University		Illumina HiSeq	49.73x	SPAdes v. 3.5.0			120	7622884	67.21	7501	6570		soil		2011	Australia	Australia: Northern Territory
101571.84	Burkholderia ubonensis strain MSMB1585WGS		101571	WGS	MSMB1585WGS				MLST.Burkholderia_cepacia_complex.1212				2016-01-22T00:00:00Z		PRJNA279182	SAMN03449339	GCF_001527865.1	SRR1955976	LPAD01000000		Northern Arizona University		Illumina HiSeq	69.52x	SPAdes v. 3.5.0			119	8036786	67.01	8146	7074		soil		2011	Australia	Australia: Northern Territory
101571.85	Burkholderia ubonensis strain MSMB1586WGS		101571	WGS	MSMB1586WGS				MLST.Burkholderia_cepacia_complex.1213,MLST.Burkholderia_pseudomallei.1209				2016-01-22T00:00:00Z		PRJNA279182	SAMN03449340	GCF_001527885.1	SRR1955977	LPAE01000000		Northern Arizona University		Illumina HiSeq	60.34x	SPAdes v. 3.5.0			173	7977365	67.02	8112	6979		soil		2011	Australia	Australia: Northern Territory
101571.86	Burkholderia ubonensis strain MSMB1592WGS		101571	WGS	MSMB1592WGS				MLST.Burkholderia_cepacia_complex.1215,MLST.Burkholderia_pseudomallei.1210				2016-01-22T00:00:00Z		PRJNA279182	SAMN03449343	GCF_001527905.1	SRR1955980	LPAG01000000		Northern Arizona University		Illumina HiSeq	70.15x	SPAdes v. 3.5.0			89	7693904	67.32	7659	6698		soil		2011	Australia	Australia: Northern Territory
101571.87	Burkholderia ubonensis strain MSMB1596WGS		101571	WGS	MSMB1596WGS				MLST.Burkholderia_cepacia_complex.1216,MLST.Burkholderia_pseudomallei.1255				2016-01-22T00:00:00Z		PRJNA279182	SAMN03449344	GCF_001527925.1	SRR1955981	LPAH01000000		Northern Arizona University		Illumina HiSeq	71.77x	SPAdes v. 3.5.0			136	7598014	67.29	7591	6638		soil		2011	Australia	Australia: Northern Territory
101571.88	Burkholderia ubonensis strain MSMB1598WGS		101571	WGS	MSMB1598WGS				MLST.Burkholderia_cepacia_complex.1217,MLST.Burkholderia_pseudomallei.1211				2016-01-22T00:00:00Z		PRJNA279182	SAMN03449345	GCF_001527945.1	SRR1955982	LPAI01000000		Northern Arizona University		Illumina HiSeq	70.23x	SPAdes v. 3.5.0			132	7887677	67.08	7912	6882		soil		2011	Australia	Australia: Northern Territory
101571.89	Burkholderia ubonensis strain MSMB1599WGS		101571	WGS	MSMB1599WGS				MLST.Burkholderia_cepacia_complex.1218,MLST.Burkholderia_pseudomallei.1206				2016-01-22T00:00:00Z		PRJNA279182	SAMN03449346	GCF_001527955.1	SRR1955983	LPAJ01000000		Northern Arizona University		Illumina HiSeq	30.77x	SPAdes v. 3.5.0			170	8088811	66.81	8280	7064		soil		2011	Australia	Australia: Northern Territory
101571.9	Burkholderia ubonensis strain RF23-BP19		101571	WGS	RF23-BP19				MLST.Burkholderia_cepacia_complex.1301,MLST.Burkholderia_pseudomallei.1084				2016-01-21T00:00:00Z		PRJNA279182	SAMN03449139	GCF_001522155.1	SRR1956355	LOTE01000000		Northern Arizona University		Illumina HiSeq	55.59x	SPAdes v. 3.5.0			83	8137655	67.16	8043	7019		soil		2007	Thailand	Thailand: Ubon, Kemarach
101571.90	Burkholderia ubonensis strain MSMB1600WGS		101571	WGS	MSMB1600WGS				MLST.Burkholderia_cepacia_complex.1227,MLST.Burkholderia_pseudomallei.1212				2016-01-22T00:00:00Z		PRJNA279182	SAMN03449347	GCF_001527985.1	SRR1955984	LPAK01000000		Northern Arizona University		Illumina HiSeq	53.59x	SPAdes v. 3.5.0			108	7711520	67.19	7564	6638		soil		2011	Australia	Australia: Northern Territory
101571.91	Burkholderia ubonensis strain MSMB2007WGS		101571	WGS	MSMB2007WGS				MLST.Burkholderia_cepacia_complex.1235				2016-01-22T00:00:00Z		PRJNA279182	SAMN03449385	GCF_001528025.1	SRR1956022	LPBW01000000		Northern Arizona University		Illumina HiSeq	285.37x	SPAdes v. 3.5.0			95	7139642	67.5	6966	6093		soil		2001	Australia	Australia: Northern Territory
101571.92	Burkholderia ubonensis strain MSMB1603WGS		101571	WGS	MSMB1603WGS				MLST.Burkholderia_cepacia_complex.1220,MLST.Burkholderia_pseudomallei.1214				2016-01-22T00:00:00Z		PRJNA279182	SAMN03449350	GCF_001528065.1	SRR1955987	LPAN01000000		Northern Arizona University		Illumina HiSeq	43.62x	SPAdes v. 3.5.0			91	7074633	67.48	6953	6094		soil		2011	Australia	Australia: Northern Territory
101571.93	Burkholderia ubonensis strain MSMB1808WGS		101571	WGS	MSMB1808WGS				MLST.Burkholderia_cepacia_complex.1247,MLST.Burkholderia_pseudomallei.1234				2016-01-22T00:00:00Z		PRJNA279182	SAMN03449372	GCF_001528075.1	SRR1956009	LPBJ01000000		Northern Arizona University		Illumina HiSeq	67.12x	SPAdes v. 3.5.0			136	8298011	66.8	8329	7349		soil		2012	Australia	Australia: Northern Territory
101571.94	Burkholderia ubonensis strain MSMB1810WGS		101571	WGS	MSMB1810WGS				MLST.Burkholderia_cepacia_complex.1242,MLST.Burkholderia_pseudomallei.1244				2016-01-22T00:00:00Z		PRJNA279182	SAMN03449373	GCF_001528095.1	SRR1956010	LPBK01000000		Northern Arizona University		Illumina HiSeq	53.57x	SPAdes v. 3.5.0			95	7836307	66.94	7855	6906		soil		2012	Australia	Australia: Northern Territory
101571.95	Burkholderia ubonensis strain MSMB1627WGS		101571	WGS	MSMB1627WGS				MLST.Burkholderia_cepacia_complex.1225,MLST.Burkholderia_pseudomallei.1218				2016-01-22T00:00:00Z		PRJNA279182	SAMN03449356	GCF_001528145.1	SRR1955993	LPAT01000000		Northern Arizona University		Illumina HiSeq	76.9x	SPAdes v. 3.5.0			125	7780321	67.04	7862	6752		soil		2011	Australia	Australia: Northern Territory
101571.96	Burkholderia ubonensis strain MSMB1633WGS		101571	WGS	MSMB1633WGS				MLST.Burkholderia_cepacia_complex.1228,MLST.Burkholderia_pseudomallei.1219				2016-01-22T00:00:00Z		PRJNA279182	SAMN03449357	GCF_001528155.1	SRR1955994	LPAU01000000		Northern Arizona University		Illumina HiSeq	74.82x	SPAdes v. 3.5.0			172	7421390	67.2	7354	6362		soil		2012	Australia	Australia: Northern Territory
101571.97	Burkholderia ubonensis strain MSMB1565WGS		101571	WGS	MSMB1565WGS				MLST.Burkholderia_cepacia_complex.1125,MLST.Burkholderia_pseudomallei.1082				2016-01-22T00:00:00Z		PRJNA279182	SAMN03449336	GCF_001528175.1	SRR1955973	LPAA01000000		Northern Arizona University		Illumina HiSeq	54.31x	SPAdes v. 3.5.0			100	7527412	67.34	7342	6492		soil		2011	Australia	Australia: Northern Territory
101571.98	Burkholderia ubonensis strain MSMB1591WGS		101571	WGS	MSMB1591WGS				MLST.Burkholderia_cepacia_complex.1214,MLST.Burkholderia_pseudomallei.1337				2016-01-22T00:00:00Z		PRJNA279182	SAMN03449342	GCF_001528205.1	SRR1955979	LPAF01000000		Northern Arizona University		Illumina HiSeq	67.99x	SPAdes v. 3.5.0			141	7270958	67.37	7226	6316		water		2011	Australia	Australia: Northern Territory
101571.99	Burkholderia ubonensis strain MSMB1795WGS		101571	WGS	MSMB1795WGS				MLST.Burkholderia_cepacia_complex.1233,MLST.Burkholderia_pseudomallei.1224				2016-01-22T00:00:00Z		PRJNA279182	SAMN03449363	GCF_001528225.1	SRR1956000	LPBA01000000		Northern Arizona University		Illumina HiSeq	58.64x	SPAdes v. 3.5.0			131	7921525	66.85	7937	6928		soil		2012	Australia	Australia: Northern Territory
1038869.3	Burkholderia mimosarum LMG 23256	Burkholderia mimosarum LMG 23256	1038869	WGS	LMG 23256				MLST.Burkholderia_cepacia_complex.503				2013-09-30T00:00:00Z		PRJNA163559	SAMN02440713	GCA_000472825.1	SRR3943767,SRR3943768,SRR3943769	AXAN00000000	-	DOE Joint Genome Institute	WGS	454-GS-FLX-Titanium; Illumina	Unknown	ALLPATHS v. R37654			270	8408747	63.9	8002			Root Nodules			Taiwan	Taiwan: Anso	22.28889	120.87222				Giant Sensitive Tree, Mimosa pigra
1038870.3	Burkholderia mimosarum STM 3621	Burkholderia mimosarum STM 3621	1038870	WGS	STM 3621				MLST.Burkholderia_cepacia_complex.503				2013-09-30T00:00:00Z		PRJNA163557	SAMN02440788	GCA_000472845.1	SRR3943773,SRR3943774,SRR3943775	AXAO00000000	-	DOE Joint Genome Institute	WGS	Illumina; 454-GS-FLX-Titanium	Unknown	ALLPATHS v. R37654			270	8638292	63.9	8326			Lotissement Massel, Cayenne			French Guiana	French Guiana	4.946111	-52.300833				Sensitive-plant, Mimosa pudica
1055524.3	Burkholderia cenocepacia H111	Burkholderia cenocepacia H111	1055524	WGS	H111				MLST.Burkholderia_cepacia_complex.1506				2011-11-10T00:00:00Z	11535791	PRJNA69823	SAMEA3138403	GCA_000236215.2		CAFQ00000000	-	University of Zurich	WGS						71	7677399	67.4	7247	7258		CF patient, will help determine the genetic factors involved	isolated from a CF patient, will help determine the genetic factors involved in the virulence of Bcc strains									Human, Homo sapiens
1055526.3	Candidatus Burkholderia kirkii UZHbot1	Candidatus Burkholderia kirkii UZHbot1	1055526	WGS	UZHbot1								2011-10-02T00:00:00Z		PRJNA69825	SAMEA3138402	GCA_000234195.1		CAFE00000000	-	University of Zurich	WGS						305	3990738	62.91	5687	6274
1069530.4	Candidatus Burkholderia schumannianae strain UZHbot8		1069530	WGS	UZHbot8								2015-07-30T00:00:00Z		PRJNA253363	SAMN03776571	GCF_001189335.1		LFJH01000000		University of Zurich		Illumina MiSeq	50.0x	SPAdes v. 2			282	2356004	63.06	3186	1434		leaf nodules		30-May-2013	Belgium	Belgium: Botanic Garden Meise						Psychotria schumanniana
1071679.4	Burkholderia grimmiae strain R27		1071679	WGS	R27				MLST.Burkholderia_cepacia_complex.1486				2014-06-05T00:00:00Z	24981326	PRJNA238424	SAMN02671719	GCA_000698555.1		JFHE00000000	-	Laboratory of Biocatalysis and Synthetic Biotechnology		Illumina	100x	SOAPdenovo v. 1.05			160	6704301	63	6386	5938		a xerophilous moss		2011
1074049.7	Candidatus Burkholderia crenata strain UZHbot9		1074049	WGS	UZHbot9								2015-07-31T00:00:00Z		PRJNA253365	SAMN03838137	GCF_001190015.1		LGTG01000000		University of Zurich		Illumina MiSeq; PacBio	50.0x	SPAdes v. 3.0		10	643	2843741	58.97	4500	1402		leaf nodules		30-May-2013	Belgium	Belgium: Botanic Garden Meise						Ardisia crenata
1080179.4	Burkholderia sp. UYPR1.413	Burkholderia sp. UYPR1.413	1080179	WGS	UYPR1.413				MLST.Burkholderia_cepacia_complex.1375			No	2014-01-10T00:00:00Z		PRJNA165303	SAMN02584916	GCA_000519245.1	SRR3943803	JAFD00000000	-	DOE Joint Genome Institute	WGS	454-GS-FLX-Titanium; Illumina	Unknown	ALLPATHS v. R37654			337	10361576	62.3	10065						Uruguay	Uruguay, Angico plantation, Artigas	-30.50714	-57.701898				Parapiptadenia rigida
1085027.3	Burkholderia pseudomallei 1026a	Burkholderia pseudomallei 1026a	1085027	WGS	1026a				MLST.Burkholderia_pseudomallei.102				2012-04-27T00:00:00Z	22615773	PRJNA73057	SAMN02471975	GCA_000259735.1		AHJA00000000	-	University of Washington	WGS	Illumina GA IIx paired end	71x	Velvet v. 1.1.02			291	7156856	68.2	7045	6148		pus from a primary melioidosis infection	isolated in Thailand in 1993 from the pus of a patient with septicemic melioidosis	1993	Thailand	Thailand						Human, Homo sapiens			septicemic melioidosis
1086032.3	Burkholderia pseudomallei 1258a	Burkholderia pseudomallei 1258a	1086032	WGS	1258a				MLST.Burkholderia_pseudomallei.221				2012-04-27T00:00:00Z	22615773	PRJNA73147	SAMN02471989	GCA_000259755.1		AHJB00000000	-	University of Washington	WGS	Illumina GA IIx paired end	80x	Velvet v. 1.1.02			340	6763878	68.1	6637	5816		sputum isolated from a patient with a primary melioidosis infection	isolated in Thailand in 1994 from the sputum of a patient with melioidosis	1994	Thailand	Thailand						Human, Homo sapiens			melioidosis
1086033.3	Burkholderia pseudomallei 1258b	Burkholderia pseudomallei 1258b	1086033	WGS	1258b				MLST.Burkholderia_pseudomallei.221				2012-04-27T00:00:00Z	22615773	PRJNA73149	SAMN02471976	GCA_000259775.1		AHJC00000000	-	University of Washington	WGS	Illumina GA IIx paired end	104x	Velvet v. 1.1.02			352	7076126	68.2	6948	6060		blood isolated from a relapse melioidosis infection	isolated in Thailand in 1995 from the blood of a patient with melioidosis	1995	Thailand	Thailand						Human, Homo sapiens			melioidosis
1086034.3	Burkholderia pseudomallei 354a	Burkholderia pseudomallei 354a	1086034	WGS	354a				MLST.Burkholderia_pseudomallei.78				2012-04-27T00:00:00Z	22615773	PRJNA73151	SAMN02471985	GCA_000259815.1		AGVS00000000	-	University of Washington	WGS	Illumina GA IIx paired end	69x	Velvet v. 1.0.07			907	7177819	68.1	6967	6506		sputum isolated from a patient with a primary melioidosis infection	isolated in Thailand in 1988 from the sputum of a patient with melioidosis	1988	Thailand	Thailand						Human, Homo sapiens			melioidosis
1086036.3	Burkholderia pseudomallei 354e	Burkholderia pseudomallei 354e	1086036	WGS	354e				MLST.Burkholderia_pseudomallei.78				2012-04-27T00:00:00Z	22615773	PRJNA73153	SAMN02471990	GCA_000259795.1		AHJD00000000	-	University of Washington	WGS	Illumina GA IIx paired end	68x	Velvet v. 1.0.07			338	7111387	68.2	6967	6159		Sputum from a relapse melioidosis infection		1994	Thailand	Thailand						Human, Homo sapiens			melioidosis
1086510.3	Burkholderia sp. MSMB175		1086510	WGS	MSMB175				MLST.Burkholderia_cepacia_complex.1295				2018-01-16T00:00:00Z		PRJNA179436	SAMN02443769	GCA_002881095.1		JAVP01000000		US Army Edgewood Chemical Biological Center		454 FLX	40x	Newbler v. 2.3			49	5661822	64.4142	5624						Australia	Australia
1090375.4	Candidatus Burkholderia pumila strain UZHbot3		1090375	WGS	UZHbot3								2015-07-02T00:00:00Z		PRJNA253357	SAMN03764750	GCA_001045575.1		LELG01000000		University of Zurich		Illumina MiSeq	60.0x	SPAdes v. 2.5.1			519	3681223	59.25	6634	1737		leaf nodules		30-May-2013	Belgium	Belgium						Psychotria pumila
1090379.4	Candidatus Burkholderia brachyanthoides strain UZHbot7		1090379	WGS	UZHbot7								2015-08-05T00:00:00Z		PRJNA253362	SAMN03776717	GCF_001235855.1		LFJI01000000		University of Zurich		Illumina MiSeq	60.0x	SPAdes v. 2			684	3545532	61.2	5310	1782		leaf nodules		30-May-2013	Belgium	Belgium: Botanic Garden Meise						Psychotria brachyanthoides
1090471.4	Candidatus Burkholderia humilis strain UZHbot5		1090471	WGS	UZHbot5								2015-07-21T00:00:00Z		PRJNA253360	SAMN03775038	GCF_001184405.1		LFMX01000000		University of Zurich		Illumina MiSeq	58.0x	SPAdes v. 2.5.1			354	5148994	60.08	7552	2895		Leaf nodules		30-May-2013	Belgium	Belgium: Botanic Garden Meise						Psychotria humilis
1097668.3	Burkholderia sp. YI23	Burkholderia sp. YI23	1097668	Complete	YI23								2011-11-22T00:00:00Z	22275096	PRJNA74517	SAMN02603681	GCA_000236065.1		CP003090,CP003087,CP003088,CP003089,CP003091,CP003092	NC_016589.1,NC_016625.1,NC_016590.1,NC_016626.1,NC_016591.1,NC_016592.1	NICEM at Seoul National University					3	3	6	8896411	63.26	8366	7804
1108969.3	Burkholderia seminalis DSM 23518 strain LMG 24067		1108969	WGS	LMG 24067				MLST.Burkholderia_cepacia_complex.473				2020-04-24T00:00:00Z		PRJEB35318	SAMEA6503559	GCA_902832885.1		CADFDK010000001,CADFDK010000002,CADFDK010000003,CADFDK010000004,CADFDK010000005,CADFDK010000006,CADFDK010000007		CARDIFF SCHOOL OF BIOSCIENCES							55	7974784	67.085	7923			Clinical, cystic fibrosis patient				USA
1121127.3	Burkholderia nodosa DSM 21604	Burkholderia nodosa DSM 21604	1121127	WGS	DSM 21604							Yes	2014-01-10T00:00:00Z		PRJNA165365	SAMN02584919	GCA_000519185.1	SRR3947680	JAFA00000000	-	DOE Joint Genome Institute	WGS	Illumina	Unknown	Velvet v. 1.1.04; ALLPATHS v. R41043			117	9624555	64.1	9043			nitrogen-fixing nodules on the roots of Mimosa scabrella			Brazil	Brazil						Mimosa scabrella
1132026.8	Burkholderia phage KL1		1132026	Complete									2012-07-17T00:00:00Z	22676492			GCA_000897395.1		JF939047							1		1	42832	54.6064	58	55												Burkholderia cenocepacia C6433
1133022.8	Burkholderia phage AH2		1133022	Complete									2012-07-17T00:00:00Z	22676492			GCA_000898995.1		JN564907							1		1	58065	61.314	89	78												Burkholderia cenocepacia C6433
1144309.3	Burkholderia sp. BT03	Burkholderia sp. BT03	1144309	WGS	BT03								2012-07-27T00:00:00Z		PRJNA83041	SAMN00839617	GCA_000281995.2	SRR1042828,SRR491266,SRR620212	AKKD00000000	-	Oak Ridge National Lab	WGS	Illumina HiSeq2000 paired-end	240x	CLC Genomics Workbench v. 4.9			687	10642123	61.9	10215	10126		root		2009	United States	USA: Tennessee						Cottonwood poplar, Populus deltoides
1144309.4	Burkholderia sp. BT03 strain BT03		1144309	WGS	BT03								2017-03-09T00:00:00Z		PRJEB19706	SAMN06266956	GCA_900167965.1		FUZW00000000									4	11048459	61.86	11168	9879
1165868.3	Burkholderia cenocepacia S2AES		1165868	WGS	S2AES				MLST.Burkholderia_cepacia_complex.39				2014-05-12T00:00:00Z	-	PRJNA114705	SAMN02769657	GCA_000689575.1		AXZY00000000	-	Macquarie University		454	15.0x	Newbler v. 2.3			440	7283954	66.8	6869			Cystic fibrosis sputum and caused cepacia syndrome	Isolated from Cystic fibrosis sputum and caused cepacia syndrome
1165869.3	Burkholderia cenocepacia D2AES		1165869	WGS	D2AES				MLST.Burkholderia_cepacia_complex.632				2014-05-12T00:00:00Z	-	PRJNA114707	SAMN02769656	GCA_000689595.1		AXZZ00000000	-	Macquarie University		454	13.0x	Newbler v. 2.3			339	7477946	67	7050			Cystic fibrosis sputum	Isolated from Cystic fibrosis sputum and is a sporadic isolate
1167689.3	Burkholderia cenocepacia PT15		1167689	WGS	PT15				MLST.Burkholderia_cepacia_complex.39				2014-05-12T00:00:00Z	-	PRJNA114703	SAMN02769654	GCA_000689555.1		AXZX00000000	-	Macquarie University		454	15.0x	Newbler v. 2.3			516	7648458	66.8	7279			Cystic fibrosis sputum	Isolated from Cystic fibrosis sputum
1167737.3	Burkholderia sp. JGI 001009-G21	Burkholderia sp. JGI 001009-G21	1167737	WGS	JGI 001009-G21								2013-07-16T00:00:00Z		PRJNA175207	SAMN02441465	GCA_000463695.2		AUNM00000000	-	DOE Joint Genome Institute	WGS	Illumina HiSeq 2000	Unknown	Velvet v. 1.1.04; ALLPATHS v. R37654			84	572741	59.3	558			Single cell isolate	isolated from the rhizosphere and endosphere of Arabidopsis thaliana.
1167738.3	Burkholderia sp. JGI 001012-B17	Burkholderia sp. JGI 001012-B17	1167738	WGS	JGI 001012-B17								2013-07-17T00:00:00Z		PRJNA178043	SAMN02441459	GCA_000439005.2	SRR891793	AUSG00000000	-	DOE Joint Genome Institute	WGS	Illumina HiSeq 2000	Unknown	Velvet v. 1.1.04; ALLPATHS v. R37654			61	646995	57.4	669			Single cell isolate	isolated from the rhizosphere and endosphere of Arabidopsis thaliana.
1167739.3	Burkholderia sp. JGI 001013-G13	Burkholderia sp. JGI 001013-G13	1167739	WGS	JGI 001013-G13								2013-10-28T00:00:00Z		PRJNA175210	SAMN02441081	GCA_000493855.1		AYGV00000000	-	DOE Joint Genome Institute	WGS	Illumina HiSeq 2000	Unknown	Velvet v. 1.1.04; ALLPATHS v. R37654			48	362705	60.2	375			rhizosphere and endosphere samples										Thale cress, Arabidopsis thaliana
1169143.3	Burkholderia bryophila 376MFSha3.1	Burkholderia bryophila 376MFSha3.1	1169143	WGS	376MFSha3.1								2013-04-26T00:00:00Z		PRJNA187936	SAMN02440516	GCA_000383275.1		ARSZ00000000	-	DOE Joint Genome Institute	WGS	Illumina HiSeq 2000	Unknown	Velvet v. 1.1.04; ALLPATHS v. R37654			33	7381719	61.9	6990
1171375.3	Burkholderia terrae BS001	Burkholderia terrae BS001	1171375	WGS	BS001				MLST.Burkholderia_cepacia_complex.560				2012-06-05T00:00:00Z	22843604	PRJNA157903	SAMN02470871	GCA_000265115.1		AKAU00000000	-	RuG, NL	WGS						330	11294072	61.82	10693	10234		soil underneath mushroom foot			Netherlands	Netherlands: Gieterveen
1176492.12	Burkholderia glumae LMG 2196 = ATCC 33617		1176492	WGS	LMG 2196				MLST.Burkholderia_cepacia_complex.1020				2020-04-24T00:00:00Z		PRJEB35318	SAMEA6503528	GCA_902832765.1		CADFCU010000001,CADFCU010000002,CADFCU010000003,CADFCU010000004,CADFCU010000005,CADFCU010000006,CADFCU010000007		CARDIFF SCHOOL OF BIOSCIENCES							137	6662149	68.3405	6604			Environmental, Oryza sativa				Japan
1176492.3	Burkholderia glumae LMG 2196	Burkholderia glumae LMG 2196	1176492	WGS	LMG 2196				MLST.Burkholderia_cepacia_complex.1020				2012-10-01T00:00:00Z		PRJNA160241	SAMN02472175	GCA_000300755.1		AMRF00000000	-	Zhejiang University	WGS	454	70.0x	Geneious v. 5.6.5; Newbler v. 2.5.3			998	5771257	67.5	5673
1176492.5	Burkholderia glumae LMG 2196 = ATCC 33617		1176492	Complete	ATCC 33617				MLST.Burkholderia_cepacia_complex.1020		ATCC 33617		2015-06-02T00:00:00Z	25931592	PRJNA259679	SAMN03012983	GCF_000960995.1	SRR1619407,SRR1619408,SRR2847918,SRR2847919	CP009435,CP009434,CP009433,CP009432	NZ_CP009435.1,NZ_CP009434.1,NZ_CP009433.1,NZ_CP009432.1	Los Alamos National Laboratory		Illumina; PacBio	550x	Velvet v. 1.2.08; IDBA_UD v. 1.1.0; Phrap	2	2	4	6820727	68.18	6653	5838		Oryza sativa, grain		1967	Japan	Japan: Ehime						Rice, Oryza sativa
1176514.4	Burkholderia glumae AU6208	Burkholderia glumae AU6208	1176514	WGS	AU6208				MLST.Burkholderia_cepacia_complex.550				2012-10-01T00:00:00Z		PRJNA160245	SAMN02472170	GCA_000300395.1		AMQT00000000	-	Zhejiang University	WGS	454	70.0x	Newbler v. 2.5			858	4921066	67.6	4694			8 months old infant boy		2006	United States	USA: Michigan						Human, Homo sapiens
1176514.8	Burkholderia glumae AU6208		1176514	Complete	AU6208				MLST.Burkholderia_cepacia_complex.550				2020-01-12T00:00:00Z		PRJNA595825	SAMN13567886	GCA_009857095.1		CP047315,CP047316,CP047317		Shanghai Jiao Tong University		Nanopore	80.0x	CANU v. 1.8	2	1	3	6530819	68.4272	6473	5676												Rice, Oryza sativa
1178627.3	Burkholderia sp. B10		1178627	WGS	B10								2019-03-25T00:00:00Z		PRJNA432357	SAMN08446854	GCA_004368385.1		PQMX01000000		University of Reims		Illumina MiSeq; Illumina HiSeq	30.0x	SPAdes v. 3.11			193	6801506	67.1412	6792			rhizosphere		2012		France						Maize, Zea mays
1179675.3	Burkholderia sp. KBS0801		1179675	WGS	KBS0801								2019-06-03T00:00:00Z		PRJNA539822	SAMN11620957	GCA_005937855.1		VCBU01000000		Indiana University		Oxford Nanopore MinION	78.679x	SPAdes v. 3.11.1			4	7384637	66.6362	7267	6792		soil		2013	USA	USA: Hickory Corners, MI
1192124.4	Burkholderia sp. lig30		1192124	WGS	LIG30								2014-05-09T00:00:00Z	24948777	PRJNA241332	SAMN02689377	GCA_000687455.1	SRR1193794	JGVW00000000	-	Oak Ridge National Lab		Illumina MiSeq	186.0x	CLC Genomics Workbench v. 6.0			140	5513545	66.5	5130	4994		wet tropical forest soil	isolated from wet tropical forest soil and is capable of utilizing lignin as a sole carbon source	2010	United States	USA: Puerto Rico
1200993.3	Paraburkholderia fynbosensis strain LMG 27177		1200993	WGS	LMG 27177								2020-05-06T00:00:00Z		PRJEB37806	SAMEA6678267	GCA_902859935.1		CADIKI010000001,CADIKI010000002,CADIKI010000003,CADIKI010000004,CADIKI010000005,CADIKI010000006,CADIKI010000007		GHENT UNIVERSITY							88	8475216	62.6604	8529	7593		Lebeckia ambigua root nodules		0000		South Africa
1207504.10	Burkholderia pseudomultivorans strain MSMB2199WGS		1207504	WGS	MSMB2199WGS				MLST.Burkholderia_cepacia_complex.808				2016-01-22T00:00:00Z		PRJNA279182	SAMN03449593	GCF_001532085.1	SRR1956244	LPJO01000000		Northern Arizona University		Illumina HiSeq	109.48x	SPAdes v. 3.5.0			62	7667491	67.41	7507	6707		soil		2011	Australia	Australia: Northern Territory
1207504.11	Burkholderia pseudomultivorans strain MSMB725WGS		1207504	WGS	MSMB725WGS								2016-01-22T00:00:00Z		PRJNA279182	SAMN03449634	GCF_001533465.1	SRR1956285	LPLB01000000		Northern Arizona University		Illumina HiSeq	74.05x	SPAdes v. 3.5.0			90	7796508	67.4	7660	6788		soil		2006	Australia	Australia: Northern Territory
1207504.12	Burkholderia pseudomultivorans strain SUB-INT23-BP2		1207504	Complete	SUB-INT23-BP2								2016-09-02T00:00:00Z		PRJNA279182	SAMN03449185	GCF_001718415.1	SRR1956100	CP013378,CP013377,CP013379	NZ_CP013378.1,NZ_CP013377.1,NZ_CP013379.1	Northern Arizona University		PacBio	50x	HGAP v. 2.0	2	1	3	7956789	67.3	7704	6908		soil		2007	Thailand	Thailand: Ubon
1207504.16	Burkholderia pseudomultivorans strain LMG 26883		1207504	WGS	LMG 26883				MLST.Burkholderia_cepacia_complex.536				2020-04-24T00:00:00Z		PRJEB33447	SAMEA5795710	GCA_902499075.1		CABVPP010000001,CABVPP010000002,CABVPP010000003,CABVPP010000004,CABVPP010000005,CABVPP010000006,CABVPP010000007		LM-UGent							150	7396511	66.9941	7504	6712		CF patient		2001		USA
1207504.17	Burkholderia pseudomultivorans strain BCC1191		1207504	WGS	BCC1191				MLST.Burkholderia_cepacia_complex.307				2020-04-24T00:00:00Z		PRJEB35318	SAMEA6503308	GCA_902832925.1		CADFDQ010000001,CADFDQ010000002,CADFDQ010000003,CADFDQ010000004,CADFDQ010000005,CADFDQ010000006,CADFDQ010000007		CARDIFF SCHOOL OF BIOSCIENCES							66	7554008	67.0214	7445			Clinical
1207504.18	Burkholderia pseudomultivorans strain MPSB1		1207504	WGS	MPSB1								2020-11-11T00:00:00Z		PRJNA674354	SAMN16631211			JADKRM010000001,JADKRM010000002,JADKRM010000011,JADKRM010000101,JADKRM010000102,JADKRM010000103,JADKRM010000104		University of Alberta		Illumina NextSeq	165.0x	IDBA-UD_denovo Assembler v. NOV-2020			145	7742780	67.3789	7690	7021		rhizosphere soil		15-Aug-2007	Philippines	Philippines: Marinduque				20 cm
1207504.4	Burkholderia pseudomultivorans strain SUB-INT22-BP2		1207504	WGS	SUB-INT22-BP2								2016-01-21T00:00:00Z		PRJNA279182	SAMN03449184	GCF_001523105.1	SRR1956099	LOUV01000000		Northern Arizona University		Illumina HiSeq	90.13x	SPAdes v. 3.5.0			128	7801308	67.45	7703	6803		soil		2007	Thailand	Thailand: Ubon
1207504.5	Burkholderia pseudomultivorans strain SUB-INT22-BP1		1207504	WGS	SUB-INT22-BP1								2016-01-21T00:00:00Z		PRJNA279182	SAMN03449183	GCF_001523165.1	SRR1956098	LOUU01000000		Northern Arizona University		Illumina HiSeq	207.08x	SPAdes v. 3.5.0			130	7800531	67.46	7690	6804		soil		2007	Thailand	Thailand: Ubon
1207504.6	Burkholderia pseudomultivorans strain MSMB0607		1207504	WGS	MSMB0607				MLST.Burkholderia_cepacia_complex.808				2016-01-21T00:00:00Z		PRJNA279182	SAMN03449270	GCF_001524505.1	SRR1956499	LOXO01000000		Northern Arizona University		Illumina MiSeq	97.01x	SPAdes v. 3.5.0			56	6537229	67.54	6410	5746		soil		2010	Australia	Australia: Northern Territory
1207504.7	Burkholderia pseudomultivorans strain SUB-INT24-BP10		1207504	WGS	SUB-INT24-BP10								2016-01-21T00:00:00Z		PRJNA279182	SAMN03449186	GCF_001525825.1	SRR1956101	LOUW01000000		Northern Arizona University		Illumina HiSeq	81.8x	SPAdes v. 3.5.0			123	7909096	67.37	7800	6896		soil		2007	Thailand	Thailand: Ubon
1207504.8	Burkholderia pseudomultivorans strain MSMB368WGS		1207504	WGS	MSMB368WGS								2016-01-22T00:00:00Z		PRJNA279182	SAMN03449596	GCF_001532035.1	SRR1956247	LPJR01000000		Northern Arizona University		Illumina HiSeq	110.4x	SPAdes v. 3.5.0			99	7741145	66.9	7774	6763		water		2008	Australia	Australia: Northern Territory
1207504.9	Burkholderia pseudomultivorans strain MSMB574WGS		1207504	WGS	MSMB574WGS				MLST.Burkholderia_cepacia_complex.1362				2016-01-22T00:00:00Z		PRJNA279182	SAMN03449603	GCF_001532065.1	SRR1956254	LPJX01000000		Northern Arizona University		Illumina HiSeq	74.45x	SPAdes v. 3.5.0			79	7621885	67.56	7388	6624		soil		2009	Australia	Australia: Northern Territory
1211777.3	Rhizobium mesoamericanum STM3625	Rhizobium mesoamericanum STM3625	1211777	WGS	STM3625								2012-10-05T00:00:00Z	23405314	PRJEB128	SAMEA2272470	GCA_000312665.1		CANI00000000	-	Genoscope CEA	WGS	454 GS-FLX Titanium; Illumina HiSeq	63x				92	6453427	58.89	6743	6494		soils	isolated from soils in French Guiana		French Guiana	French Guiana
1212819.3	Burkholderia pyrrocinia CH-67	Burkholderia pyrrocinia CH-67	1212819	WGS	CH-67				MLST.Burkholderia_cepacia_complex.865				2012-09-17T00:00:00Z		PRJNA171013	SAMN02472145	GCA_000297475.1		ALWI00000000	-	Yonsei University	WGS	Illumina GAIIx; Illumina HiSeq; 454	1942.0x	CLC Genomics Workbench v. 4.8			131	8049701	67.4	7498			forest soil from Seung Hak Mountain	isolated from forest soil in Korea and possesses antifungal activity against several plant pathogenic fungi		South Korea	South Korea: Busan
1218074.4	Burkholderia acidipaludis NBRC 101816		1218074	WGS	NBRC 101816								2014-04-29T00:00:00Z	-	PRJDB247	SAMD00000367	GCA_000684975.1		BAXZ00000000	-	National Institute of Technology and Evaluation		454 GS-FLX Titanium; Illumina HiSeq	79.2x	Newbler v. 2.6			64	6475434	65.2	5995
1218075.5	Burkholderia bannensis NBRC 103871		1218075	WGS	NBRC 103871								2014-04-29T00:00:00Z	-	PRJDB248	SAMD00000368	GCA_000685015.1		BAYA00000000	-	National Institute of Technology and Evaluation		454 GS-FLX Titanium; Illumina HiSeq	61.5x	Newbler v. 2.6			102	8648774	64	7810
1218076.4	Burkholderia ferrariae NBRC 106233		1218076	WGS	NBRC 106233								2014-04-29T00:00:00Z	-	PRJDB249	SAMD00000356	GCA_000685035.1		BAYB00000000	-	National Institute of Technology and Evaluation		454 GS-FLX Titanium; Illumina HiSeq	108.8x	Newbler v. 2.6			97	7938642	64.8	7424
1218077.4	Burkholderia fungorum NBRC 102489		1218077	WGS	NBRC 102489				MLST.Burkholderia_cepacia_complex.499				2014-04-29T00:00:00Z	-	PRJDB250	SAMD00000366	GCA_000685055.1		BAYC00000000	-	National Institute of Technology and Evaluation		454 GS-FLX Titanium; Illumina MiSeq	82.6x	Newbler v. 2.6			124	8696214	61.8	8241
1218078.3	Burkholderia ginsengisoli NBRC 100965		1218078	WGS	NBRC 100965								2014-07-25T00:00:00Z	-	PRJDB251	SAMD00017340	GCA_000739735.1		BBJF00000000	-	National Institute of Technology and Evaluation		454 GS-FLX Titanium; Illumina HiSeq	44x	newbler v. 2.6			50	6541887	63.6	6029
1218079.3	Burkholderia gladioli NBRC 13700		1218079	WGS	NBRC 13700				MLST.Burkholderia_cepacia_complex.557				2014-07-25T00:00:00Z	-	PRJDB252	SAMD00017341	GCA_000739755.1		BBJG00000000	-	National Institute of Technology and Evaluation		454 GS-FLX Titanium; Illumina HiSeq	62x	newbler v. 2.6			185	8762606	67.7	7746
1218080.3	Burkholderia heleia NBRC 101817		1218080	WGS	NBRC 101817								2014-07-25T00:00:00Z	-	PRJDB253	SAMD00017342	GCA_000739775.1		BBJH00000000	-	National Institute of Technology and Evaluation		454 GS-FLX Titanium; Illumina HiSeq	63x	newbler v. 2.6			110	8007470	64.6	7463
1218081.3	Burkholderia kururiensis subsp. thiooxydans NBRC 107107		1218081	WGS	NBRC 107107								2014-07-25T00:00:00Z	-	PRJDB254	SAMD00017343	GCA_000739795.1		BBJI00000000	-	National Institute of Technology and Evaluation		454 GS-FLX Titanium; Illumina HiSeq	82x	newbler v. 2.6			89	6795583	65.2	6356
1218082.3	Burkholderia mimosarum NBRC 106338		1038869	WGS	NBRC 106338				MLST.Burkholderia_cepacia_complex.503				2014-07-25T00:00:00Z	-	PRJDB255	SAMD00000357	GCA_000739815.1		BBJJ00000000	-	National Institute of Technology and Evaluation		454 GS-FLX Titanium; Illumina HiSeq	37x	newbler v. 2.6			381	8491217	63.9	8008
1218083.4	Burkholderia oxyphila NBRC 105797		1218083	WGS	NBRC 105797								2014-04-29T00:00:00Z	-	PRJDB256	SAMD00000363	GCA_000685075.1		BAYD00000000	-	National Institute of Technology and Evaluation		454 GS-FLX Titanium; Illumina HiSeq	88x	Newbler v. 2.6			313	10647665	64.1	9889
1218084.3	Burkholderia terrae NBRC 100964		1218084	WGS	NBRC 100964								2014-07-25T00:00:00Z	-	PRJDB257	SAMD00017344	GCA_000739835.1		BBJK00000000	-	National Institute of Technology and Evaluation		454 GS-FLX Titanium; Illumina HiSeq	49x	newbler v. 2.6			247	9925782	62	9213
1218115.9	Burkholderia caledonica NBRC 102488		1218115	WGS	NBRC 102488				MLST.Burkholderia_cepacia_complex.497				2014-04-29T00:00:00Z	-	PRJDB288	SAMD00000365	GCA_000685095.1		BAYE00000000	-	National Institute of Technology and Evaluation		454 GS-FLX Titanium; Illumina HiSeq	178x	Newbler v. 2.6			75	7282355	62	6993
1219709.3	Burkholderia sp. 2385		1270	WGS	2385								2015-01-26T00:00:00Z	-	PRJNA265206	SAMN03151542	GCA_000828165.1		JTKE00000000	-	Florida A&M University		Illumina HiSeq	600.0x	CLC Genomics v. October-2014			112	2431226	73.09	2168	2075		river water		2013	United States	USA: Tallahassee
1226301.3	Burkholderia terrestris strain LMG 22937		1226301	WGS	LMG 22937				MLST.Burkholderia_cepacia_complex.1110		LMG 22937		2016-01-28T00:00:00Z		PRJEB12478	SAMEA3731254	GCA_001544515.1	ERR1448079	FCOL00000000		LM-UGent							645	8201357	62.6	8777	7623		soil
1229205.11	Burkholderia phenoliruptrix BR3459a		1229205	Complete	BR3459a								2014-01-31T00:00:00Z	23144415	PRJNA174166	SAMN02603523	GCF_000300095.1		CP003863,CP003864,CP003865	NC_018695.1,NC_018672.1,NC_018696.1	LNCC					2	1	3	7651131	63.15	7462	6496												Mimosa flocculosa
1229785.3	Burkholderia pseudomallei BPC006	Burkholderia pseudomallei BPC006	1229785	Complete	BPC006				MLST.Burkholderia_pseudomallei.70				2012-09-05T00:00:00Z		PRJNA172945	SAMN02603176	GCA_000294635.1		CP003782.1,CP003781.1	NC_018529.1,NC_018527.1	Department of Clinical Microbiology and Immunology, College of Medical Laboratory, National Engineer Research Center for Immunization Products, Third Military Medical University, Chongqing, China.	complete				2		2	7155061	68.2204	7133	7159
1232866.3	Burkholderia udeis strain LMG 27134		1232866	WGS	LMG 27134				MLST.Burkholderia_cepacia_complex.1114		LMG 27134		2016-01-28T00:00:00Z		PRJEB12480	SAMEA3731256	GCA_001544555.1	ERR1448081	FCOK00000000		LM-UGent							242	10051569	60.04	10352	9277		soil
1235712.5	Burkholderia phage phiX216		1235712	Complete									2013-01-03T00:00:00Z	23217012			GCA_002755455.1		JX681814				Illumina; Sanger dideoxy sequencing		Velvet v. 1.1.05	1		1	37637	64.8218	58	47				1992	Thailand	Thailand						Burkholderia pseudomallei environmental isolate E0237
1236956.7	Burkholderia kururiensis JCM 10599		1236956	WGS	JCM 10599				MLST.Burkholderia_cepacia_complex.547				2014-04-01T00:00:00Z	-	PRJDB655	SAMD00003591	GCA_000616025.1		BAMQ00000000	-	The University of Tokyo		Ion PGM	23x	Newbler v. 2.8			2352	6838401	64.2	6857
1241582.3	Burkholderia thailandensis 2002721723	Burkholderia thailandensis 2002721723	1241582	Complete	2002721723				MLST.Burkholderia_cepacia_complex.488,MLST.Burkholderia_pseudomallei.80				2014-02-10T00:00:00Z		PRJNA177185	SAMN03081449	GCA_000567925.1	SRR1609273,SRR1609274	CP004098.1,CP004097.1	NZ_CP004097.1,NZ_CP004098.1	Los Alamos National Laboratory	complete	paired end 454; Illumina Gaii; pacBio	27X; 1128X; 58X	Newbler v. 2.6; VELVET v. 1.1.05; Allpaths	2		2	6577133	67.5432	6425	5533												Human, Homo sapiens
1241582.6	Burkholderia thailandensis 2002721723		1241582	WGS	2002721723				MLST.Burkholderia_cepacia_complex.488,MLST.Burkholderia_pseudomallei.80				2018-01-16T00:00:00Z		PRJNA179436	SAMN02443772	GCA_002888235.1		JAVS01000000		US Army Edgewood Chemical Biological Center		454 FLX	49x	Newbler v. 2.6			239	6422144	67.6361	6671
1241583.3	Burkholderia pseudomallei NCTC 13179	Burkholderia pseudomallei NCTC 13179	1241583	Complete	NCTC13179				MLST.Burkholderia_pseudomallei.613				2013-11-01T00:00:00Z		PRJNA177186	SAMN02603566	GCA_000494855.1	SRR1608120,SRR1609209,SRR1609210	CP003976.1,CP003977.1	NC_022659.1,NC_022658.1	Los Alamos National Laboratory	complete	454 (long insert PE data); Illumina GAiiX	21x; 208x; 56x	Newbler v. 2.6; Velvet v. 1.1.05; Allpaths	2		2	7337157	67.991	7357	6085		skin ulcer			Australia	Australia						Human, Homo sapiens
1241583.4	Burkholderia pseudomallei NCTC 13179		1241583	WGS					MLST.Burkholderia_pseudomallei.613				2015-11-18T00:00:00Z	26484663	PRJNA179436	SAMN02044382	GCF_001446075.1		ARZN01000000		US Army Edgewood Chemical Biological Center		454 FLX	51x	Newbler v. 2.3			180	7217593	68.08	7443
1245417.3	Burkholderia sp. WK1.1f		1245417	WGS	WK1.1f								2019-03-08T00:00:00Z		PRJNA369132	SAMN06446731	GCA_004334935.1		MWMK01000000		University of Pretoria		IonTorrent	120.63x	SPAdes v. 3.9.0			259	8397958	61.6384	9677	7714		root nodule	isolated in South Africa	2004		South Africa
1245436.5	Burkholderia kirstenboschensis strain Rau 2D2		1245436	WGS	Rau 2D2								2016-05-04T00:00:00Z	26472229	PRJNA252981	SAMN03081273	GCA_001636965.1		JRTU00000000		University of Pretoria		IonTorrent	74.0x	Newbler v. 2.9			1182	9150750	61.64	11330			root nodule		19-Sep-04	South Africa	South Africa					env_biome:Floristic region	Hypocalyptus coluteoides
1245436.6	Burkholderia kirstenboschensis strain KB15		1245436	WGS	KB15								2016-05-04T00:00:00Z	26472229	PRJNA190073	SAMN03098911	GCA_001636975.1		JRZC00000000		University of Pretoria		IonTorrent	108.0x	Newbler v. 2.9			973	8342886	61.84	9866			root nodule	isolated in South Africa	2004	South Africa	South Africa					env_biome:Floristic region	Virgilia oroboides
1245441.3	Burkholderia sp. HC1.1ba		1245441	WGS	HC1.1ba								2019-03-08T00:00:00Z		PRJNA369133	SAMN06446730	GCA_004334975.1		MWML01000000		University of Pretoria		IonTorrent	108.72x	SPAdes v. 3.9.0			1466	11448031	61.7896	15273	11134		root nodule	isolated in South Africa	2006		South Africa
1247713.3	Burkholderia pseudomallei MSHR1043	Burkholderia pseudomallei MSHR1043	1247713	WGS	MSHR1043				MLST.Burkholderia_pseudomallei.131				2013-03-21T00:00:00Z		PRJNA178250	SAMN02470546	GCA_000347975.1		AOGU00000000	-	Menzies School of Health Research	WGS	Illumina GAIIx; 454	80.0x	Velvet v. 1.1.04; MIRA v. 3.4.0			44	7221181	68.1	7235	6297		sputum from a patient with chronic carriage infection		2000	Australia	Australia: Northern Territory						Human, Homo sapiens
1247936.3	Burkholderia sp. STM 7296		1247936	WGS	STM7296				MLST.Burkholderia_cepacia_complex.1368		STM:7296	Yes	2016-07-08T00:00:00Z		PRJEB10534	SAMEA3512853	GCA_900019265.1		CYGX00000000		IRD							228	7282932	62.44	7408			root nodule										Piptadenia gonoacantha
1248414.3	Burkholderia glumae 3252-8	Burkholderia glumae 3252-8	1248414	WGS	3252-8				MLST.Burkholderia_cepacia_complex.1355				2013-04-15T00:00:00Z		PRJNA178518	SAMN02469649	GCA_000365245.1		AQOM00000000	-	Colorado State University	WGS	Illumina GAII	321.0x	Velvet v. 1.1.06			1730	6115779	67.7	5451			rice plant	isolated in Colombia		Colombia	Colombia						Rice, Oryza sativa
1249468.3	Burkholderia pseudomallei NCTC 13178	Burkholderia pseudomallei NCTC 13178	1249468	Complete	NCTC13178				MLST.Burkholderia_pseudomallei.286		NCTC 13178		2013-12-26T00:00:00Z		PRJNA178668	SAMN02641521	GCA_000511895.1	SRR1608117,SRR1608118,SRR1608119	CP004001.1,CP004002.1	NZ_CP004001.1,NZ_CP004002.1	Los Alamos National Laboratory	complete	454 LMP; Illumina GAiiX; PacBio RS	21x; 450x; 63x	Newbler v. 2.6; Velvet 1.1.05; AllPaths v.	2		2	7391364	67.9365	7371	6084		post mortem brain			Australia	Australia						Human, Homo sapiens
1249468.5	Burkholderia pseudomallei NCTC 13178		1249468	WGS					MLST.Burkholderia_pseudomallei.286				2015-11-18T00:00:00Z	26484663	PRJNA179436	SAMN02044381	GCF_001446055.1		ARZM01000000		US Army Edgewood Chemical Biological Center		454 FLX	43x	Newbler v. 2.3			206	7271695	68	7570
1249469.3	Burkholderia pseudomallei MSHR1328		1249469	Complete	MSHR1328				MLST.Burkholderia_pseudomallei.259				2015-06-19T00:00:00Z		PRJNA178669	SAMN03455786	GCF_000970935.1		APNR01000000		Los Alamos National Laboratory		Illumina HiSeq; 454; PacBio	987.0x	Newbler v. 2.6; Velvet v. 1.1.05; AllPaths	2		2	7154488	68.1	7270	5871		sputum		2001	Australia	Australia						Human, Homo sapiens
1249470.6	Burkholderia pseudomallei MSHR1079		1249470	Complete	MSHR1079				MLST.Burkholderia_pseudomallei.111				2015-06-19T00:00:00Z		PRJNA178670	SAMN03203247	GCF_000970955.1		CM003194,CM003195		Los Alamos National Laboratory		454; Illumina HiSeq; PacBio	299.0x	Newbler v. 2.6; Velvet v. 1.1.05;	2		2	7354275	67.98	7443	6046		lymph node		2001	Australia	Australia						Human, Homo sapiens
1249470.7	Burkholderia pseudomallei MSHR1079		1249470	WGS	MSHR1079				MLST.Burkholderia_pseudomallei.111				2018-01-16T00:00:00Z		PRJNA179436	SAMN02443779	GCA_002888285.1		JAVZ01000000		US Army Edgewood Chemical Biological Center		454 FLX	29x	Newbler v. 2.6			213	7224234	68.0274	7527						Australia	Australia
1249471.3	Burkholderia pseudomallei MSHR146	Burkholderia pseudomallei MSHR146	1249471	Complete	MSHR146				MLST.Burkholderia_pseudomallei.617				2014-01-22T00:00:00Z		PRJNA178671	SAMN02641522	GCA_000521645.1	SRR1609211,SRR1609212	CP004043.1,CP004042.1	NZ_CP004042.1,NZ_CP004043.1	Los Alamos National Laboratory	complete				2		2	7313103	68.0219	7238	5963		right udder		1992	Australia	Australia						Goat, Capra hircus
1249471.5	Burkholderia pseudomallei MSHR146		1249471	WGS	MSHR146				MLST.Burkholderia_pseudomallei.617				2018-01-16T00:00:00Z		PRJNA179436	SAMN02443750	GCA_002888055.1		JAUW01000000		US Army Edgewood Chemical Biological Center		454 FLX	50x	Newbler v. 2.3			232	7202907	68.1014	7494						Australia	Australia
1249472.3	Burkholderia pseudomallei MSHR2543		1249472	Complete	MSHR2543				MLST.Burkholderia_pseudomallei.573				2015-06-02T00:00:00Z	25931592	PRJNA238257	SAMN03074056	GCF_000959225.1	SRR1614024,SRR1614025,SRR1614026	CP009478,CP009477	NZ_CP009478.1,NZ_CP009477.1	Los Alamos National Laboratory		Illumina; PacBio, 454	463x	Newbler v. 2.6; Velvet v. 1.2.08; Allpaths	2		2	7446569	67.92	7575	6173					Australia	Australia
1249472.4	Burkholderia pseudomallei MSHR2543		1249472	WGS	MSHR2543				MLST.Burkholderia_pseudomallei.573				2018-01-16T00:00:00Z		PRJNA179436	SAMN02443747	GCA_002887955.1		JAUT01000000		US Army Edgewood Chemical Biological Center		454 FLX	29x	Newbler v. 2.3			188	7309702	67.967	7656						Australia	Australia
1249473.3	Burkholderia pseudomallei MSHR491		1249473	Complete	MSHR491				MLST.Burkholderia_pseudomallei.126		BEI<USA>:NR-9920		2015-06-02T00:00:00Z	25931592	PRJNA238260	SAMN02768252	GCF_000959205.1	SRR1283858,SRR1283860,SRR1283861	CP009485,CP009484	NZ_CP009485.1,NZ_CP009484.1	Los Alamos National Laboratory		Illumina; PacBio; 454	487x	Newbler v. 2.6; Velvet v. 1.2.08; Allpaths	2		2	7356376	67.97	7481	6062		community water supply storage tank		1997	Australia	Australia: Northern Territory
1249473.4	Burkholderia pseudomallei MSHR491		1249473	WGS	MSHR491				MLST.Burkholderia_pseudomallei.126				2018-01-16T00:00:00Z		PRJNA179436	SAMN02443748	GCA_002888015.1		JAUU01000000		US Army Edgewood Chemical Biological Center		454 FLX	22x	Newbler v. 2.3			279	7214976	67.9796	7617						Australia	Australia
1249474.3	Burkholderia pseudomallei MSHR511	Burkholderia pseudomallei MSHR511	1249474	Complete	MSHR511				MLST.Burkholderia_pseudomallei.617				2014-01-16T00:00:00Z		PRJNA178674	SAMN02641523	GCA_000520895.1	SRR1609214,SRR1609215,SRR1609216	CP004023.1,CP004024.1	NZ_CP004023.1,NZ_CP004024.1	Los Alamos National Laboratory	complete	paired end 454; Illumina Gaii; PacBio Data	27X; 417X; 21X	Nebler v. 2.6; VELVET v. 1.1.05; Allpaths	2		2	7316085	68.022	7251	5964		throat		1997	Australia	Australia						Goat, Capra hircus
1249474.5	Burkholderia pseudomallei MSHR511		1249474	WGS	MSHR511				MLST.Burkholderia_pseudomallei.617				2018-01-16T00:00:00Z		PRJNA179436	SAMN02443749	GCA_002888045.1		JAUV01000000		US Army Edgewood Chemical Biological Center		454 FLX	28x	Newbler v. 2.3			211	7197700	68.0857	7484						Australia	Australia
1249475.3	Burkholderia pseudomallei MSHR840		1249475	Complete	MSHR840				MLST.Burkholderia_pseudomallei.257				2015-06-02T00:00:00Z	25931592	PRJNA238264	SAMN03068727	GCF_000959185.1	SRR1614027,SRR1614028,SRR1614030	CP009474,CP009473	NZ_CP009474.1,NZ_CP009473.1	Los Alamos National Laboratory		Illumina; PacBio; 454	661x	Newbler v. 2.6; Velvet v. 1.2.08; Allpaths	2		2	7129813	68.12	7175	5830		Human Brain Tissue		1999	Australia	Australia: Ipswitch						Human, Homo sapiens
1249475.5	Burkholderia pseudomallei MSHR840		1249475	WGS	MSHR840				MLST.Burkholderia_pseudomallei.257				2018-01-16T00:00:00Z		PRJNA179436	SAMN02443771	GCA_002888195.1		JAVR01000000		US Army Edgewood Chemical Biological Center		454 FLX	49x	Newbler v. 2.6			384	6974721	68.1128	7369						Australia	Australia
1249476.3	Burkholderia pseudomallei NAU20B-16	Burkholderia pseudomallei NAU20B-16	1249476	Complete	NAU20B-16				MLST.Burkholderia_pseudomallei.617				2013-12-26T00:00:00Z		PRJNA178676	SAMN02641524	GCA_000511915.1	SRR1609217,SRR1609218,SRR1609219	CP004003.1,CP004004.1	NZ_CP004003.1,NZ_CP004004.1	Los Alamos National Laboratory	complete	paired end 454; Illumina Gaii; pacBio	29X; 747X; 66X	Newbler v. 2.6; Velvet v. 1.1.05; Allpaths	2		2	7313851	68.0219	7258	5969		soil		2006	Australia	Australia
1249477.3	Burkholderia pseudomallei NAU35A-3		1249477	Complete	NAU35A-3				MLST.Burkholderia_pseudomallei.326				2014-10-08T00:00:00Z	-	PRJNA178677	SAMN03097381	GCA_000764575.1	SRR1609222,SRR1609223	CP004377.1,CP004378.1	NZ_CP004377.1,NZ_CP004378.1	Los Alamos National Laboratory		Illumina; PacBio; 454pe	159x; 77x; 26x	Newbler v. 2.6; Velvet v. 1.1.05; Allpaths	2		2	7204083	68.12	7041	5844		soil		2006	Australia	Australia
1249658.3	Burkholderia pseudomallei PB08298010		1249658	WGS					MLST.Burkholderia_pseudomallei.426				2014-04-25T00:00:00Z	24655932	PRJNA179436	SAMN02044383	GCA_000648335.1		ARZO00000000	-	US Army Edgewood Chemical Biological Center		454 FLX	31x	Newbler v. 2.3			329	7241471	67.9	7072
1249658.4	Burkholderia pseudomallei PB08298010		1249658	Complete	PB08298010				MLST.Burkholderia_pseudomallei.426				2015-06-02T00:00:00Z	25931592	PRJNA238269	SAMN03023795	GCF_000959345.1	SRR1614031,SRR1614032,SRR1614033	CP009551,CP009550	NZ_CP009551.1,NZ_CP009550.1	Los Alamos National Laboratory		Illumina; PacBio; 454	530x	Newbler v. 2.6; Velvet v. 1.2.08; Allpaths	2		2	7375551	67.91	7423	6003		Human Clinical		2008	United States	USA: Arizona						Human, Homo sapiens
1249659.3	Burkholderia pseudomallei MSHR520	Burkholderia pseudomallei MSHR520	1249659	Complete	MSHR520				MLST.Burkholderia_pseudomallei.36				2014-03-03T00:00:00Z		PRJNA178699	SAMN03081457	GCA_000583835.1	SRR1609227,SRR1609228,SRR1609229	CP004369.1,CP004368.1	NZ_CP004368.1,NZ_CP004369.1	Los Alamos National Laboratory	complete	paired end 454; Illumina Gaii; pacBio	29x; 408x; 98x	Newbler v. 2.6; VELVET v. 1.1.05; Allpaths	2		2	7450511	67.891	7436	6113		blood		1998	Australia	Australia						Human, Homo sapiens
1249660.3	Burkholderia thailandensis 2002721643		1249660	Complete	2002721643				MLST.Burkholderia_cepacia_complex.488,MLST.Burkholderia_pseudomallei.80				2015-06-02T00:00:00Z	25931592	PRJNA238545	SAMN03085865	GCF_000959425.1	SRR1614034,SRR1614035,SRR1614060	CP009601,CP009602	NZ_CP009601.1,NZ_CP009602.1	Los Alamos National Laboratory		Illumina; PacBio; 454	849x	Newbler v. 2.6; Velvet v. 1.2.08; Allpaths	2		2	6722801	67.63	6696	5626				2002
1249660.5	Burkholderia thailandensis 2002721643		1249660	WGS	2002721643				MLST.Burkholderia_cepacia_complex.488,MLST.Burkholderia_pseudomallei.80				2018-01-16T00:00:00Z		PRJNA179436	SAMN02443780	GCA_002888315.1		JAWA01000000		US Army Edgewood Chemical Biological Center		454 FLX	44x	Newbler v. 2.6			174	6586700	67.7336	6733
1249661.3	Burkholderia thailandensis MSMB121	Burkholderia thailandensis MSMB121	1249661	Complete	MSMB121				MLST.Burkholderia_cepacia_complex.793,MLST.Burkholderia_pseudomallei.1023				2013-04-30T00:00:00Z		PRJNA178701	SAMN02603567	GCA_000385525.1		CP004096.1,CP004095.1	NC_021174.1,NC_021173.1	Los Alamos National Laboratory	complete				2		2	6731379	67.5106	6283	5758		soil		2007	Australia	Australia
1249662.3	Burkholderia thailandensis E444	Burkholderia thailandensis E444	1249662	Complete	E444				MLST.Burkholderia_cepacia_complex.488,MLST.Burkholderia_pseudomallei.79				2014-02-10T00:00:00Z		PRJNA178702	SAMN03081450	GCA_000567945.1		CP004117.1,CP004118.1	NZ_CP004117.1,NZ_CP004118.1	Los Alamos National Laboratory	complete				2		2	6651696	67.6859	6456	5571		soil		2002	Thailand	Thailand
1249663.3	Burkholderia thailandensis H0587	Burkholderia thailandensis H0587	1249663	Complete	H0587				MLST.Burkholderia_cepacia_complex.544,MLST.Burkholderia_pseudomallei.101				2014-02-10T00:00:00Z		PRJNA178703	SAMN03081448	GCA_000567905.1	SRR1609240,SRR1609248,SRR1609249	CP004090.1,CP004089.1	NZ_CP004089.1,NZ_CP004090.1	Los Alamos National Laboratory	complete	paired end 454; Illumina Gaii; pacBio	29X; 466X; 77X	Newbler v. 2.6; VELVET v. 1.1.05; Allpaths	2		2	6768375	67.7476	6527	5629		pleural wound		1997	United States	USA: LA						Human, Homo sapiens
1249663.5	Burkholderia thailandensis H0587		1249663	WGS	H0587				MLST.Burkholderia_cepacia_complex.544,MLST.Burkholderia_pseudomallei.101				2018-01-16T00:00:00Z		PRJNA179436	SAMN02443783	GCA_002888395.1		JAWD01000000		US Army Edgewood Chemical Biological Center		454 FLX	36x	Newbler v. 2.6			281	6644317	67.7934	6957						United States	United States
1249664.3	Burkholderia thailandensis 34		1249664	Complete	34				MLST.Burkholderia_cepacia_complex.544,MLST.Burkholderia_pseudomallei.73				2015-06-23T00:00:00Z	25931592	PRJNA178704	SAMN02697330	GCF_000959605.1	SRR1202103,SRR1202113,SRR1202122	CP010017,CP010018,AQQM00000000	NZ_CP010017.1,NZ_CP010018.1,NZ_CP010016.1	Los Alamos National Laboratory		Illumina; PacBio; 454	653x	Newbler v. 2.6; Velvet v. 1.2.08; Allpaths	2	1	3	7120198	67.48	7263	6107		Unavailable		2002		Unavailable
1249665.3	Burkholderia thailandensis E254		1249665	Complete	E254				MLST.Burkholderia_cepacia_complex.488,MLST.Burkholderia_pseudomallei.345				2014-10-10T00:00:00Z	-	PRJNA178705	SAMN03097424	GCA_000765375.1	SRR1609250,SRR1609251,SRR1609253	CP004381.1,CP004382.1	NZ_CP004381.1,NZ_CP004382.1	Los Alamos National Laboratory		454pe: Illumina; PacBio	27x; 210x; 81x	Newbler v. 2.6; Velvet v. 1.1.05; Allpaths	2		2	6676730	67.69	6363	5591				1992	Thailand	Thailand
1249665.5	Burkholderia thailandensis E254		1249665	WGS	E254				MLST.Burkholderia_cepacia_complex.488,MLST.Burkholderia_pseudomallei.345				2018-01-16T00:00:00Z		PRJNA179436	SAMN02443782	GCA_002888335.1		JAWC01000000		US Army Edgewood Chemical Biological Center		454 FLX	22x	Newbler v. 2.6			257	6543390	67.7392	6775						Thailand	Thailand
1249666.3	Burkholderia thailandensis Phuket 4W-1		1249666	WGS	Phuket 4W-1				MLST.Burkholderia_cepacia_complex.488,MLST.Burkholderia_pseudomallei.80				2015-06-19T00:00:00Z	25931592	PRJNA178708	SAMN02697974	GCF_000877335.1	SRR1202682,SRR1202685,SRR1203077	AQQJ01000000		Los Alamos National Laboratory		Illumina; 454; PacBio	340.0x	Newbler v. 2.6; Velvet v. 1.2.08;			2	6675044	67.65	6697	5635				2002
1249666.4	Burkholderia thailandensis Phuket 4W-1		1249666	WGS	Phuket 4W-1				MLST.Burkholderia_cepacia_complex.488,MLST.Burkholderia_pseudomallei.80				2018-01-16T00:00:00Z		PRJNA179436	SAMN02443781	GCA_002888355.1		JAWB01000000		US Army Edgewood Chemical Biological Center		454 FLX	25x	Newbler v. 2.6			272	6520916	67.7083	6797						Thailand	Thailand
1249667.3	Burkholderia thailandensis USAMRU Malaysia #20		1249667	Complete	USAMRU Malaysia #20				MLST.Burkholderia_cepacia_complex.488,MLST.Burkholderia_pseudomallei.80				2014-06-13T00:00:00Z	-	PRJNA178714	SAMN02850988	GCA_000706745.1	SRR1609276,SRR1609277,SRR1609278	CP004384.1,CP004383.1	NZ_CP004383.1,NZ_CP004384.1	Los Alamos National Laboratory		454pe; Illumina; PacBio	29x; 191x; 73x	Newbler v. 2.6; Velvet v. 1.1.05; Allpaths	2		2	6684359	67.6643	6406	5620					Malaysia	Malaysia
1249668.3	Burkholderia ubonensis MSMB22		1249668	Complete	MSMB22				MLST.Burkholderia_cepacia_complex.1129,MLST.Burkholderia_pseudomallei.1058				2015-06-02T00:00:00Z	25931592	PRJNA239258	SAMN03072629	GCF_000959245.1	SRR1618476,SRR1618477,SRR1618478	CP009488,CP009486,CP009487	NZ_CP009488.1,NZ_CP009486.1,NZ_CP009487.1	Los Alamos National Laboratory		Illumina; PacBio; 454	516x	Newbler v. 2.6; Velvet v. 1.2.08; Allpaths	3		3	7189071	67.31	6887	6251
1250339.3	Burkholderia thailandensis MSMB59		1250339	Complete	MSMB59				MLST.Burkholderia_cepacia_complex.488,MLST.Burkholderia_pseudomallei.699				2014-10-08T00:00:00Z	-	PRJNA178997	SAMN03097425	GCA_000764595.1	SRR2889761,SRR2889762	CP004385.1,CP004386.1	NZ_CP004385.1,NZ_CP004386.1	Los Alamos National Laboratory		454; Illumina	29x; 139x	Newbler v. 2.6; Velvet v. 1.1.05; Allpaths	2		2	6739500	67.66	6496	5709		soil		21-Jul-2006	Australia	Australia: Northern Territory, Darwin
1262664.3	Burkholderia pseudomallei NCTC 13392	Burkholderia pseudomallei NCTC 13392	1262664	WGS	NCTC 13392				MLST.Burkholderia_pseudomallei.23				2013-04-03T00:00:00Z		PRJNA182151	SAMN01924847	GCA_000350505.1	SRR764962,SRR764978	AOUG00000000	-	Northern Arizona University	WGS	Illumina GAIIx	140.0x	AMOScmp v. v3.1.0; Velvet v. 1.2.03			48	7164815	68.1	7109													Human, Homo sapiens
1263856.4	Burkholderia gladioli 3848s-5	Burkholderia gladioli 3848s-5	1263856	WGS	3848s-5								2013-04-15T00:00:00Z		PRJNA178519	SAMN02469644	GCA_000365265.1		AQOL00000000	-	Colorado State University	WGS	Illumina GAII	321.0x	Velvet v. 1.1.06			1147	7866691	67.9	7049			rice plant	isolated from rice plant in Columbia		Colombia	Colombia						Rice, Oryza sativa
1268285.3	Burkholderia kururiensis M130	Burkholderia kururiensis M130	1268285	WGS	M130								2013-02-19T00:00:00Z	23558537	PRJNA183622	SAMN02470060	GCA_000341045.1		ANSK00000000	-	International Centre for Genetic Engineering and Biotechnology	WGS	454; Illumina GAII	60.0x	MIRA v. August-2012			9	7128857	65	6573			surface sterilized rice roots		1997	Brazil	Brazil						Rice, Oryza sativa
1268316.3	Burkholderia sp. JGI 0001021-E08	Burkholderia sp. JGI 0001021-E08	1268316	WGS	JGI 0001021-E08								2013-10-25T00:00:00Z		PRJNA183550	SAMN02441089	GCA_000485395.1	SRR892501	AXYQ00000000	-	DOE Joint Genome Institute	WGS	Illumina HiSeq 2000	Unknown	IDBA-UD v. 1.0.9; ALLPATHS v. R42328			62	568302	59.7	614			rhizosphere and endosphere samples										Thale cress, Arabidopsis thaliana
1268333.3	Burkholderia sp. JGI 0001021-N20	Burkholderia sp. JGI 0001021-N20	1268333	WGS	JGI 0001021-N20								2013-10-25T00:00:00Z		PRJNA183567	SAMN02441100	GCA_000485355.1		AXYH00000000	-	DOE Joint Genome Institute	WGS	Illumina HiSeq 2000	Unknown	IDBA-UD v. 1.0.9; ALLPATHS v. R42328			87	394324	59.9	412			rhizosphere and endosphere samples										Thale cress, Arabidopsis thaliana
1268337.3	Burkholderia sp. JGI 0001021-E12	Burkholderia sp. JGI 0001021-E12	1268337	WGS	JGI 0001021-E12								2013-10-25T00:00:00Z		PRJNA183571	SAMN02440732	GCA_000483245.1		AXYE00000000	-	DOE Joint Genome Institute	WGS	Illumina HiSeq 2000	Unknown	IDBA-UD v. 1.0.9; ALLPATHS v. R42328			99	406648	59.6	411			rhizosphere and endosphere samples										Thale cress, Arabidopsis thaliana
1268348.5	Burkholderia sp. JGI 0001021-N16		1268348	WGS	JGI 0001021-N16								2013-10-25T00:00:00Z		PRJNA183582	SAMN02440749	GCA_000483205.1		AXXZ01000000		DOE Joint Genome Institute		Illumina HiSeq 2000	Unknown	IDBA-UD v. 1.0.9; ALLPATHS v. R42328			56	273795	60.1335	353
1268349.5	Burkholderia sp. JGI 0001021-D09		1268349	WGS	JGI 0001021-D09								2013-10-25T00:00:00Z		PRJNA183583	SAMN02441434	GCA_000485235.1		AXXY01000000		DOE Joint Genome Institute		Illumina HiSeq 2000	Unknown	IDBA-UD v. 1.0.9; ALLPATHS v. R42328			64	233151	59.1286	290
1268350.3	Burkholderia sp. JGI 0001005-I06	Burkholderia sp. JGI 0001005-I06	1268350	WGS	JGI 0001005-I06								2013-10-25T00:00:00Z		PRJNA183584	SAMN02441433	GCA_000483185.1	SRR891810	AXXX00000000	-	DOE Joint Genome Institute	WGS	Illumina HiSeq 2000	Unknown	IDBA-UD v. 1.0.9; ALLPATHS v. R42328			56	437521	60.2	443			rhizosphere and endosphere samples										Thale cress, Arabidopsis thaliana
1279034.3	Burkholderia sp. JGI 0001009-G23	Burkholderia sp. JGI 0001009-G23	1279034	WGS	JGI 0001009-G23								2013-10-25T00:00:00Z		PRJNA185346	SAMN02440730	GCA_000485195.1		AXXU00000000	-	DOE Joint Genome Institute	WGS	Illumina HiSeq 2000	Unknown	IDBA-UD v. 1.0.9; ALLPATHS v. R42328			73	706758	60.2	746			rhizosphere and endosphere samples										Thale cress, Arabidopsis thaliana
1280.4346	Staphylococcus aureus strain ST8		1280	WGS	ST8				MLST.Staphylococcus_aureus.8	mlst:8			2015-08-19T00:00:00Z	29487865	PRJNA291304	SAMN03938521	GCF_001270705.1		LGVN01000000		The University of Queensland		Illumina Miseq	50.0x	CLC Genomic Workbench v. 8.2			31	2734587	32.63	2589			nasopharynx sample	isolated from a patient with chronic rhinosinusitis	March,2015	Australia	Brisbane						Human, Homo sapiens	female	59	Chronic rhinosinusitis
1282994.8	Burkholderia phage ST79		1282994	Complete									2013-05-07T00:00:00Z				GCA_000908615.1		KC462197							1		1	35430	62.5007	49	49												Burkholderia pseudomallei
1286831.3	Burkholderia sp. JGI 0001009-M21	Burkholderia sp. JGI 0001009-M21	1286831	WGS	JGI 0001009-M21								2013-10-25T00:00:00Z		PRJNA187224	SAMN02440727	GCA_000485075.1		AXXH00000000	-	DOE Joint Genome Institute	WGS	Illumina HiSeq 2000	Unknown	ALLPATHS v. R37654			138	1113041	60.1	1189			rhizosphere and endosphere samples										Thale cress, Arabidopsis thaliana
1289589.3	Burkholderia pseudomallei str. MARAN	Burkholderia pseudomallei str. MARAN	1289589	WGS	MARAN				MLST.Burkholderia_pseudomallei.1134				2013-03-11T00:00:00Z		PRJNA188390	SAMN02471841	GCA_000346205.1		APHN00000000	-	Universiti Malaya, Kuala Lumpur	WGS	Illumina	1000x	CLC Bio Workbench v. 5.1.5			1022	6631520	67.6	6552			soil sample			Malaysia	Malaysia
1290412.3	Burkholderia pseudomallei CS	Burkholderia pseudomallei CS	1290412	WGS	CS				MLST.Burkholderia_pseudomallei.46				2013-05-22T00:00:00Z		PRJNA188498	SAMN02471846	GCA_000401135.1		APLN00000000	-	Universiti Malaya, Kuala Lumpur	WGS	Illumina HiSeq	1000.0x	CLC NGS Cell v. 5.1.5			1722	6186055	67.6	6102			blood sample of melioidosis patient	blood sample of melioidosis patient		Malaysia	Malaysia						Human, Homo sapiens
1290413.3	Burkholderia pseudomallei CB	Burkholderia pseudomallei CB	1290413	WGS	CB				MLST.Burkholderia_pseudomallei.46				2013-05-22T00:00:00Z		PRJNA188497	SAMN02471860	GCA_000401115.1		APLM00000000	-	Universiti Malaya, Kuala Lumpur	WGS	Illumina HiSeq	1000.0x	CLC NGS Cell v. 5.1.5			2069	6102544	67.5	5950			blood sample of melioidosis patient	blood sample of melioidosis patient		Malaysia	Malaysia						Human, Homo sapiens
1290414.3	Burkholderia pseudomallei OS	Burkholderia pseudomallei OS	1290414	WGS	OS								2013-05-22T00:00:00Z		PRJNA188496	SAMN02471850	GCA_000401095.1		APLL00000000	-	Universiti Malaya, Kuala Lumpur	WGS	Illumina HiSeq	1000.0x	CLC NGS Cell v. 5.1.5			1518	6380649	43.4	6360			blood sample of melioidosis patient			Malaysia	Malaysia						Human, Homo sapiens
1290415.3	Burkholderia pseudomallei OB	Burkholderia pseudomallei OB	1290415	WGS	OB								2013-05-22T00:00:00Z		PRJNA188495	SAMN02471840	GCA_000401075.1		APLK00000000	-	Universiti Malaya, Kuala Lumpur	WGS	Illumina HiSeq	1000.0x	CLC NGS Cell v. 5.1.5			2283	6095451	67.4	5905			blood sample of melioidosis patient			Malaysia	Malaysia						Human, Homo sapiens
1290416.3	Burkholderia pseudomallei THE	Burkholderia pseudomallei THE	1290416	WGS	THE				MLST.Burkholderia_pseudomallei.54				2013-05-22T00:00:00Z		PRJNA188494	SAMN02471839	GCA_000401055.1		APLJ00000000	-	Universiti Malaya, Kuala Lumpur	WGS	Illumina HiSeq	1000.0x	CLC NGS Cell v. 5.1.5			2115	6001851	67.4	5817			spleen sample of melioidosis patient			Malaysia	Malaysia						Human, Homo sapiens
1290417.3	Burkholderia pseudomallei VEL	Burkholderia pseudomallei VEL	1290417	WGS	VEL								2013-05-22T00:00:00Z		PRJNA188493	SAMN02471835	GCA_000401035.1		APLI00000000	-	Universiti Malaya, Kuala Lumpur	WGS	Illumina HiSeq	1000.0x	CLC NGS Cell v. 5.1.5			1024	6439727	67.9	6377			sputum sample of melioidosis patient			Malaysia	Malaysia						Human, Homo sapiens
1290418.3	Burkholderia pseudomallei CMS	Burkholderia pseudomallei CMS	1290418	WGS	CMS								2013-05-22T00:00:00Z		PRJNA224116	SAMN02471849	GCA_000402055.1		APLH00000000	-	Universiti Malaya, Kuala Lumpur	WGS	Illumina HiSeq	1000.0x	CLC NGS Cell v. 5.1.5			956	6426478	67.9	6349			blood sample of melioidosis patient	blood sample of melioidosis patient		Malaysia	Malaysia						Human, Homo sapiens
1290419.3	Burkholderia pseudomallei LMF	Burkholderia pseudomallei LMF	1290419	WGS	LMF				MLST.Burkholderia_pseudomallei.289				2013-05-22T00:00:00Z		PRJNA188491	SAMN02471856	GCA_000401155.1		APLG00000000	-	Universiti Malaya, Kuala Lumpur	WGS	Illumina HiSeq	1000.0x	CLC NGS Cell v. 5.1.5			1039	6340667	68	6162			sputum sample of melioidosis patient			Malaysia	Malaysia						Human, Homo sapiens
1298859.3	Burkholderia sp. URHA0054	Burkholderia sp. URHA0054	1298859	WGS	URHA0054								2013-07-09T00:00:00Z		PRJNA190816	SAMN02441233	GCA_000421865.1		ATXV00000000	-	DOE Joint Genome Institute	WGS	Illumina HiSeq 2000	Unknown	Velvet v. 1.1.04; ALLPATHS v. r42328			53	7244804	62.8	6748			Mediterranean Grassland Soil
1306417.4	Burkholderia pseudomallei MSHR5858	Burkholderia pseudomallei MSHR5858	1306417	WGS	MSHR5858				MLST.Burkholderia_pseudomallei.562				2013-08-21T00:00:00Z		PRJNA193331	SAMN01983947	GCA_000452945.1	SRR825577	AVAK00000000	-	Northern Arizona University	WGS	Illumina MiSeq	141.0x	ABySS v. v 1.3.4			128	7257556	68.2	7172			sputum		2011	Australia	Australia: Royal Darwin Hospital, Darwin, Northern Territory						Human, Homo sapiens				Oral cavity
1306417.5	Burkholderia pseudomallei MSHR5858		1306417	Complete	MSHR5858				MLST.Burkholderia_pseudomallei.562				2015-03-11T00:00:00Z	25414490	PRJNA244526	SAMN02902606	GCF_000755945.1		CP008891,CP008892	NZ_CP008891.1,NZ_CP008892.1	Los Alamos National Laboratory		Illumina; PacBio	535x	Newbler v. 2.6; Velvet v. 1.2.08; Allpaths	2		2	7072128	68.25	7118	5760		sputum		2011-01-01	Australia	Australia						Human, Homo sapiens
1306418.3	Burkholderia pseudomallei HBPUB10134a	Burkholderia pseudomallei HBPUB10134a	1306418	WGS	HBPUB10134a				MLST.Burkholderia_pseudomallei.228				2013-08-21T00:00:00Z		PRJNA193333	SAMN01983948	GCA_000452985.1	SRR796658	AVAL00000000	-	Northern Arizona University	WGS	Illumina MiSeq	160.0x	ABySS v. v 1.3.4			124	7331046	68.1	7249			sputum		2010	Thailand	Thailand	13.79003	100.327				Human, Homo sapiens
1306418.4	Burkholderia pseudomallei HBPUB10134a		1306418	Complete	HBPUB10134a				MLST.Burkholderia_pseudomallei.228				2014-12-01T00:00:00Z	25414490	PRJNA244525	SAMN02902608	GCF_000755925.1		CP008911,CP008912	NZ_CP008911.1,NZ_CP008912.1	Los Alamos National Laboratory		Illumina; 454	383x	Newbler v. 2.6; Velvet v. 1.2.08; Allpaths	2		2	7218403	68.11	7237	5846		Tracheal suction		2010-09-12
1306419.3	Burkholderia pseudomallei HBPUB10303a	Burkholderia pseudomallei HBPUB10303a	1306419	WGS	HBPUB10303a				MLST.Burkholderia_pseudomallei.48				2013-08-21T00:00:00Z		PRJNA193334	SAMN01983949	GCA_000453005.1	SRR796734	AVAM00000000	-	Northern Arizona University	WGS	Illumina MiSeq	173.0x	ABySS v. 1.3.4			116	7339656	68.1	7202			sputum		2011	Thailand	Thailand						Human, Homo sapiens
1306419.4	Burkholderia pseudomallei HBPUB10303a		1306419	Complete	HBPUB10303a				MLST.Burkholderia_pseudomallei.48				2014-12-01T00:00:00Z	25414490	PRJNA244524	SAMN02902612	GCF_000755905.1		CP008894,CP008893	NZ_CP008894.1,NZ_CP008893.1	Los Alamos National Laboratory		Illumina; 454; PacBio	409x	Newbler v. 2.6; Velvet v. 1.2.08; Allpaths	2		2	7178176	68.16	7203	5822		tracheal suction		2011-01-05								Human, Homo sapiens
1306420.4	Burkholderia pseudomallei MSHR5848	Burkholderia pseudomallei MSHR5848	1306420	WGS	MSHR5848				MLST.Burkholderia_pseudomallei.553				2013-08-21T00:00:00Z		PRJNA193328	SAMN01983945	GCA_000452965.1	SRR796622	AVAJ00000000	-	Northern Arizona University	WGS	Illumina MiSeq	174.0x	ABySS v. v 1.3.4			116	7400971	68	7345			sputum		2011	Australia	Australia: Royal Darwin Hospital, Darwin, Northern Territory						Human, Homo sapiens				Oral cavity
1306420.5	Burkholderia pseudomallei MSHR5848		1306420	Complete	MSHR5848				MLST.Burkholderia_pseudomallei.553				2014-12-01T00:00:00Z	25414490	PRJNA244424	SAMN02902465	GCF_000755965.1		CP008909,CP008910	NZ_CP008909.1,NZ_CP008910.1	Los Alamos National Laboratory		Illumina; 454; PacBio	193x	Newbler v. 2.6; Velvet v. 1.2.08; Allpaths	2		2	7290434	68.04	7350	5975		sputum		2011-01-01	Australia	Australia						Human, Homo sapiens
1306421.3	Burkholderia pseudomallei MSHR5855		1306421	WGS	MSHR5855				MLST.Burkholderia_pseudomallei.553				2014-06-27T00:00:00Z	-	PRJNA193329	SAMN01983946	GCA_000714875.1	SRR1261344	JMMV00000000	-	Northern Arizona University		Illumina MiSeq	177.0x	SPAdes v. 3.0			153	7281528	68	7104	6011		sputum		2011	Australia	Australia						Human, Homo sapiens
1306421.4	Burkholderia pseudomallei MSHR5855		1306421	Complete	MSHR5855				MLST.Burkholderia_pseudomallei.553				2014-09-18T00:00:00Z	25414490	PRJNA244422	SAMN02866394	GCA_000756065.1		CP008783.1,CP008784.1	NZ_CP008784.1,NZ_CP008783.1	Los Alamos National Laboratory		Illumina; 454; PacBio	474x	Newbler v. 2.6; Velvet v. 1.2.08; Allpaths	2		2	7297804	68.0218	7136	5981		sputum		2011	Australia	Australia						Human, Homo sapiens
1321245.3	Burkholderia pseudomallei 4900CFPatient1		1321245	WGS					MLST.Burkholderia_pseudomallei.92				2014-04-25T00:00:00Z	24655932	PRJNA179436	SAMN02044373	GCA_000648355.1		ARZE00000000	-	US Army Edgewood Chemical Biological Center		454 FLX	47x	Newbler v. 2.6			350	6976409	68.2	6810
1321246.3	Burkholderia pseudomallei Gu1909a		1321246	WGS									2015-11-18T00:00:00Z	26484663	PRJNA179436	SAMN02044374	GCF_001445855.1		ARZG01000000		US Army Edgewood Chemical Biological Center		454 FLX	51x	Newbler v. 2.3			355	7074651	68.2	7446
1321247.3	Burkholderia pseudomallei MSHR1950		1321247	WGS					MLST.Burkholderia_pseudomallei.1074				2015-11-18T00:00:00Z	26484663	PRJNA179436	SAMN02044375	GCF_001445865.1		ARZH01000000		US Army Edgewood Chemical Biological Center		454 FLX	50x	Newbler v. 2.3			433	7104050	68.09	7605
1321248.3	Burkholderia pseudomallei MSHR465a		1321248	WGS					MLST.Burkholderia_pseudomallei.132				2015-11-18T00:00:00Z	26484663	PRJNA179436	SAMN02044376	GCF_001445955.1		ARZF01000000		US Army Edgewood Chemical Biological Center		454 FLX	27x	Newbler v. 2.3			176	7009470	68.32	7178
1321249.3	Burkholderia pseudomallei NAU14B6		1321249	WGS					MLST.Burkholderia_pseudomallei.326				2015-11-18T00:00:00Z	26484663	PRJNA179436	SAMN02044377	GCF_001445975.1		ARZI01000000		US Army Edgewood Chemical Biological Center		454 FLX	30x	Newbler v. 2.3			196	7095730	68.16	7364
1321250.3	Burkholderia pseudomallei NAU20B16		1321250	WGS					MLST.Burkholderia_pseudomallei.617				2015-11-18T00:00:00Z	26484663	PRJNA179436	SAMN02044378	GCF_001445985.1		ARZJ01000000		US Army Edgewood Chemical Biological Center		454 FLX	46x	Newbler v. 2.3			235	7200261	68.1	7485
1321251.3	Burkholderia pseudomallei NAU24B3		1321251	WGS					MLST.Burkholderia_pseudomallei.326				2015-11-18T00:00:00Z	26484663	PRJNA179436	SAMN02044379	GCF_001446005.1		ARZK01000000		US Army Edgewood Chemical Biological Center		454 FLX	24x	Newbler v. 2.3			245	7091535	68.15	7410
1321252.3	Burkholderia pseudomallei NAU44A6		1321252	WGS					MLST.Burkholderia_pseudomallei.266				2015-11-18T00:00:00Z	26484663	PRJNA179436	SAMN02044380	GCF_001446035.1		ARZL01000000		US Army Edgewood Chemical Biological Center		454 FLX	26x	Newbler v. 2.3			203	7176149	68.08	7455
1321253.3	Burkholderia pseudomallei PHLS9		1321253	WGS					MLST.Burkholderia_pseudomallei.72				2015-11-18T00:00:00Z	26484663	PRJNA179436	SAMN02044384	GCF_001446095.1		ARZP01000000		US Army Edgewood Chemical Biological Center		454 FLX	34x	Newbler v. 2.3			160	7074187	68.17	7304
1321254.3	Burkholderia pseudomallei RF67BP1		1321254	WGS									2015-11-18T00:00:00Z	26484663	PRJNA179436	SAMN02044385	GCF_001445875.1		ARZQ01000000		US Army Edgewood Chemical Biological Center		454 FLX	26x	Newbler v. 2.3			282	6999080	68.26	7293
1321255.3	Burkholderia pseudomallei RF6BP15		1321255	WGS					MLST.Burkholderia_pseudomallei.178				2015-11-18T00:00:00Z	26484663	PRJNA179436	SAMN02044386	GCF_001445915.1		ARZR01000000		US Army Edgewood Chemical Biological Center		454 FLX	29x	Newbler v. 2.3			221	7058148	68.23	7321
1321256.3	Burkholderia pseudomallei NRF80Bp1		1321256	WGS					MLST.Burkholderia_pseudomallei.507				2015-11-18T00:00:00Z	26484663	PRJNA179436	SAMN02044387	GCF_001445925.1		ARZS01000000		US Army Edgewood Chemical Biological Center		454 FLX	49x	Newbler v. 2.3			226	6741743	68.17	6979
1321257.3	Burkholderia pseudomallei RF85Bp37		1321257	WGS									2015-11-18T00:00:00Z	26484663	PRJNA179436	SAMN02044388	GCF_001446115.1		ARZT01000000		US Army Edgewood Chemical Biological Center		454 FLX	57x	Newbler v. 2.3			284	7033768	68.25	7312
1321258.3	Burkholderia pseudomallei RNS3Bp1		1321258	WGS					MLST.Burkholderia_pseudomallei.93				2015-11-18T00:00:00Z	26484663	PRJNA179436	SAMN02044389	GCF_001446125.1		ARZU01000000		US Army Edgewood Chemical Biological Center		454 FLX	29x	Newbler v. 2.3			192	7120841	68.16	7376
1321259.3	Burkholderia pseudomallei RNS7Bp6		1321259	WGS					MLST.Burkholderia_pseudomallei.60				2015-11-18T00:00:00Z	26484663	PRJNA179436	SAMN02044390	GCF_001446155.1		ARZV01000000		US Army Edgewood Chemical Biological Center		454 FLX	28x	Newbler v. 2.3			233	7025233	68.23	7357
1321260.3	Burkholderia pseudomallei Songkhla34W2		1321260	WGS					MLST.Burkholderia_pseudomallei.84				2015-11-18T00:00:00Z	26484663	PRJNA179436	SAMN02044391	GCF_001446175.1		ARZW01000000		US Army Edgewood Chemical Biological Center		454 FLX	24x	Newbler v. 2.3			219	7092634	68.19	7328
1323664.6	Burkholderia caribensis MBA4	Burkholderia caribensis MBA4	1323664	WGS	MBA4								2014-01-24T00:00:00Z	24558235; 23022134	PRJNA197459	SAMN02641588	GCA_000522545.1		AXDD00000000	-	"School of Biological Sciences, The University of Hong Kong"	WGS	454; Illumina	750.0x	CLC NGS Cell v. 6.0.1			79	9418480	62.5	8688	9022		soil		1984	Thailand	Thailand
1324617.3	Paraburkholderia aspalathi strain LMG 27731		1324617	WGS	LMG 27731						LMG 27731		2016-11-02T00:00:00Z		PRJEB17575	SAMN05192563	GCA_900116445.1	SRR4188563	FPBH00000000		DOE - JOINT GENOME INSTITUTE							103	9892286	61.09	9636	8937
1334628.9	Burkholderia contaminans LMG 23361		1334628	WGS	LMG 23361				MLST.Burkholderia_cepacia_complex.102				2015-05-01T00:00:00Z	26251482	PRJNA203156	SAMN02402687	GCF_000987075.1		LASD01000000		University of Manitoba		PacBio	106.0x	HGAP v. 2.3			18	9263236	65.89	9253	7952		milk from a sheep with mastitis			Spain	Spain
1335307.3	Burkholderia pseudomallei MSHR305	Burkholderia pseudomallei MSHR305	1335307	Complete	MSHR305				MLST.Burkholderia_pseudomallei.36				2013-07-24T00:00:00Z	23969058	PRJNA203336	SAMN02603568	GCA_000439695.1	SRR1609230,SRR1609231,SRR1609232	CP006469.1,CP006470.1	NC_021877.1,NC_021884.1	Los Alamos National Laboratory	complete	Illumina HiSeq (std and LMP) & PacBio RS	306X; 77X	Newbler v. 2.6; Velvet v. 1.2.08;	2		2	7428072	67.8908	7382	6105		autopsy brain sample		1994	Australia	Australia: Northern Territory						Human, Homo sapiens			fatal encephalomyelitis
1335308.3	Burkholderia vietnamiensis AU4i	Burkholderia vietnamiensis AU4i	1335308	WGS	AU4i								2013-09-13T00:00:00Z		PRJNA203354	SAMN02469984	GCA_000466765.1		ASSI00000000	-	Institute of Microbial Technology	WGS	Illumina HiSeq	300.0x	CLC NGS Cell v. wb 6			506	9267974	66.2	8987	8649		pea rhizosphere	isolated from pea rhizosphere and improves root and shoot formation in pea, wheat and chick-pea
13373.17	Burkholderia mallei strain FMH 23344		13373	Complete	FMH 23344				MLST.Burkholderia_cepacia_complex.734,MLST.Burkholderia_pseudomallei.40				2014-09-18T00:00:00Z	25414490	PRJNA244037	SAMN02945023	GCA_000755785.1	SRR1618492,SRR1618493,SRR1618494	CP009147.1,CP009148.1	NZ_CP009148.1,NZ_CP009147.1	Los Alamos National Laboratory		Illumina; 454; PacBio	641x	Newbler v. 2.6; Velvet v. 1.2.08; Allpaths	2		2	5835541	68.5188	5782	4995		laboratory acquired infection		1944	Burma	Burma						Human, Homo sapiens
13373.18	Burkholderia mallei strain 23344		13373	Complete	23344				MLST.Burkholderia_cepacia_complex.734,MLST.Burkholderia_pseudomallei.40				2014-09-18T00:00:00Z	25414490	PRJNA244041	SAMN02821273	GCA_000755865.1	SRR1618495,SRR1618496,SRR1618497	CP008704.1,CP008705.1	NZ_CP008704.1,NZ_CP008705.1	Los Alamos National Laboratory		Illumina; PacBio	275x	Newbler v. 2.6; Velvet v. 1.2.08; Allpaths	2		2	5625292	68.4977	5669	4845
13373.19	Burkholderia mallei strain 2000031063		13373	Complete	2000031063				MLST.Burkholderia_cepacia_complex.734,MLST.Burkholderia_pseudomallei.40				2014-09-18T00:00:00Z	25414490	PRJNA244043	SAMN02849482	GCA_000756025.2	SRR1618499,SRR1618500,SRR1654381	CP008732.2,CP008731.2	NZ_CP008732.1,NZ_CP008731.1	Los Alamos National Laboratory		Illumina; PacBio	177x	Newbler v. 2.6; Velvet v. 1.2.08; Allpaths	2		2	5872422	68.5161	5873	5024
13373.20	Burkholderia mallei strain BMQ		13373	Complete	BMQ				MLST.Burkholderia_cepacia_complex.734,MLST.Burkholderia_pseudomallei.40				2014-09-18T00:00:00Z	25414490	PRJNA244052	SAMN02839409	GCA_000755885.1	SRR1618686,SRR1618687,SRR1618688	CP008723.1,CP008722.1	NZ_CP008723.1,NZ_CP008722.1	Los Alamos National Laboratory		Illumina; PacBio	328x	Newbler v. 2.6; Velvet v. 1.2.08; Allpaths	2		2	5630231	68.4979	5681	4850					India	India						Horse, Equus caballus
13373.21	Burkholderia mallei strain 6		13373	Complete	6				MLST.Burkholderia_cepacia_complex.734,MLST.Burkholderia_pseudomallei.40				2014-09-18T00:00:00Z	25414490	PRJNA244055	SAMN02837932	GCA_000755845.1	SRR1618669,SRR1618670,SRR1618671	CP008711.1,CP008710.1	NZ_CP008711.1,NZ_CP008710.1	Los Alamos National Laboratory		Illumina; 454 ; PacBio	313x	Newbler v. 2.6; Velvet v. 1.2.08; Allpaths	2		2	5647769	68.4661	5581	4822
13373.22	Burkholderia mallei strain SR092700I		13373	WGS	SR092700I				MLST.Burkholderia_cepacia_complex.734,MLST.Burkholderia_pseudomallei.40				2014-09-23T00:00:00Z		PRJNA244051	SAMN02837859	GCF_000756865.1		JNLV01000000		Los Alamos National Laboratory		454; Illumina	220.0x	Newbler v. 2.6; Velvet v. 1.1.05; AllPaths			2	5699437	68.24	6029	5236
13373.23	Burkholderia mallei strain China5		13373	Complete	China5				MLST.Burkholderia_cepacia_complex.734,MLST.Burkholderia_pseudomallei.40				2015-02-25T00:00:00Z	25414490	PRJNA244056	SAMN02900561	GCF_000757315.2		JPNX02000000		Los Alamos National Laboratory		454; Illumina; PacBio	461.0x	Newbler v. 2.6; Velvet v. 1.2.08; AllPaths			1	5869855	68.5	5895	5043		nose and lung		01-Jan-1956	China	China						Horse, Equus caballus
13373.24	Burkholderia mallei strain 2002734299		13373	Complete	2002734299				MLST.Burkholderia_cepacia_complex.734,MLST.Burkholderia_pseudomallei.40				2015-06-02T00:00:00Z	25931592	PRJNA238811	SAMN03010440	GCF_000959165.1	SRR1618349,SRR1618350,SRR1618470	CP009337,CP009338	NZ_CP009337.1,NZ_CP009338.1	Los Alamos National Laboratory		Illumina; PacBio; 454	192x	Newbler v. 2.6; Velvet v. 1.2.08; Allpaths	2		2	5742341	68.47	5742	4902		Guinea pig		1961	Hungary	Hungary
13373.25	Burkholderia mallei strain 11		13373	Complete	11				MLST.Burkholderia_cepacia_complex.734,MLST.Burkholderia_pseudomallei.100		NCTC:10260		2015-06-02T00:00:00Z	25931592	PRJNA238562	SAMN03079578	GCF_000959405.1	SRR1616952,SRR1617298,SRR1617359	CP009587,CP009588	NZ_CP009587.1,NZ_CP009588.1	Los Alamos National Laboratory		Illumina; PacBio; 454	493x	Newbler v. 2.6; Velvet v. 1.2.08; Allpaths	2		2	5913134	68.48	5888	5057		human		1949	Turkey	Turkey						Human, Homo sapiens
13373.26	Burkholderia mallei strain India86-567-2		13373	Complete	India86-567-2				MLST.Burkholderia_cepacia_complex.734,MLST.Burkholderia_pseudomallei.40				2015-06-02T00:00:00Z	25931592	PRJNA238813	SAMN03107083	GCF_000959465.1		CP009642,CP009643	NZ_CP009642.1,NZ_CP009643.1	Los Alamos National Laboratory		Illumina; PacBio	530x	Newbler v. 2.6; Velvet v. 1.2.08; Allpaths	2		2	5686446	68.43	5691	4886		Mule			India	India						Mule
13373.27	Burkholderia mallei strain 2002734306		13373	Complete	2002734306				MLST.Burkholderia_cepacia_complex.734,MLST.Burkholderia_pseudomallei.40				2015-05-28T00:00:00Z	25931592	PRJNA238930	SAMN03120828	GCF_000959485.1		CP009707,CP009708	NZ_CP009707.1,NZ_CP009708.1	Los Alamos National Laboratory		Illumina; PacBio; 454	683x	Newbler v. 2.6; Velvet v. 1.2.08; Allpaths	2		2	5409162	68.35	5449	4668					United Kingdom	United Kingdom
13373.28	Burkholderia mallei strain KC_1092		13373	Complete	KC_1092				MLST.Burkholderia_cepacia_complex.734,MLST.Burkholderia_pseudomallei.40				2015-06-02T00:00:00Z	25931592	PRJNA238918	SAMN03198318	GCF_000959585.1	SRR2146902,SRR2146903,SRR2857747	CP009942,CP009943		Los Alamos National Laboratory		Illumina; PacBio	722x	Newbler v. 2.6; Velvet v. 1.2.08; Allpaths	2		2	5661951	68.49	5642	4829					Iran	Iran
13373.29	Burkholderia mallei strain 2002721276		13373	Complete	2002721276				MLST.Burkholderia_cepacia_complex.734,MLST.Burkholderia_pseudomallei.40				2015-06-02T00:00:00Z	25931592	PRJNA238935	SAMN03222861	GCF_000959625.1		CP010065,CP010066	NZ_CP010065.1,NZ_CP010066.1	Los Alamos National Laboratory		Illumina; PacBio	352x	Newbler v. 2.6; Velvet v. 1.2.08; Allpaths	2		2	5780439	68.5	5725	4927				1956
13373.30	Burkholderia mallei strain Ivan		13373	WGS	Ivan				MLST.Burkholderia_cepacia_complex.734,MLST.Burkholderia_pseudomallei.40		NCTC:10230		2015-05-01T00:00:00Z		PRJNA257008	SAMN03418621	GCF_000986905.1	SRR1925729	LBFF01000000		MRIGlobal		Illumina MiSeq	291.695x	Trimmomatic v. 0.32; SGA v. 0.10.13;			263	5650584	68.55	6056	4840				1961	Hungary	Hungary						Horse, Equus caballus			Glanders
13373.31	Burkholderia mallei strain Turkey4		13373	WGS	Turkey4				MLST.Burkholderia_cepacia_complex.734,MLST.Burkholderia_pseudomallei.40				2015-09-04T00:00:00Z		PRJNA244022	SAMN02797575	GCF_001278925.1	SRR2084354,SRR2084355	JPGF01000000		Los Alamos National Laboratory		454; Illumina	274.0x	Newbler v. 2.6; Velvet v. 1.2.08; AllPaths			296	5456585	68.53	6066	5124					Turkey	Turkey: Ankara						Human, Homo sapiens
13373.32	Burkholderia mallei strain Turkey8		13373	WGS	Turkey8				MLST.Burkholderia_cepacia_complex.734,MLST.Burkholderia_pseudomallei.40				2015-09-04T00:00:00Z		PRJNA244242	SAMN02798149	GCF_001279165.1	SRR2084387,SRR2084419	JPGJ01000000		Los Alamos National Laboratory		454; Illumina	307.0x	Newbler v. 2.6; Velvet v. 1.2.08; AllPaths			2	5576849	68.48	5726	4894					Turkey	Turkey: Ankara						Horse, Equus caballus
13373.33	Burkholderia mallei strain Turkey6		13373	WGS	Turkey6				MLST.Burkholderia_cepacia_complex.734,MLST.Burkholderia_pseudomallei.40				2015-09-04T00:00:00Z		PRJNA244035	SAMN02798092	GCF_001279175.1	SRR2084363,SRR2084364	JPGH01000000		Los Alamos National Laboratory		454; Illumina	312.0x	Newbler v. 2.6; Velvet v. 1.2.08; AllPaths			3	5468714	68.25	5774	5045					Turkey	Turkey: Ankara						Horse, Equus caballus
13373.34	Burkholderia mallei strain Turkey7		13373	WGS	Turkey7				MLST.Burkholderia_cepacia_complex.734,MLST.Burkholderia_pseudomallei.40				2015-09-04T00:00:00Z		PRJNA244042	SAMN02821334	GCF_001279185.1	SRR2084375,SRR2084376	JPGO01000000		Los Alamos National Laboratory		454; Illumina	260.0x	Newbler v. 2.6; Velvet v. 1.1.05; AllPaths			3	5669561	68.34	5919	5058					Turkey	Turkey: Ankara						Horse, Equus caballus
13373.35	Burkholderia mallei strain Turkey5		13373	WGS	Turkey5				MLST.Burkholderia_cepacia_complex.734,MLST.Burkholderia_pseudomallei.40				2015-09-04T00:00:00Z		PRJNA244036	SAMN02798126	GCF_001279195.1	SRR2084356,SRR2084357	JPGI01000000		Los Alamos National Laboratory		454; Illumina	833.0x	Newbler v. 2.6; Velvet v. 1.2.08; AllPaths			2	5445235	68.19	5809	5095					Turkey	Turkey: Ankara						Human, Homo sapiens
13373.36	Burkholderia mallei strain Turkey3		13373	WGS	Turkey3				MLST.Burkholderia_cepacia_complex.734,MLST.Burkholderia_pseudomallei.40	genotype:ISO+ SEC-			2015-09-04T00:00:00Z		PRJNA244021	SAMN02836930	GCF_001279245.1	SRR2084340,SRR2084353	JOLB01000000		Los Alamos National Laboratory		454; Illumina	815.0x	Newbler v. 2.6; Velvet v. 1.2.08; AllPaths			17	5491640	68.03	5894	5101					Turkey	Turkey: Ankara						Human, Homo sapiens
13373.37	Burkholderia mallei strain Turkey9		13373	WGS	Turkey9				MLST.Burkholderia_cepacia_complex.734,MLST.Burkholderia_pseudomallei.40				2015-09-04T00:00:00Z		PRJNA244038	SAMN02837832	GCF_001279255.1	SRR2084421,SRR2084422	JNLU01000000		Los Alamos National Laboratory		454; Illumina	243.0x	Newbler v. 2.6; Velvet v. 1.1.05; AllPaths			31	5362843	68.01	5784	4968					Turkey	Turkey: Ankara						Human, Homo sapiens
13373.38	Burkholderia mallei strain Turkey10		13373	WGS	Turkey10				MLST.Burkholderia_cepacia_complex.734,MLST.Burkholderia_pseudomallei.40				2015-09-04T00:00:00Z		PRJNA244039	SAMN02837660	GCF_001279265.1	SRR2083741,SRR2083742	JNOV01000000		Los Alamos National Laboratory		Illumina	314.0x	Newbler v. 2.6; Velvet v. 1.2.08; AllPaths			2	5435447	68.45	5666	4800					Turkey	Turkey: Ankara						Horse, Equus caballus
13373.39	Burkholderia mallei strain Turkey1		13373	WGS	Turkey1				MLST.Burkholderia_cepacia_complex.734,MLST.Burkholderia_pseudomallei.40				2015-09-04T00:00:00Z		PRJNA244020	SAMN02836929	GCF_001279275.1	SRR2083738,SRR2083740	JNUY01000000		Los Alamos National Laboratory		Illumina; 454	760.0x	Newbler v. 2.6; Velvet v. 1.2.08; AllPaths			2	5479353	68.29	5819	5050					Turkey	Turkey: Ankara						Horse, Equus caballus
13373.40	Burkholderia mallei strain Turkey2		13373	WGS	Turkey2				MLST.Burkholderia_cepacia_complex.734,MLST.Burkholderia_pseudomallei.40				2015-09-04T00:00:00Z		PRJNA244053	SAMN02837870	GCF_001279325.1	SRR2083743,SRR2083744	JNUZ01000000		Los Alamos National Laboratory		454; Illumina	350.0x	Newbler v. 2.6; Velvet v. 1.1.05; AllPaths			15	5503737	68.22	5876	5135					Turkey	Turkey: Ankara						Horse, Equus caballus
13373.41	Burkholderia mallei strain Kweiyang#4		13373	WGS					MLST.Burkholderia_cepacia_complex.734,MLST.Burkholderia_pseudomallei.40				2016-04-04T00:00:00Z		PRJNA257008	SAMN04260155	GCF_001608335.1	SRR3106336	LUFO00000000		MRIGlobal		IllUMINA MiSeq	281.867x	Trimmomatic v. 0.32; SGA v. 0.10.13;			628	5798517	68.5	6449	5386				1942	China	China						Horse, Equus caballus			Glanders
13373.42	Burkholderia mallei strain Budapest		13373	WGS					MLST.Burkholderia_cepacia_complex.734,MLST.Burkholderia_pseudomallei.40				2016-04-04T00:00:00Z		PRJNA257008	SAMN04260157	GCF_001608345.1	SRR3106334	LUFQ00000000		MRIGlobal		IllUMINA MiSeq	696.271x	Trimmomatic v. 0.32; SGA v. 0.10.13;			251	5006328	68.48	5389	4545				1961	Hungary	Hungary: Budapest						Horse, Equus caballus			Glanders
13373.43	Burkholderia mallei strain 102		13373	WGS	102				MLST.Burkholderia_cepacia_complex.734,MLST.Burkholderia_pseudomallei.40				2016-04-04T00:00:00Z		PRJNA257008	SAMN04260156	GCF_001608365.1	SRR3106335	LUFP00000000		MRIGlobal		IllUMINA MiSeq	333.084x	Trimmomatic v. 0.32; SGA v. 0.10.13;			204	5445338	68.69	5733	4780		Lung		1931	India	India						Horse, Equus caballus			Glanders
13373.44	Burkholderia mallei strain BURK081		13373	WGS					MLST.Burkholderia_cepacia_complex.734,MLST.Burkholderia_pseudomallei.40				2016-04-04T00:00:00Z		PRJNA257008	SAMN04260153	GCF_001608415.1	SRR3106338	LUFM00000000		MRIGlobal		IllUMINA MiSeq	639.828x	Trimmomatic v. 0.32; SGA v. 0.10.13;			215	5149427	68.48	5558	4518				1964	United States	USA: New York						Human, Homo sapiens			Glanders
13373.45	Burkholderia mallei strain BURK080		13373	WGS					MLST.Burkholderia_cepacia_complex.734,MLST.Burkholderia_pseudomallei.40				2016-04-04T00:00:00Z		PRJNA257008	SAMN04260154	GCF_001608455.1	SRR3106337	LUFN00000000		MRIGlobal		IllUMINA MiSeq	582.534x	Trimmomatic v. 0.32; SGA v. 0.10.13;			233	5025685	68.59	5292	4384				1964	United States	USA: New Mexico						Human, Homo sapiens			Glanders
13373.49	Burkholderia mallei strain 3712		13373	WGS	3712				MLST.Burkholderia_cepacia_complex.734,MLST.Burkholderia_pseudomallei.40				2016-08-29T00:00:00Z		PRJNA336109	SAMN05504013	GCF_001715185.1		MDJV00000000		ICAR-National Research Centre on Equines		Illumina HiSeq	396.0x	Velvet v. 1.2.10			215	5543524	68.7	5697			Nasal Swab from a Mare		2015-09	India	India: Uttar Pradesh, Ghaziabad, Modinagar						Horse, Equus caballus			glanders
13373.50	Burkholderia mallei strain Bahrain1		13373	Complete	Bahrain1				MLST.Burkholderia_cepacia_complex.734,MLST.Burkholderia_pseudomallei.40				2016-09-27T00:00:00Z		PRJNA342247	SAMN05607081	GCF_001729545.1		CP017175,CP017176	NZ_CP017175.1,NZ_CP017176.1	Friedrich Loeffler Institut, Federal Research Institute for Animal Health		PacBio	155.08x	Hierarchical Genome Assembly Process v. 3	2		2	5780166	68.51	5763	5003		nasal cave		2011-03-14	Bahrain	Bahrain						Horse, Equus caballus
13373.52	Burkholderia mallei strain V-120		13373	WGS	V-120				MLST.Burkholderia_cepacia_complex.734,MLST.Burkholderia_pseudomallei.40				2016-12-15T00:00:00Z		PRJNA344947	SAMN05853556	GCF_001905275.1		MKIU00000000		Volgograd Research Institute for Plague Control		454	20.0x	Newbler v. 2.6			706	5507439	68.58	6046			pus		1985	Russia	Russia: Ulan-Ude						Horse, Equus caballus			glanders
13373.53	Burkholderia mallei strain 16-2438_BM#8		13373	WGS	16-2438_BM#8				MLST.Burkholderia_cepacia_complex.734,MLST.Burkholderia_pseudomallei.40				2017-05-10T00:00:00Z		PRJEB20536	SAMEA104016670	GCA_900180415.1		FXLG00000000		ANSES							72	5687134	68.48	5941			mule found dead	isolated from a mule found dead in Pernambuco, North Brazil		Brazil	Pernambuco North Brazil
13373.55	Burkholderia mallei strain Turkey1		13373	Complete	Turkey1				MLST.Burkholderia_cepacia_complex.734,MLST.Burkholderia_pseudomallei.40				2017-09-22T00:00:00Z		PRJNA264186	SAMN03121648	GCA_002345985.1		CP009725,CP009726		USAMRIID		PacBio	65x	HGAP v. 3.3	2		2	5591869	68.47	5556	4760					Turkey	Turkey									Glanders
13373.56	Burkholderia mallei strain Turkey10		13373	Complete	Turkey10				MLST.Burkholderia_cepacia_complex.734,MLST.Burkholderia_pseudomallei.40				2017-09-22T00:00:00Z		PRJNA264186	SAMN03121657	GCA_002346005.1		CP010348,CP010349		USAMRIID		PacBio	170	HGAP v. 3.3	2		2	5728982	68.4	5788	4889					Turkey	Turkey									Glanders
13373.57	Burkholderia mallei strain Turkey2		13373	WGS	Turkey2				MLST.Burkholderia_cepacia_complex.734,MLST.Burkholderia_pseudomallei.40				2017-09-22T00:00:00Z		PRJNA264186	SAMN03121649	GCA_002346025.1		CP009727,CP009728		USAMRIID		PacBio	58x	HGAP v. 3.3	2		2	5592049	68.47	5553	4755					Turkey	Turkey									Glanders
13373.58	Burkholderia mallei strain FMH		13373	Complete	FMH				MLST.Burkholderia_cepacia_complex.734,MLST.Burkholderia_pseudomallei.40				2017-09-22T00:00:00Z		PRJNA264186	SAMN03174435	GCA_002346045.1		CP009929,CP009930		USAMRIID		PacBio	160x	HGAP v. 3.3	2		2	5835466	68.49	5821	4970				May-2000	United States	USA:Maryland						Human, Homo sapiens			Glanders
13373.59	Burkholderia mallei strain Turkey3		13373	Complete	Turkey3				MLST.Burkholderia_cepacia_complex.734,MLST.Burkholderia_pseudomallei.40				2017-09-22T00:00:00Z		PRJNA264186	SAMN03121650	GCA_002346065.1		CP009729,CP009730		USAMRIID		PacBio	206x	HGAP v. 3.3	2		2	5663182	68.4	5704	4859					Turkey	Turkey									Glanders
13373.60	Burkholderia mallei strain Turkey4		13373	Complete	Turkey4				MLST.Burkholderia_cepacia_complex.734,MLST.Burkholderia_pseudomallei.40				2017-09-22T00:00:00Z		PRJNA264186	SAMN03121651	GCA_002346085.1		CP009731,CP009732		USAMRIID		PacBio	203x	HGAP v. 3.3	2		2	5732597	68.4	5773	4922					Turkey	Turkey									Glanders
13373.61	Burkholderia mallei strain Turkey5		13373	Complete	Turkey5				MLST.Burkholderia_cepacia_complex.734,MLST.Burkholderia_pseudomallei.40				2017-09-22T00:00:00Z		PRJNA264186	SAMN03121652	GCA_002346105.1		CP009733,CP009734		USAMRIID		PacBio	127x	HGAP v. 3.3	2		2	5698260	68.43	5728	4876					Turkey	Turkey									Glanders
13373.62	Burkholderia mallei strain Turkey6		13373	Complete	Turkey6				MLST.Burkholderia_cepacia_complex.734,MLST.Burkholderia_pseudomallei.40				2017-09-22T00:00:00Z		PRJNA264186	SAMN03121653	GCA_002346125.1		CP009735,CP009736		USAMRIID		PacBio	184x	HGAP v. 3.3	2		2	5747822	68.45	5746	4894					Turkey	Turkey									Glanders
13373.63	Burkholderia mallei strain Turkey7		13373	Complete	Turkey7				MLST.Burkholderia_cepacia_complex.734,MLST.Burkholderia_pseudomallei.40				2017-09-22T00:00:00Z		PRJNA264186	SAMN03121654	GCA_002346145.1		CP009737,CP009738		USAMRIID		PacBio	168x	HGAP v. 3.3	2		2	5725287	68.45	5717	4885					Turkey	Turkey									Glanders
13373.64	Burkholderia mallei strain Turkey9		13373	Complete	Turkey9				MLST.Burkholderia_cepacia_complex.734,MLST.Burkholderia_pseudomallei.40				2017-09-22T00:00:00Z		PRJNA264186	SAMN03121656	GCA_002346185.1		CP009741,CP009742		USAMRIID		PacBio	116x	HGAP v. 3.3	2		2	5774312	68.46	5771	4919					Turkey	Turkey									Glanders
13373.65	Burkholderia mallei strain JHU		13373	Complete	JHU				MLST.Burkholderia_cepacia_complex.734,MLST.Burkholderia_pseudomallei.40				2017-09-22T00:00:00Z		PRJNA264186	SAMN03174429	GCA_002346205.1		CP009931,CP009932		USAMRIID		PacBio		HGAP v. 3.3	2		2	5736590	68.44	5761	4913				May-2000	United States	USA:Maryland						Human, Homo sapiens			Glanders
13373.66	Burkholderia mallei strain Turkey8		13373	Complete	Turkey8				MLST.Burkholderia_cepacia_complex.734,MLST.Burkholderia_pseudomallei.40				2017-09-22T00:00:00Z		PRJNA264186	SAMN03121655	GCA_002346165.1		CP009739,CP009740		USAMRIID		PacBio	194x	HGAP v. 3.3	2		2	5694391	68.45	5684	4854					Turkey	Turkey									Glanders
13373.67	Burkholderia mallei strain 2002721274		13373	WGS	2002721274				MLST.Burkholderia_cepacia_complex.734,MLST.Burkholderia_pseudomallei.40				2017-10-11T00:00:00Z		PRJNA271023	SAMN03272450	GCA_002522985.1		JXQN01000000		USAMRIID		Illumina	517x	SPAdes v. 3.0			376	5568363	68.53	5820	4678				1956	United States	United States									Glanders
13373.71	Burkholderia mallei strain 2000031066		13373	WGS	2000031066				MLST.Burkholderia_cepacia_complex.734,MLST.Burkholderia_pseudomallei.40				2018-09-24T00:00:00Z		PRJNA271023	SAMN03272449	GCA_003590125.1		JXDK01000000		USAMRIID		Illumina	223x	SPAdes v. 3.0			209	5126513	68.6043	5347	4417					India	India									Glanders
13373.72	Burkholderia mallei strain 2002721277		13373	WGS	2002721277				MLST.Burkholderia_cepacia_complex.734,MLST.Burkholderia_pseudomallei.40				2018-09-24T00:00:00Z		PRJNA271023	SAMN03272451	GCA_003590185.1		JXNX01000000		USAMRIID		Illumina	395x	SPAdes v. 3.0			264	5627855	68.6936	5893	4793				1956	United States	United States									Glanders
13373.73	Burkholderia mallei strain NCTC 3708		13373	WGS	NCTC 3708				MLST.Burkholderia_cepacia_complex.734,MLST.Burkholderia_pseudomallei.40		NCTC:3708		2018-09-24T00:00:00Z		PRJNA271023	SAMN03272452	GCA_003590195.1		JXNY01000000		USAMRIID		Illumina	258x	SPAdes v. 3.0			229	5501572	68.6789	5793	4712		lung		1932	India	India						mule			Glanders
13373.74	Burkholderia mallei strain 2000031065		13373	WGS	2000031065				MLST.Burkholderia_cepacia_complex.734,MLST.Burkholderia_pseudomallei.40				2018-09-24T00:00:00Z		PRJNA271023	SAMN03272448	GCA_003590205.1		JXNW01000000		USAMRIID		Illumina	457x	SPAdes v. 3.0			270	5458188	68.5881	5829	4689															Glanders
13373.75	Burkholderia mallei strain NCTC3709		13373	WGS	NCTC3709	not available: to be reported later			MLST.Burkholderia_cepacia_complex.734,MLST.Burkholderia_pseudomallei.40		NCTC:3709		2018-06-16T00:00:00Z		PRJEB6403	SAMEA104398206	GCA_900446235.1		UAVO01000000		SC							17	5544425	68.5122	5590	4727		not available: to be reported later		1932	India	India: Lahore						Horse, Equus caballus
13373.76	Burkholderia mallei strain NCTC12938		13373	WGS	NCTC12938	not available: to be reported later			MLST.Burkholderia_cepacia_complex.734,MLST.Burkholderia_pseudomallei.40		NCTC:12938		2018-08-06T00:00:00Z		PRJEB6403	SAMEA104307686	GCA_900446245.1		UFUG01000000		SC							4	5851564	68.4777	5819	5003		not available: to be reported later		1900/1996								Human, Homo sapiens
13373.82	Burkholderia mallei strain SCPM-O-B-7093		13373	WGS	SCPM-O-B-7093				MLST.Burkholderia_cepacia_complex.734,MLST.Burkholderia_pseudomallei.40				2018-10-09T00:00:00Z		PRJNA269675	SAMN10081115	GCA_003627585.1		RBMI01000000		SRCAMB		Illumina MiSeq	37.77x	SPAdes v. 3.11.1			290	5648382	68.6723	6297	6116
13373.83	Burkholderia mallei strain SCPM-O-B-4684		13373	WGS	SCPM-O-B-4684				MLST.Burkholderia_cepacia_complex.734,MLST.Burkholderia_pseudomallei.40				2018-10-09T00:00:00Z		PRJNA269675	SAMN10081112	GCA_003627595.1		RBML01000000		SRCAMB		Illumina MiSeq	22.08x	SPAdes v. 3.11.1			340	5673482	68.6564	6304	6106
13373.84	Burkholderia mallei strain SCPM-O-B-4688		13373	WGS	SCPM-O-B-4688				MLST.Burkholderia_cepacia_complex.734,MLST.Burkholderia_pseudomallei.40				2018-10-09T00:00:00Z		PRJNA269675	SAMN10081114	GCA_003627635.1		RBMJ01000000		SRCAMB		Illumina MiSeq	35.95x	SPAdes v. 3.11.1			308	5594729	68.6511	6243	5988
13373.85	Burkholderia mallei strain SCPM-O-B-4683		13373	WGS	SCPM-O-B-4683				MLST.Burkholderia_cepacia_complex.734,MLST.Burkholderia_pseudomallei.40				2018-10-09T00:00:00Z		PRJNA269675	SAMN10081111	GCA_003627655.1		RBMM01000000		SRCAMB		Illumina MiSeq	28.88x	SPAdes v. 3.11.1			301	5674649	68.6764	6297	6074
13373.86	Burkholderia mallei strain SCPM-O-B-4686		13373	WGS	SCPM-O-B-4686				MLST.Burkholderia_cepacia_complex.734,MLST.Burkholderia_pseudomallei.40				2018-10-09T00:00:00Z		PRJNA269675	SAMN10081113	GCA_003627645.1		RBMK01000000		SRCAMB		Illumina MiSeq	41.58x	SPAdes v. 3.11.1			250	5579924	68.6582	6143	5980
13373.87	Burkholderia mallei strain SCPM-O-B-7146		13373	WGS	SCPM-O-B-7146				MLST.Burkholderia_cepacia_complex.734,MLST.Burkholderia_pseudomallei.40				2018-10-09T00:00:00Z		PRJNA269675	SAMN10081116	GCA_003627695.1		RBMH01000000		SRCAMB		Illumina MiSeq	39.16x	SPAdes v. 3.11.1			294	5690437	68.6712	6314	6119
13373.88	Burkholderia mallei strain SCPM-O-B-4682		13373	WGS	SCPM-O-B-4682				MLST.Burkholderia_cepacia_complex.734,MLST.Burkholderia_pseudomallei.40				2018-10-09T00:00:00Z		PRJNA269675	SAMN10081110	GCA_003627705.1		RBMN01000000		SRCAMB		Illumina MiSeq	22.93x	SPAdes v. 3.11.1			320	5672596	68.669	6295	6096
13373.89	Burkholderia mallei strain FDAARGOS_587 strain Not applicable		13373	WGS	Not applicable				MLST.Burkholderia_cepacia_complex.734,MLST.Burkholderia_pseudomallei.40		FDA:FDAARGOS_587		2018-11-19T00:00:00Z		PRJNA231221	SAMN10228567	GCA_003797295.1		RKJX01000000		US Food and Drug Administration		Pacbio; Illumina	35.80x	Canu v. 1.7			3	5973407	68.5128	6420	6276		Environment		1961	Hungary	Hungary						Horse, Equus caballus
13373.90	Burkholderia mallei strain FDAARGOS_586 strain Not applicable		13373	WGS	Not applicable				MLST.Burkholderia_cepacia_complex.734,MLST.Burkholderia_pseudomallei.40		FDA:FDAARGOS_586		2018-11-19T00:00:00Z		PRJNA231221	SAMN10228566	GCA_003797995.1		RKJY01000000		US Food and Drug Administration		Pacbio; Illumina	32.20x	Canu v. 1.4			2	5498285	68.271	5924	5807		clinical isolate		1920	United Kingdom	United Kingdom: London									Glanders
13373.91	Burkholderia mallei strain FDAARGOS_585 strain Not applicable		13373	Complete	Not applicable				MLST.Burkholderia_cepacia_complex.734,MLST.Burkholderia_pseudomallei.40		FDA:FDAARGOS_585		2018-12-14T00:00:00Z		PRJNA231221	SAMN10228565	GCA_003933015.1		RKJZ01000000		US Food and Drug Administration		Pacbio; Illumina	14.90x	SMRT v. 2.3.0, HGAP v. 3.0	2		2	5233427	68.381	5619	5514		UCC Isolate
13373.92	Burkholderia mallei strain FDAARGOS_588 strain Not applicable		13373	Complete	Not applicable				MLST.Burkholderia_cepacia_complex.734,MLST.Burkholderia_pseudomallei.40		FDA:FDAARGOS_588		2018-12-14T00:00:00Z		PRJNA231221	SAMN10228568	GCA_003933025.1		RKJW01000000		US Food and Drug Administration		Pacbio; Illumina	16.30x	SMRT v. 2.3.0, HGAP v. 3.0	2		2	5638231	68.4634	6027	5938		clinical isolate			Turkey	Turkey: Ankara
13373.93	Burkholderia mallei strain FDAARGOS_589 strain Not applicable		13373	Complete	Not applicable				MLST.Burkholderia_cepacia_complex.734,MLST.Burkholderia_pseudomallei.40		FDA:FDAARGOS_589		2018-12-14T00:00:00Z		PRJNA231221	SAMN10228569	GCA_003933035.1		RKJV01000000		US Food and Drug Administration		Pacbio; Illumina	32.80x	Canu v. 1.4	2		2	5232513	68.4062	5580	5496		Environment										Horse, Equus caballus
13373.94	Burkholderia mallei strain FDAARGOS_590 strain Not applicable		13373	Complete	Not applicable				MLST.Burkholderia_cepacia_complex.734,MLST.Burkholderia_pseudomallei.40	genotype:UNK	FDA:FDAARGOS_590		2018-12-14T00:00:00Z		PRJNA231221	SAMN10228570	GCA_003933045.1		RKJU01000000		US Food and Drug Administration		Pacbio; Illumina	37.30x	Canu v. 1.7	2		2	5864677	68.4818	6265	6174		clinical isolate			China	China						Human, Homo sapiens	male		Glanders-melioidosis
13373.95	Burkholderia mallei strain 3076		13373	WGS	3076				MLST.Burkholderia_cepacia_complex.734,MLST.Burkholderia_pseudomallei.40				2016-10-23T00:00:00Z		PRJNA336108	SAMN05504014	GCA_001831355.1		MDTH01000000		ICAR-National Research Centre on Equines		Illumina HiSeq	396.0x	Velvet v. 1.2.10			250	5556857	68.7284	5752			nasal swab		2013-06	India	India:Himachal Pradesh, Dhundan, Arki						Mule			glanders
1337996.4	Burkholderia phenoliruptrix AC1100	Burkholderia phenoliruptrix AC1100	1337996	WGS	AC1100				MLST.Burkholderia_cepacia_complex.507				2013-07-01T00:00:00Z	23929488: 19915006: 16535134: 15612618: 12700257: 9721310: 9603818: 9098071: 8900023: 8626333: 8534119: 7538273: 7527626: 7302584: 6651298: 3224825: 2157951: 2055481	PRJNA205406	SAMN02436660	GCA_000416445.1		ASXI00000000	-	School of Molecular Biosciences, Washington State University	WGS	Illumina HiSeq	44.0x	Velvet v. 1.2.07			286	7811030	63.1	7530
1343079.4	Burkholderia pseudomallei MSHR338	Burkholderia pseudomallei MSHR338	1343079	WGS	MSHR338				MLST.Burkholderia_pseudomallei.243				2013-08-08T00:00:00Z		PRJNA207013	SAMN02470547	GCA_000445385.1		ATJY00000000	-	Menzies School of Health Research	WGS	454; Illumina GAIIx	80.0x	MIRA v. 3.4.1.1			59	7317227	67.9	7383	6402		sputum	isolated from P103's sputum in 1994	1994	Australia	Australia						Human, Homo sapiens			Chronic infection	Oral cavity
1343079.5	Burkholderia pseudomallei MSHR338		1343079	WGS	MSHR338				MLST.Burkholderia_pseudomallei.243				2018-01-16T00:00:00Z		PRJNA179436	SAMN02443745	GCA_002887965.1		JAUR01000000		US Army Edgewood Chemical Biological Center		454 FLX	47x	Newbler v. 2.3			145	7261600	67.9458	7528						Australia	Australia
1343557.3	Burkholderia pseudomallei str. NCTC 13392 substr. morphotype_1	Burkholderia pseudomallei str. NCTC 13392 substr. morphotype_1	1343557	WGS	NCTC 13392				MLST.Burkholderia_pseudomallei.23				2013-08-26T00:00:00Z		PRJNA177938	SAMN01768107	GCA_000454565.1	SRR596405	AUVI00000000	-	JCVI	WGS	Illumina	60x	Celera Assembler v. 7.0			176	7085057	68.2	7140
1343558.3	Burkholderia pseudomallei str. NCTC 13392 substr. morphotype_2	Burkholderia pseudomallei str. NCTC 13392 substr. morphotype_2	1343558	WGS	NCTC 13392				MLST.Burkholderia_pseudomallei.23				2013-08-26T00:00:00Z		PRJNA177941	SAMN01768105	GCA_000454625.1	SRR596403	AUVJ00000000	-	JCVI	WGS	Illumina	60x	Celera Assembler v. 7.0			248	7003583	68.2	7109			the kidney of a mouse infected with wild-type (type 1) B	isolated from the kidney of a mouse infected with wild-type (type 1) B. pseudomallei due to its variant colony type									Mouse, Mus musculus				Kidney
1343559.3	Burkholderia pseudomallei str. NCTC 13392 substr. morphotype_3	Burkholderia pseudomallei str. NCTC 13392 substr. morphotype_3	1343559	WGS	NCTC 13392				MLST.Burkholderia_pseudomallei.23				2013-08-26T00:00:00Z		PRJNA177942	SAMN01768106	GCA_000454605.1	SRR596404	AUVK00000000	-	JCVI	WGS	Illumina	60x	Celera Assembler v. 7.0			148	6965252	68.2	7009
1343560.3	Burkholderia pseudomallei str. NCTC 13392 substr. morphotype_5	Burkholderia pseudomallei str. NCTC 13392 substr. morphotype_5	1343560	WGS	NCTC 13392				MLST.Burkholderia_pseudomallei.23				2013-08-26T00:00:00Z		PRJNA177944	SAMN01768104	GCA_000454645.1	SRR596402	AUVL00000000	-	JCVI	WGS	Illumina	60x	Celera Assembler v. 7.0			153	7026717	68.2	7053
1343561.3	Burkholderia pseudomallei str. NCTC 13392 substr. morphotype_6	Burkholderia pseudomallei str. NCTC 13392 substr. morphotype_6	1343561	WGS	NCTC 13392				MLST.Burkholderia_pseudomallei.23				2013-08-26T00:00:00Z		PRJNA177945	SAMN01768103	GCA_000454585.1	SRR596401	AUVM00000000	-	JCVI	WGS	Illumina	60x	Celera Assembler v. 7.0			156	7087195	68.2	7144
1343562.3	Burkholderia pseudomallei str. NCTC 13392 substr. morphotype_7	Burkholderia pseudomallei str. NCTC 13392 substr. morphotype_7	1343562	WGS	NCTC 13392				MLST.Burkholderia_pseudomallei.23				2013-08-26T00:00:00Z		PRJNA177946	SAMN01768102	GCA_000454665.1	SRR596400	AUVN00000000	-	JCVI	WGS	Illumina	60x	Celera Assembler v. 7.0			155	6982488	68.2	7064
1343563.3	Burkholderia pseudomallei str. NCTC 13392 substr. morphotype_8	Burkholderia pseudomallei str. NCTC 13392 substr. morphotype_8	1343563	WGS	NCTC 13392				MLST.Burkholderia_pseudomallei.23				2013-08-26T00:00:00Z		PRJNA177948	SAMN01768101	GCA_000454705.1	SRR596399	AUVO00000000	-	JCVI	WGS	Illumina	60x	Celera Assembler v. 7.0			149	7046857	68.2	7117
1343564.3	Burkholderia pseudomallei str. NCTC 13392 substr. morphotype_9	Burkholderia pseudomallei str. NCTC 13392 substr. morphotype_9	1343564	WGS	NCTC 13392				MLST.Burkholderia_pseudomallei.23				2013-08-26T00:00:00Z		PRJNA177949	SAMN01768100	GCA_000454685.1	SRR596398	AUVP00000000	-	JCVI	WGS	Illumina	60x	Celera Assembler v. 7.0			140	7054798	68.2	7141
1343565.3	Burkholderia pseudomallei str. NCTC 13392 substr. morphotype_10	Burkholderia pseudomallei str. NCTC 13392 substr. morphotype_10	1343565	WGS	NCTC 13392 substr. morphotype_10				MLST.Burkholderia_pseudomallei.23				2013-09-06T00:00:00Z		PRJNA177950	SAMN01768099	GCA_000464685.1	SRR596397	AWEO00000000	-	JCVI	WGS	Illumina	60x	Celera Assembler v. 7.0			158	7068772	68.2	7077
134536.7	Paraburkholderia caledonica strain PHRS4		134536	Complete	PHRS4								2018-07-20T00:00:00Z	29899517	PRJNA417370	SAMN07985394	GCA_003330745.1		CP024905,CP024906,CP024907		Netherlands Institute of Ecology		PacBio	120.0x	PacBio HGAP3 v. 2.3	2	1	3	7211159	61.9327	7165	6451		soil		2015	Netherlands	Netherlands: Hoeven				not relevant	env_biome:00001998
134537.4	Burkholderia fungorum strain ATCC BAA-463		134537	Complete	ATCC BAA-463				MLST.Burkholderia_cepacia_complex.546		ATCC BAA-463		2015-06-02T00:00:00Z	25931592	PRJNA265859	SAMN03174512	GCF_000961515.1	SRR2148608,SRR2148609	CP010026,CP010027,CP010025,CP010024	NZ_CP010026.1,NZ_CP010027.1,NZ_CP010025.1,NZ_CP010024.1	Los Alamos National Laboratory		Illumina; PacBio	551x	Velvet v. 1.2.08; Phrap v. SPS - 4.24;	3	1	4	9058983	61.75	8869	8174		White-rot fungus Phanerochaete chrysosporium		1993	France	France
134537.8	Paraburkholderia fungorum strain GAS106B		134537	WGS	GAS106B								2016-10-20T00:00:00Z		PRJEB15932	SAMN05443245	GCA_900099835.1	SRR4237128,SRR4237129	FNKP00000000		DOE - JOINT GENOME INSTITUTE							4	8581175	61.22	8261	7470					United States	USA: Harvard Forest, Massachusetts
1353886.4	Burkholderia cordobensis strain LMG 27620		1353886	WGS	LMG 27620				MLST.Burkholderia_cepacia_complex.1108			Yes	2015-09-03T00:00:00Z	26494680	PRJNA288427	SAMN03854505	GCF_001278535.1		LGRC01000000		Universidad Nacional de La Plata		Illumina HiSeq	105.0x	A5 Assembly Pipeline v. A5-miseq 20140604			69	9044501	63.38	9000			soil		2010	Argentina	Argentina: Cordoba
1353886.5	Burkholderia cordobensis strain LMG 27620		1353886	WGS	LMG 27620				MLST.Burkholderia_cepacia_complex.1108		LMG 27620		2016-01-28T00:00:00Z		PRJEB12481	SAMEA3731257	GCF_001544575.1	ERR1448082	FCNY00000000		LM-UGent							74	8208096	63.69	7965	7537		soil		2011
1365108.3	Burkholderia sp. A9		1365108	WGS	A9								2014-12-16T00:00:00Z	-	PRJNA266743	SAMN03174117	GCA_000801975.1		JSZN00000000	-	University of Malaya		Illumina MiSeq	32.0x	CLC Genomic Workbench v. 7.5			98	3461059	65.52	3245	3010		soil		01-Aug-2010	Malaysia	Malaysia: Rimba Ilmu
1382516.3	Burkholderia mallei 2000031281		1382516	WGS					MLST.Burkholderia_cepacia_complex.734,MLST.Burkholderia_pseudomallei.40						PRJNA214255	SAMN02303030	GCA_000565425.1	SRR948445	AWGQ00000000									189	5644142	68.69	5704
1382517.3	Burkholderia mallei A188		1382517	WGS					MLST.Burkholderia_cepacia_complex.734,MLST.Burkholderia_pseudomallei.40						PRJNA214255	SAMN02303031	GCA_000565445.1	SRR948446	AWGR00000000									174	5034065	68.57	5104
1382518.3	Burkholderia mallei A193		1382518	WGS	A193				MLST.Burkholderia_cepacia_complex.734,MLST.Burkholderia_pseudomallei.40				2014-01-31T00:00:00Z		PRJNA214255	SAMN02303032	GCF_000565465.1	SRR948447	AWGS01000000		Translational Genomics Research Institute		Illumina MiSeq	185.0x	SPAdes v. 2.4.0			185	5098389	68.55	5288					1964	France	France
1382519.3	Burkholderia mallei China_7		1382519	WGS					MLST.Burkholderia_cepacia_complex.734,MLST.Burkholderia_pseudomallei.40						PRJNA214255	SAMN02303033	GCA_000565365.1	SRR948449	AWGN00000000									199	5656848	68.66	5747
1382520.3	Burkholderia mallei strain_6		1382520	WGS					MLST.Burkholderia_cepacia_complex.734,MLST.Burkholderia_pseudomallei.40						PRJNA214255	SAMN02303034	GCA_000565385.1	SRR948450	AWGO00000000									182	5468263	68.65	5505
1382521.3	Burkholderia mallei strain_11		1382521	WGS					MLST.Burkholderia_cepacia_complex.734,MLST.Burkholderia_pseudomallei.100						PRJNA214255	SAMN02303035	GCA_000565405.1	SRR948451	AWGP00000000									191	5730754	68.67	5826
1385588.3	Burkholderia sp. BDU18		1385588	WGS	BDU18				MLST.Burkholderia_pseudomallei.963				2016-02-02T00:00:00Z		PRJNA279182	SAMN03449223	GCF_001546915.1	SRR1956045	LNJQ00000000		Northern Arizona University		PacBio	40.0x	HGAP v. 2.0			4	7159541	67.25	7485	6166		soil		2011	Australia	Australia: Badu Island, Torres Strait
1385589.3	Burkholderia sp. BDU19		1385589	WGS	BDU19				MLST.Burkholderia_pseudomallei.964				2016-02-02T00:00:00Z		PRJNA279182	SAMN03449224	GCF_001546955.1	SRR1956046	LNJR00000000		Northern Arizona University		PacBio	55.0x	HGAP v. 2.0			4	6858832	67.49	7092	5935		soil		2011	Australia	Australia: Badu Island, Torres Strait
1385590.3	Burkholderia sp. BDU5		1385590	WGS	BDU5				MLST.Burkholderia_pseudomallei.1002				2016-01-21T00:00:00Z		PRJNA279182	SAMN03449220	GCF_001522845.1	SRR1956103	LOWC01000000		Northern Arizona University		Illumina HiSeq	112.62x	SPAdes v. 3.5.0			174	6648231	66.21	7176	5767		soil		2011	Australia	Australia: Badu Island, Torres Strait
1385591.3	Burkholderia sp. BDU6		1385591	WGS	BDU6				MLST.Burkholderia_pseudomallei.1003				2016-01-21T00:00:00Z		PRJNA279182	SAMN03449221	GCF_001523745.1	SRR1956043	LOWD01000000		Northern Arizona University		Illumina HiSeq	90.95x	SPAdes v. 3.5.0			122	6498086	66.31	6895	5525		soil		2011	Australia	Australia: Badu Island, Torres Strait
1385592.3	Burkholderia sp. BDU8		1385592	WGS	BDU8				MLST.Burkholderia_pseudomallei.962				2016-01-21T00:00:00Z		PRJNA279182	SAMN03449222	GCA_001522635.1	SRR1956044	LOWE01000000		Northern Arizona University		Illumina HiSeq	80.52x	SPAdes v. 3.5.0			135	7251364	66.51	7641	6202		soil		2011	Australia	Australia: Badu Island, Torres Strait
1385593.3	Burkholderia sp. TSV85		1385593	WGS	TSV85				MLST.Burkholderia_cepacia_complex.1295				2016-01-21T00:00:00Z		PRJNA279182	SAMN03449218	GCF_001523725.1	SRR1956041	LOWA01000000		Northern Arizona University		Illumina HiSeq	94.61x	SPAdes v. 3.5.0			60	5561433	64.29	5628	4688		water		2010	Australia	Australia: Townsville
1385594.3	Burkholderia sp. TSV86		1385594	WGS	TSV86				MLST.Burkholderia_cepacia_complex.1297				2016-01-21T00:00:00Z		PRJNA279182	SAMN03449219	GCF_001522865.1	SRR1956042	LOWB01000000		Northern Arizona University		Illumina HiSeq	90.35x	SPAdes v. 3.5.0			135	5818693	63.8	6195	4961		water		2010	Australia	Australia: Townsville
1385930.3	Burkholderia dolosa PC543		1385930	Complete	PC543				MLST.Burkholderia_cepacia_complex.472		LMG:19468		2014-01-06T00:00:00Z		PRJNA214965	SAMN02470544	GCF_000497165.1		AWRY01000000		McMaster University		Illumina HiSeq	40.0x	IBDA v. May-2013	3		3	6297968	67.04	6527	5739		airway from a patient with cystic fibrosis			United States	United States						Human, Homo sapiens
1395570.3	Burkholderia cepacia JBK9		1395570	WGS	JBK9				MLST.Burkholderia_cepacia_complex.1331				2014-06-11T00:00:00Z	-	PRJNA217842	SAMN02680268	GCA_000701165.1		JFZR00000000	-	Kyungpook national university		IonTorrent	63.85 x	MIRA v. 3.0			3816	5922575	64.2	5675	4729		garlic farming soil		2011	South Korea	South Korea: Gyeongsangbuk-do
1396830.3	Burkholderia cenocepacia KC-01	Burkholderia cenocepacia KC-01	1396830	WGS	KC-01								2013-11-13T00:00:00Z		PRJNA217851	SAMN02469983	GCA_000498115.1		AWOP00000000	-	Institute of Microbial Technology	WGS	Illumina HiSeq	190.0x	CLC NGS Cell v. wb 6			283	5835092	66.9	5539	5306		coastal saline soil	isolated from coastal saline soil of Sunderbans can tolerate upto 2% NaCl in culture medium, and also can solubilize inorganic phosphates		India	India: Bangladesh, Sunderbans
1399968.3	Burkholderia monticola strain JC2948		1399968	WGS	JC2948								2016-03-07T00:00:00Z	25472981	PRJNA240348	SAMN02676640	GCA_001580545.1		LRBG00000000		Seoul National University		Illumina MiSeq	433.0x	CLC Genomics Workbench v. 7.0			39	7845380	63.78	7588	6943		mountain soil		2012	South Korea	South Korea: Seoul				surface	env_biome:soil
1399969.4	Burkholderia megalochromosomata strain JC2949		1399969	WGS	JC2949				MLST.Burkholderia_cepacia_complex.1490				2016-03-07T00:00:00Z	25563916	PRJNA241423	SAMN02947773	GCA_001580565.1		LRBF00000000		Seoul Nat'l University		Illumina MiSeq	117.0x	CLC Genomics Workbench v. 7.0			285	9505673	62.73	9547	8528		grassland soil		15-Aug-2012	South Korea	South Korea: Seoul			120 m
1401297.8	Burkholderia phage JG068		1401297	Complete									2013-11-21T00:00:00Z	23978260			GCA_000914995.1		KC853746				IonTorrent		SeqMan NGen v. September 2012	1		1	41604	60.6889	56	49												Burkholderia cenocepacia K56-2
1408264.3	Burkholderia pseudomallei MSHR6137	Burkholderia pseudomallei MSHR6137	1408264	WGS	MSHR6137				MLST.Burkholderia_pseudomallei.325				2013-12-02T00:00:00Z		PRJNA222496	SAMN02370912	GCA_000500655.1		AXDS00000000	-	Menzies School of Health Research	WGS	454; Illumina	120x	Mira v. 3.4.0; Velvet v. 1.1.04			65	7208016	68.1	7244			water		2012	Australia	Australia
1416770.3	Burkholderia sp. WP40		1416770	WGS	WP40								2016-11-17T00:00:00Z		PRJEB17963	SAMN02787160	GCF_900119435.1		FPJR00000000		DOE - JOINT GENOME INSTITUTE							43	6766598	67	6780	5974
1416772.3	Burkholderia sp. WP42		1416772	WGS	WP42								2014-08-28T00:00:00Z	-	PRJNA247584	SAMN02787145	GCA_000745665.1	SRR4090649	JQJT00000000	-	DOE Joint Genome Institute		Illumina HiSeq 2000; Illumina HiSeq	Unknown	Unknown program v. before Fri Aug 15			52	6759972	67	6343
1417989.3	Burkholderia glumae 336gr-1	Burkholderia glumae 336gr-1	1417989	WGS	336gr-1				MLST.Burkholderia_cepacia_complex.1020				2013-12-04T00:00:00Z	23563926	PRJNA226733	SAMN02393890	GCA_000503955.1		AYPW00000000	-	Louisiana State University	WGS	Illumina GAII	140.0x	ABySS v. AUGUST-2009			2457	6511812	68.4	5687			infected rice panicle	isolated from Louisiana, USA was sequenced using the Illumina Genome Analyser II system	2004	United States	USA: Louisiana						Rice, Oryza sativa
1423419.8	Burkholderia contaminans FFH2055		1423419	WGS	FFH2055				MLST.Burkholderia_cepacia_complex.872				2015-05-01T00:00:00Z	26251482	PRJNA203156	SAMN02402688	GCF_000987055.1	SRR1946758,SRR1947306,SRR1947312,SRR1947331	LASC01000000		University of Manitoba		PacBio	129.0x	HGAP v. 2.3			8	8212826	66.39	8023	7102		Sputum of cystic fibrosis patient		25-Jul-2005	Argentina	Argentina
1423893.6	Burkholderia andropogonis Ba3549	Burkholderia andropogonis Ba3549	1423893	WGS	Ba3549								2013-12-05T00:00:00Z		PRJNA228914	SAMN02404464	GCA_000566705.1		AYSW00000000	-	Colorado State University	WGS	Illumina GAIIx	84.6x	Velvet v. 0.7.53			301	6178658	58.9	6035			Leaves		1995	United States	USA: Louisiana						Sugarcane, Saccharum officinarum
1432428.6	Burkholderia phage Bp-AMP1		1432428	Complete									2014-12-03T00:00:00Z				GCA_002604225.1		HG793132							1		1	42409	61.7487	59	42					Thailand	Thailand						Burkholderia pseudomallei K96243
1434192.3	Burkholderia pseudomallei MSHR3951		1434192	WGS	MSHR3951				MLST.Burkholderia_pseudomallei.1016				2014-11-11T00:00:00Z	-	PRJNA230721	SAMN02948390	GCA_000774385.1		JPVA00000000	-	Los Alamos National Laboratory		454; Illumina	317.0x	Newbler v. 2.6; Velvet v. 1.1.05; AllPaths			6	7342411	68.04	7221	6092		environmental sample			Australia	Australia
1434193.3	Burkholderia pseudomallei MSHR4032		1434193	WGS	MSHR4032				MLST.Burkholderia_pseudomallei.238				2014-11-11T00:00:00Z	-	PRJNA230722	SAMN02943438	GCA_000774335.1		JPQL00000000	-	Los Alamos National Laboratory		454; Illumina; PacBio	365.0x	Newbler v. 2.6; Velvet v. 1.1.05; AllPaths			5	7283935	68	7170	6058		environmental sample			Australia	Australia
1434194.3	Burkholderia pseudomallei MSHR4300		1434194	WGS	MSHR4300				MLST.Burkholderia_pseudomallei.149				2014-11-11T00:00:00Z	-	PRJNA230723	SAMN02943332	GCA_000774275.1		JPQI00000000	-	Los Alamos National Laboratory		454; Illumina; PacBio	356.0x	Newbler v. 2.6; Velvet v. 1.1.05; AllPaths			3	7356686	67.99	7190	6054		environmental sample			Australia	Australia
1434195.3	Burkholderia pseudomallei MSHR4303		1434195	WGS	MSHR4303				MLST.Burkholderia_pseudomallei.1019				2014-11-11T00:00:00Z	-	PRJNA230724	SAMN02948531	GCA_000774635.1		JPVM00000000	-	Los Alamos National Laboratory		Illumina; PacBio	312.0x	Newbler v. 2.6; Velvet v. 1.2.08; AllPaths			35	7153544	68.1	6951	5949		environmental sample			Australia	Australia
1434196.3	Burkholderia pseudomallei MSHR4304		1434196	WGS	MSHR4304				MLST.Burkholderia_pseudomallei.995				2014-11-10T00:00:00Z	-	PRJNA230726	SAMN02929137	GCA_000774185.1		JPOA00000000	-	Los Alamos National Laboratory		Illumina; PacBio	369x	Newbler v. 2.6; Velvet v. 1.2.08; AllPaths			3	7222662	68.14	7013	5884		environmental sample			Australia	Australia
1434197.3	Burkholderia pseudomallei MSHR4308		1434197	WGS	MSHR4308				MLST.Burkholderia_pseudomallei.995				2014-11-11T00:00:00Z	-	PRJNA230727	SAMN02948391	GCA_000774415.1		JPVB00000000	-	Los Alamos National Laboratory		Illumina; PacBio	353.0x	Newbler v. 2.6; Velvet v. 1.2.08; AllPaths			6	7229738	68.14	7002	5893		environmental sample			Australia	Australia
1434198.3	Burkholderia pseudomallei MSHR4372		1434198	WGS	MSHR4372				MLST.Burkholderia_pseudomallei.877				2014-11-11T00:00:00Z	-	PRJNA230728	SAMN02943397	GCA_000774245.1		JPQJ00000000	-	Los Alamos National Laboratory		Illumina; PacBio	336.0x	Newbler v. 2.6; Velvet v. 1.2.08; AllPaths			4	7178703	68.16	6966	5843		environmental sample			Australia	Australia
1434199.3	Burkholderia pseudomallei MSHR4375		1434199	WGS	MSHR4375				MLST.Burkholderia_pseudomallei.878				2014-11-11T00:00:00Z	-	PRJNA230730	SAMN02948404	GCA_000774565.1		JPVI00000000	-	Los Alamos National Laboratory		Illumina; PacBio	378.0x	Newbler v. 2.6; Velvet v. 1.2.08; AllPaths			11	7297897	68.1	7108	6017		environmental sample			Australia	Australia
1434200.3	Burkholderia pseudomallei MSHR4377		1434200	WGS	MSHR4377				MLST.Burkholderia_pseudomallei.1020				2014-11-11T00:00:00Z	-	PRJNA230731	SAMN02943213	GCA_000774265.1		JPQH00000000	-	Los Alamos National Laboratory		Illumina; PacBio	326.0x	Newbler v. 2.6; Velvet v. 1.2.08; AllPaths			3	7245359	68.11	7039	5918		environmental sample			Australia	Australia
1434201.3	Burkholderia pseudomallei MSHR4299		1434201	WGS	MSHR4299				MLST.Burkholderia_pseudomallei.468				2014-11-11T00:00:00Z	-	PRJNA230733	SAMN02948392	GCA_000774465.1		JPVC00000000	-	Los Alamos National Laboratory		Illumina; PacBio	323.0x	Newbler v. 2.6; Velvet v. 1.2.08; AllPaths			7	7318850	68	7158	6029		environmental sample			Australia	Australia
1434202.3	Burkholderia pseudomallei TSV 43		1434202	WGS	TSV 43	serovar 43			MLST.Burkholderia_pseudomallei.816				2014-11-11T00:00:00Z	-	PRJNA230736	SAMN02943428	GCA_000774255.1		JPQK00000000	-	Los Alamos National Laboratory		Illumina; PacBio	398.0x	Newbler v. 2.6; Velvet v. 1.2.08; AllPaths			4	7315605	68.03	7084	5975		environmental sample			Australia	Australia
1434203.3	Burkholderia pseudomallei MSHR3960		1434203	WGS	MSHR3960				MLST.Burkholderia_pseudomallei.1016				2014-11-11T00:00:00Z	-	PRJNA230737	SAMN02948412	GCA_000774575.1		JPVJ00000000	-	Los Alamos National Laboratory		454; Illumina; PacBio	358.0x	Newbler v. 2.6; Velvet v. 1.1.05; AllPaths			14	7301458	68.06	7205	6072		environmental sample			Australia	Australia
1434204.3	Burkholderia pseudomallei TSV 31		1434204	WGS	TSV 31	serovar 31			MLST.Burkholderia_pseudomallei.816				2014-11-11T00:00:00Z	-	PRJNA230738	SAMN02948394	GCA_000774485.1		JPVE00000000	-	Los Alamos National Laboratory		Illumina	331.0x	Newbler v. 2.6; Velvet v. 1.2.08; AllPaths			8	7300018	68.03	7072	5977		environmental sample			Australia	Australia
1434205.3	Burkholderia pseudomallei MSHR4462		1434205	WGS	MSHR4462				MLST.Burkholderia_pseudomallei.109				2014-11-11T00:00:00Z	-	PRJNA230739	SAMN02943442	GCA_000774345.1		JPQM00000000	-	Los Alamos National Laboratory		Illumina; PacBio	322.0x	Newbler v. 2.6; Velvet v. 1.2.08; AllPaths			5	7282879	68.06	7076	6012		environmental sample			Australia	Australia
1434206.3	Burkholderia pseudomallei MSHR4503		1434206	WGS	MSHR4503				MLST.Burkholderia_pseudomallei.1022				2014-11-11T00:00:00Z	-	PRJNA230740	SAMN02943486	GCA_000774325.1		JPQN00000000	-	Los Alamos National Laboratory		Illumina; PacBio	323.0x	Newbler v. 2.6; Velvet v. 1.2.08; AllPaths			5	7311346	67.95	7148	6041		environmental sample			Australia	Australia
1434207.3	Burkholderia sp. ABCPW 1		1434207	WGS	ABCPW 1				MLST.Burkholderia_cepacia_complex.734,MLST.Burkholderia_pseudomallei.1017				2014-11-11T00:00:00Z	-	PRJNA230741	SAMN03004398	GCA_000774965.1		JQIJ00000000	-	Los Alamos National Laboratory		Illumina; PacBio	315.0x	Newbler v. 2.6; Velvet v. 1.2.08; AllPaths			5	7503533	67.82	7286	6235		environmental sample			Australia	Australia
1434208.3	Burkholderia pseudomallei ABCPW 30		1434208	WGS	ABCPW 30				MLST.Burkholderia_pseudomallei.1021				2014-11-11T00:00:00Z	-	PRJNA230742	SAMN02948395	GCA_000774495.1		JPVF00000000	-	Los Alamos National Laboratory		Illumina; PacBio	322.0x	Newbler v. 2.6; Velvet v. 1.2.08; AllPaths			9	7393026	67.97	7241	6134		environmental sample			Australia	Australia
1434209.3	Burkholderia pseudomallei ABCPW 91		1434209	WGS	ABCPW 91				MLST.Burkholderia_pseudomallei.1018				2014-11-11T00:00:00Z	-	PRJNA230743	SAMN02948388	GCA_000774405.1		JPUY00000000	-	Los Alamos National Laboratory		Illumina; PacBio	1109.0x	Newbler v. 2.6; Velvet v. 1.2.08; AllPaths			5	7275397	68.14	7129	5996		environmental sample			Australia	Australia
1434210.3	Burkholderia pseudomallei TSV 25		1434210	WGS	TSV 25	serovar 25			MLST.Burkholderia_pseudomallei.252				2014-11-11T00:00:00Z	-	PRJNA230744	SAMN02948500	GCA_000774625.1		JPVK00000000	-	Los Alamos National Laboratory		Illumina; PacBio	309.0x	Newbler v. 2.6; Velvet v. 1.2.08 ;			16	7280064	68.06	7081	6014		environmental sample			Australia	Australia
1434211.3	Burkholderia pseudomallei BDU 2		1434211	WGS	BDU 2				MLST.Burkholderia_pseudomallei.900				2014-11-11T00:00:00Z	-	PRJNA230745	SAMN02948396	GCA_000774545.1		JPVG00000000	-	Los Alamos National Laboratory		Illumina; PacBio	322.0x	Newbler v. 2.6; Velvet v. 1.2.08; AllPaths			9	7298408	68.01	7102	6002		environmental sample			Australia	Australia
1434925.3	Burkholderia pseudomallei MSHR5569		1434925	WGS	MSHR5569				MLST.Burkholderia_pseudomallei.885				2014-11-07T00:00:00Z	-	PRJNA230982	SAMN02981823	GCA_000773215.1		JQDL00000000	-	Los Alamos National Laboratory		Illumina	535.0x	IDBA v. 1.1.1			138	7102587	68.17	6896	6048		environmental sample			Australia	Australia
1434926.3	Burkholderia pseudomallei MSHR5596		1434926	WGS	MSHR5596				MLST.Burkholderia_pseudomallei.1027				2014-11-07T00:00:00Z	-	PRJNA230983	SAMN02997363	GCA_000773335.1		JQDE00000000	-	Los Alamos National Laboratory		Illumina	561.0x	IDBA v. 1.1.1			208	7552267	67.73	7451	6666		environmental sample			Australia	Australia
1434927.3	Burkholderia pseudomallei MSHR3964		1434927	WGS	MSHR3964				MLST.Burkholderia_pseudomallei.1016				2014-11-11T00:00:00Z	-	PRJNA230985	SAMN02948393	GCA_000774475.1		JPVD00000000	-	Los Alamos National Laboratory		454; Illumina	328.0x	Newbler v. 2.6; Velvet v. 1.1.05; AllPaths			7	7299705	68.06	7159	6042		environmental sample			Australia	Australia
1434928.3	Burkholderia pseudomallei ABCPW 107		1434928	WGS	ABCPW 107				MLST.Burkholderia_pseudomallei.1024				2014-11-07T00:00:00Z	-	PRJNA230986	SAMN02983204	GCA_000773235.1		JQDN00000000	-	Los Alamos National Laboratory		Illumina	552.0x	IDBA v. 1.1.1			158	7259944	68.08	7155	6332		environmental sample			Australia	Australia
1434929.3	Burkholderia pseudomallei ABCPW 111		1820025	WGS	ABCPW 111				MLST.Burkholderia_pseudomallei.1052				2014-11-07T00:00:00Z	-	PRJNA230987	SAMN02953580	GCA_000773065.1		JPWT00000000	-	Los Alamos National Laboratory		Illumina	607.0x	IDBA v. 1.1.1			142	6701812	67.67	6469	5896		environmental sample			Australia	Australia
1434930.3	Burkholderia pseudomallei MSHR7334		1434930	WGS	MSHR7334				MLST.Burkholderia_pseudomallei.970				2014-11-07T00:00:00Z	-	PRJNA230988	SAMN02997388	GCA_000773365.1		JQDF00000000	-	Los Alamos National Laboratory		Illumina	608.0x	IDBA v. 1.1.1			174	7184379	68.11	7018	6282		environmental sample			Australia	Australia
1434931.3	Burkholderia pseudomallei MSHR5608		1434931	WGS	MSHR5608				MLST.Burkholderia_pseudomallei.1028				2014-11-07T00:00:00Z	-	PRJNA230989	SAMN02953917	GCA_000773085.1		JPWQ00000000	-	Los Alamos National Laboratory		Illumina	586.0x	IDBA v. 1.1.1			174	7132216	68.15	7019	6226		environmental sample			Australia	Australia
1434932.3	Burkholderia pseudomallei MSHR5609		1434932	WGS	MSHR5609				MLST.Burkholderia_pseudomallei.1029				2014-11-07T00:00:00Z	-	PRJNA230990	SAMN02981702	GCA_000773155.1		JQDJ00000000	-	Los Alamos National Laboratory		Illumina	613.0x	IDBA v. 1.1.1			149	7186784	68.15	7036	6256		environmental sample			Australia	Australia
1435048.3	Burkholderia pseudomallei MSHR7498		1435048	WGS	MSHR7498				MLST.Burkholderia_pseudomallei.766				2014-11-07T00:00:00Z	-	PRJNA231068	SAMN02997401	GCA_000773355.1		JQDH00000000	-	Los Alamos National Laboratory		Illumina	484.0x	IDBA v. 1.1.1			167	7137886	68.15	6951	6149		environmental sample			Australia	Australia
1435049.3	Burkholderia pseudomallei MSHR7343		1435049	WGS	MSHR7343				MLST.Burkholderia_pseudomallei.1030				2014-11-07T00:00:00Z	-	PRJNA231067	SAMN02982051	GCA_000773145.1		JQDM00000000	-	Los Alamos National Laboratory		Illumina	546.0x	IDBA v. 1.1.1			182	7221696	68.09	7120	6374		environmental sample			Australia	Australia
1435050.3	Burkholderia pseudomallei MSHR5613		1435050	WGS	MSHR5613				MLST.Burkholderia_pseudomallei.866				2014-11-07T00:00:00Z	-	PRJNA231065	SAMN02981721	GCA_000773165.1		JQDK00000000	-	Los Alamos National Laboratory		Illumina	513.0x	IDBA v. 1.1.1			166	7190079	68.06	6973	6286		environmental sample			Australia	Australia
1435362.3	Burkholderia pseudomallei MSHR5492		1435362	WGS	MSHR5492				MLST.Burkholderia_pseudomallei.862				2014-11-07T00:00:00Z	-	PRJNA231206	SAMN02983238	GCA_000773255.1		JQDO00000000	-	Los Alamos National Laboratory		Illumina	336.0x	IDBA v. 1.1.1			140	7174730	68.18	7019	6225		environmental sample			Australia	Australia
1435363.3	Burkholderia pseudomallei MSHR4868		1435363	WGS	MSHR4868				MLST.Burkholderia_pseudomallei.1026				2014-11-07T00:00:00Z	-	PRJNA231201	SAMN03002109	GCA_000773295.1		JQGZ00000000	-	Los Alamos National Laboratory		Illumina	356.0x	IDBA v. 1.1.1			146	7150114	68.17	6995	6106		environmental sample			Australia	Australia
1435364.3	Burkholderia pseudomallei MSHR4378		1435364	WGS	MSHR4378				MLST.Burkholderia_pseudomallei.1025				2014-11-07T00:00:00Z	-	PRJNA231200	SAMN02983244	GCA_000773275.1		JQDP00000000	-	Los Alamos National Laboratory		Illumina	362.0x	IDBA v. 1.1.1			168	7161133	68.11	6967	6245		environmental sample			Australia	Australia
1435365.3	Burkholderia pseudomallei TSV 48		1435365	Complete	TSV 48	serovar 48			MLST.Burkholderia_pseudomallei.252				2014-10-31T00:00:00Z	-	PRJNA231196	SAMN02951644	GCA_000770495.1		CP009160.1,CP009161.1	NZ_CP009160.1,NZ_CP009161.1	Los Alamos National Laboratory		Illumina; PacBio	309x	Newbler v. 2.6; Velvet v. 1.2.08; Allpaths	2		2	7337621	68.02	7126	6005					Australia	Australia
1435366.3	Burkholderia sp. MSHR4018		28450	WGS	MSHR4018				MLST.Burkholderia_pseudomallei.850				2014-11-11T00:00:00Z	-	PRJNA231191	SAMN03004396	GCA_000774955.1		JQIK00000000	-	Los Alamos National Laboratory		454; Illumina	327.0x	Newbler v. 2.6; Velvet v. 1.1.05; AllPaths			6	7341492	68.02	7143	6071		environmental sample			Australia	Australia
1435367.3	Burkholderia pseudomallei MSHR4012		1435367	WGS	MSHR4012				MLST.Burkholderia_pseudomallei.849				2014-11-11T00:00:00Z	-	PRJNA231190	SAMN02948397	GCA_000774555.1		JPVH00000000	-	Los Alamos National Laboratory		454; Illumina	321.0x	Newbler v. 2.6; Velvet v. 1.1.05; AllPaths			10	7228783	68.08	7030	5932		environmental sample			Australia	Australia
1435368.3	Burkholderia sp. MSHR4009		28450	WGS	MSHR4009				MLST.Burkholderia_pseudomallei.850				2014-11-11T00:00:00Z	-	PRJNA231189	SAMN03004390	GCA_000774945.1		JQIL00000000	-	Los Alamos National Laboratory		454; Illumina	323.0x	Newbler v. 2.6; Velvet v. 1.1.05; AllPaths			6	7335546	68.02	7161	6065		environmental sample			Australia	Australia
1435369.3	Burkholderia pseudomallei MSHR4003		1435369	WGS	MSHR4003				MLST.Burkholderia_pseudomallei.849				2014-11-11T00:00:00Z	-	PRJNA231188	SAMN02948389	GCA_000774395.1		JPUZ00000000	-	Los Alamos National Laboratory		454; Illumina	327.0x	Newbler v. 2.6; Velvet v. 1.1.05; AllPaths			5	7244536	68.08	7023	5904		environmental sample			Australia	Australia
1435370.3	Burkholderia pseudomallei MSHR4000		1435370	WGS	MSHR4000				MLST.Burkholderia_pseudomallei.846				2014-11-11T00:00:00Z	-	PRJNA231182	SAMN02948530	GCA_000774645.1		JPVL00000000	-	Los Alamos National Laboratory		454; Illumina	139.0x	Newbler v. 2.6; Velvet v. 1.1.05; AllPaths			19	7462284	67.88	7329	6214		environmental sample			Australia	Australia
1435371.3	Burkholderia pseudomallei MSHR7527		1435371	WGS	MSHR7527				MLST.Burkholderia_pseudomallei.1033				2014-11-07T00:00:00Z	-	PRJNA231180	SAMN02953888	GCA_000773305.1		JPWS00000000	-	Los Alamos National Laboratory		Illumina	748.0x	IDBA v. 1.1.1; CA v. 7.0			75	7269484	68.2	7087	6079		environmental sample			Australia	Australia
1435372.3	Burkholderia pseudomallei MSHR3965		1435372	Complete	MSHR3965				MLST.Burkholderia_pseudomallei.846				2014-10-31T00:00:00Z	-	PRJNA231179	SAMN02951657	GCA_000770475.1	SRR2182179,SRR2182180	CP009153.1,CP009152.1	NZ_CP009153.1,NZ_CP009152.1	Los Alamos National Laboratory		Illumina; 454	320x	Newbler v. 2.6; Velvet v. 1.2.08; Allpaths	2		2	7280741	68.07	7092	5970					Australia	Australia
1435373.3	Burkholderia pseudomallei MSHR7504		1435373	WGS	MSHR7504				MLST.Burkholderia_pseudomallei.1032				2014-11-07T00:00:00Z	-	PRJNA231175	SAMN02953899	GCA_000773075.1		JPWR00000000	-	Los Alamos National Laboratory		Illumina	302.0x	IDBA v. 1.1.1			152	7086464	68.26	6878	6070		environmental sample			Australia	Australia
1435374.3	Burkholderia pseudomallei MSHR7500		1435374	WGS	MSHR7500				MLST.Burkholderia_pseudomallei.1031				2014-11-07T00:00:00Z	-	PRJNA231174	SAMN03015202	GCA_000773415.1		JREN00000000	-	Los Alamos National Laboratory		Illumina	342.0x	Velvet v. 1.1.1			138	7147345	68.17	6956	6082		environmental sample			Australia	Australia
1435982.3	Burkholderia pseudomallei MSHR303		1435982	WGS	MSHR303				MLST.Burkholderia_pseudomallei.36				2014-11-11T00:00:00Z	-	PRJNA231468	SAMN02997356	GCA_000774695.1		JQDD00000000	-	Los Alamos National Laboratory		454; Illumina; PacBio	390.0x	Newbler v. 2.6; Velvet v. 1.2.08 ;			12	7427737	67.9	7258	6137		clinical isolate			Australia	Australia						Human, Homo sapiens
1435983.3	Burkholderia pseudomallei MSHR332		1435983	WGS	MSHR332				MLST.Burkholderia_pseudomallei.106				2014-11-11T00:00:00Z	-	PRJNA231470	SAMN02999498	GCA_000774875.1		JQFM00000000	-	Los Alamos National Laboratory		454; Illumina	880.0x	Newbler v. 2.6; Velvet v. 1.1.05;			72	7249989	68.06	7116	6128		clinical isolate			Australia	Australia						Human, Homo sapiens
1435984.3	Burkholderia pseudomallei MSHR62		1435984	Complete	MSHR62				MLST.Burkholderia_pseudomallei.471				2014-10-31T00:00:00Z	-	PRJNA231467	SAMN02990927	GCA_000770395.1	SRR2874404	CP009234.1,CP009235.1	NZ_CP009234.1,NZ_CP009235.1	Los Alamos National Laboratory		Illumina; PacBio	156x	Newbler v. 2.6; Velvet v. 1.2.08; Allpaths	2		2	7225433	68.17	7051	5891
1435985.3	Burkholderia pseudomallei MSHR435		1435985	Complete	MSHR435				MLST.Burkholderia_pseudomallei.126				2014-11-12T00:00:00Z		PRJNA231480	SAMN02999478	GCF_000775165.1		JRFP01000000		Los Alamos National Laboratory		454; Illumina; PacBio	314.0x	Newbler v. 2.6; Velvet v. 1.1.05;	2		2	7133242	67.92	7337	6051		clinical isolate			Australia	Australia						Human, Homo sapiens
1435986.3	Burkholderia pseudomallei MSHR449		1435986	WGS	MSHR449				MLST.Burkholderia_pseudomallei.126				2014-11-11T00:00:00Z	-	PRJNA231481	SAMN02999500	GCA_000774895.1		JQFO00000000	-	Los Alamos National Laboratory		454; Illumina	1186.0x	Newbler v. 2.6; Velvet v. 1.1.05;			83	7303396	68	7248	6247		clinical isolate			Australia	Australia						Human, Homo sapiens
1435987.3	Burkholderia pseudomallei MSHR465J		1435987	WGS	MSHR465J				MLST.Burkholderia_pseudomallei.132				2014-11-10T00:00:00Z	-	PRJNA231483	SAMN02991370	GCA_000774195.1		JPZW00000000	-	Los Alamos National Laboratory		454; Illumina	194.0x	Newbler v. 2.6; Velvet v. 1.1.05; AllPaths			10	7137616	68.24	6951	5815		clinical isolate			Australia	Australia						Human, Homo sapiens
1435988.3	Burkholderia sp. MSHR44		28450	WGS	MSHR44				MLST.Burkholderia_pseudomallei.882				2014-11-11T00:00:00Z	-	PRJNA231484	SAMN03009071	GCA_000774975.1		JQIM00000000	-	Los Alamos National Laboratory		454; Illumina	353.0x	Newbler v. 2.6; Velvet v. 1.2.08; AllPaths			10	7672516	67.72	7583	6460		clinical isolate			Australia	Australia						Human, Homo sapiens
1435989.3	Burkholderia pseudomallei MSHR983		1435989	WGS	MSHR983				MLST.Burkholderia_pseudomallei.142				2014-11-10T00:00:00Z	-	PRJNA231487	SAMN02997413	GCA_000774175.1		JQDI00000000	-	Los Alamos National Laboratory		454; Illumina	362.0x	Newbler v. 2.6; Velvet v. 1.2.08; AllPaths			8	7421128	67.86	7194	6117		clinical isolate			Australia	Australia						Human, Homo sapiens
1435990.3	Burkholderia pseudomallei MSHR543		1435990	WGS	MSHR543				MLST.Burkholderia_pseudomallei.294				2014-11-10T00:00:00Z	-	PRJNA231488	SAMN02991373	GCA_000774165.1		JPZX00000000	-	Los Alamos National Laboratory		454; Illumina	310.0x	Newbler v. 2.6; Velvet v. 1.1.05; AllPaths			37	7335388	67.95	7151	6056		clinical isolate			Australia	Australia						Human, Homo sapiens
1435991.3	Burkholderia pseudomallei MSHR1029		1435991	WGS	MSHR1029				MLST.Burkholderia_pseudomallei.145				2014-11-11T00:00:00Z	-	PRJNA231489	SAMN02997350	GCA_000775655.1		JQDB00000000	-	Los Alamos National Laboratory		454; Illumina	376.0x	Newbler v. 2.6; Velvet v. 1.1.05;			21	7199030	68.09	7052	5925		clinical isolate			Australia	Australia						Human, Homo sapiens
1435992.3	Burkholderia pseudomallei MSHR1357		1435992	WGS	MSHR1357				MLST.Burkholderia_pseudomallei.259				2014-11-11T00:00:00Z	-	PRJNA231525	SAMN02997311	GCA_000774765.1		JQDA00000000	-	Los Alamos National Laboratory		454; Illumina	390.0x	Newbler v. 2.6; Velvet v. 1.1.05; AllPaths			38	7125744	68.15	6952	5910		clinical isolate			Australia	Australia						Human, Homo sapiens
1435993.3	Burkholderia pseudomallei MSHR2138		1435993	WGS	MSHR2138				MLST.Burkholderia_pseudomallei.456				2014-11-11T00:00:00Z	-	PRJNA231527	SAMN03018310	GCA_000775045.1		JRFM00000000	-	Los Alamos National Laboratory		Illumina; 454; PacBio	405.0x	Newbler v. 2.6; Velvet v. 1.2.08; AllPaths			129	7575830	67.79	7440	6338		clinical isolate			Australia	Australia						Human, Homo sapiens
1435994.3	Burkholderia pseudomallei MSHR2243		1435994	Complete	MSHR2243				MLST.Burkholderia_pseudomallei.132				2014-10-31T00:00:00Z	-	PRJNA231528	SAMN03004264	GCA_000770415.1	SRR2874411,SRR2874412,SRR2896944	CP009270.1,CP009269.1	NZ_CP009270.1,NZ_CP009269.1	Los Alamos National Laboratory		Illumina; 454	331x	Newbler v. 2.6; Velvet v. 1.2.08; Allpaths	2		2	7145194	68.22	6933	5801		clinical isolate			Australia	Australia						Human, Homo sapiens
1435995.3	Burkholderia pseudomallei MSHR2451		1435995	WGS	MSHR2451				MLST.Burkholderia_pseudomallei.483				2014-11-11T00:00:00Z	-	PRJNA231529	SAMN02998028	GCA_000774815.1		JQEG00000000	-	Los Alamos National Laboratory		454; Illumina; PacBio	338.0x	Newbler v. 2.6; Velvet v. 1.1.05; AllPaths			53	7276426	68.08	7072	6081		clinical isolate			Australia	Australia						Human, Homo sapiens
1435996.3	Burkholderia pseudomallei MSHR2990		1435996	WGS	MSHR2990				MLST.Burkholderia_pseudomallei.781				2014-11-11T00:00:00Z	-	PRJNA231530	SAMN02998029	GCA_000774715.1		JQHV00000000	-	Los Alamos National Laboratory		454; Illumina; PacBio	334.0x	Newbler v. 2.6; Velvet v. 1.1.05; AllPaths			56	7516686	67.85	7390	6370		clinical isolate			Australia	Australia						Human, Homo sapiens
1435997.3	Burkholderia pseudomallei MSHR3016		1435997	WGS	MSHR3016				MLST.Burkholderia_pseudomallei.617				2014-11-11T00:00:00Z	-	PRJNA231531	SAMN02998042	GCA_000774795.1		JQEH00000000	-	Los Alamos National Laboratory		454; Illumina	439.0x	Newbler v. 2.6; Velvet v. 1.1.05;			68	7292338	68.06	7178	6205		clinical isolate			Australia	Australia						Human, Homo sapiens
1435998.3	Burkholderia pseudomallei MSHR456		1435998	WGS	MSHR456				MLST.Burkholderia_pseudomallei.113				2014-11-11T00:00:00Z	25676747	PRJNA231532	SAMN02999499	GCA_000774865.1		JQFN00000000	-	Los Alamos National Laboratory		454; Illumina; PacBio	328.0x	Newbler v. 2.6; Velvet v. 1.1.05;			77	7520165	67.81	7460	6449		clinical isolate			Australia	Australia						Human, Homo sapiens
1435999.3	Burkholderia pseudomallei MSHR684		1435999	WGS	MSHR684				MLST.Burkholderia_pseudomallei.103				2014-11-11T00:00:00Z	25676747	PRJNA231533	SAMN02997351	GCA_000774685.1		JQDC00000000	-	Los Alamos National Laboratory		454; Illumina; PacBio	392.0x	Newbler v. 2.6; Velvet v. 1.2.08; AllPaths			5	7287066	68.01	7239	6082		clinical isolate			Australia	Australia						Human, Homo sapiens
1436037.3	Burkholderia pseudomallei MSHR296		1436037	WGS	MSHR296				MLST.Burkholderia_pseudomallei.260				2018-01-16T00:00:00Z		PRJNA179436	SAMN02443738	GCA_002887835.1		JAUK01000000		US Army Edgewood Chemical Biological Center		454 FLX	30x	Newbler v. 2.3			229	7110898	68.1562	7414						Australia	Australia
1436038.3	Burkholderia pseudomallei MSHR487		1436038	WGS	MSHR487				MLST.Burkholderia_pseudomallei.243				2018-01-16T00:00:00Z		PRJNA179436	SAMN02443739	GCA_002887875.1		JAUL01000000		US Army Edgewood Chemical Biological Center		454 FLX	21x	Newbler v. 2.3			181	7233109	67.9459	7570						Australia	Australia
1436039.3	Burkholderia pseudomallei MSHR503		1436039	WGS	MSHR503				MLST.Burkholderia_pseudomallei.149				2018-01-16T00:00:00Z		PRJNA179436	SAMN02443740	GCA_002887855.1		JAUM01000000		US Army Edgewood Chemical Biological Center		454 FLX	39x	Newbler v. 2.3			199	7226715	68.0523	7543						Australia	Australia
1436040.3	Burkholderia pseudomallei RF43Bp22		1436040	WGS	RF43Bp22				MLST.Burkholderia_pseudomallei.326				2015-11-18T00:00:00Z	26484663	PRJNA179436	SAMN02443741	GCF_001445635.1		JAUN01000000		US Army Edgewood Chemical Biological Center		454 FLX	84x	Newbler v. 2.3			96	7117526	68.16	7308						Thailand	Thailand
1436041.3	Burkholderia pseudomallei DL36		1436041	WGS	DL36				MLST.Burkholderia_pseudomallei.17				2018-01-16T00:00:00Z		PRJNA179436	SAMN02443742	GCA_002887895.1		JAUO01000000		US Army Edgewood Chemical Biological Center		454 FLX	39x	Newbler v. 2.3			352	7076321	68.1639	7472						Thailand	Thailand
1436042.3	Burkholderia pseudomallei MSHR139		1436042	WGS	MSHR139				MLST.Burkholderia_pseudomallei.246				2018-01-16T00:00:00Z		PRJNA179436	SAMN02443743	GCA_002887885.1		JAUP01000000		US Army Edgewood Chemical Biological Center		454 FLX	54x	Newbler v. 2.3			449	7176234	68.0765	7707						Papua New Guinea	Papua New Guinea
1436043.3	Burkholderia pseudomallei Gu2143a		1436043	WGS	Gu2143a				MLST.Burkholderia_pseudomallei.498				2018-01-16T00:00:00Z		PRJNA179436	SAMN02443744	GCA_002887935.1		JAUQ01000000		US Army Edgewood Chemical Biological Center		454 FLX	46x	Newbler v. 2.3			206	7126561	68.1691	7403						Thailand	Thailand
1436044.3	Burkholderia pseudomallei MSHR730		1436044	WGS	MSHR730				MLST.Burkholderia_pseudomallei.103				2018-01-16T00:00:00Z		PRJNA179436	SAMN02443746	GCA_002887975.1		JAUS01000000		US Army Edgewood Chemical Biological Center		454 FLX	24x	Newbler v. 2.3			169	7171737	68.0693	7471						Australia	Australia
1436045.3	Burkholderia pseudomallei NAU35A3		1436045	WGS	NAU35A3				MLST.Burkholderia_pseudomallei.326				2018-01-16T00:00:00Z		PRJNA179436	SAMN02443751	GCA_002880835.1		JAUX01000000		US Army Edgewood Chemical Biological Center		454 FLX	25x	Newbler v. 2.3			302	7086375	68.1592	7472						Australia	Australia
1436047.3	Burkholderia pseudomallei 319a		1436047	WGS	319a				MLST.Burkholderia_pseudomallei.17				2018-01-16T00:00:00Z		PRJNA179436	SAMN02443753	GCA_002880855.1		JAUZ01000000		US Army Edgewood Chemical Biological Center		454 FLX	21x	Newbler v. 2.3			313	7051636	68.1081	7457						Thailand	Thailand
1436049.4	Burkholderia ubonensis MSMB153		1436049	WGS	MSMB153				MLST.Burkholderia_cepacia_complex.1136,MLST.Burkholderia_pseudomallei.1071				2018-01-16T00:00:00Z		PRJNA179436	SAMN02443755	GCA_002880865.1		JAVB01000000		US Army Edgewood Chemical Biological Center		454 FLX	23x	Newbler v. 2.3			102	7189613	67.4323	7022						Australia	Australia
1436050.3	Burkholderia pseudomallei DL28		1436050	WGS	DL28				MLST.Burkholderia_pseudomallei.70				2018-01-16T00:00:00Z		PRJNA179436	SAMN02443756	GCA_002888115.1		JAVC01000000		US Army Edgewood Chemical Biological Center		454 FLX	28x	Newbler v. 2.3			177	7080859	68.2212	7286						Thailand	Thailand
1436051.3	Burkholderia pseudomallei MSHR800		1436051	WGS	MSHR800				MLST.Burkholderia_pseudomallei.114				2018-01-16T00:00:00Z		PRJNA179436	SAMN02443757	GCA_002880845.1		JAVD01000000		US Army Edgewood Chemical Biological Center		454 FLX	25x	Newbler v. 2.3			189	7126722	68.1449	7390						Australia	Australia
1436052.3	Burkholderia pseudomallei DL2		1436052	WGS	DL2				MLST.Burkholderia_pseudomallei.225				2018-01-16T00:00:00Z		PRJNA179436	SAMN02443758	GCA_002880915.1		JAVE01000000		US Army Edgewood Chemical Biological Center		454 FLX	22x	Newbler v. 2.3			209	7151071	68.0944	7394						Thailand	Thailand
1436053.3	Burkholderia pseudomallei DL35		1436053	WGS	DL35				MLST.Burkholderia_pseudomallei.507				2018-01-16T00:00:00Z		PRJNA179436	SAMN02443759	GCA_002880925.1		JAVF01000000		US Army Edgewood Chemical Biological Center		454 FLX	24x	Newbler v. 2.3			256	7053770	68.2028	7364						Thailand	Thailand
1436054.3	Burkholderia pseudomallei MSHR87		1436054	WGS	MSHR87				MLST.Burkholderia_pseudomallei.131				2018-01-16T00:00:00Z		PRJNA179436	SAMN02443760	GCA_002880955.1		JAVG01000000		US Army Edgewood Chemical Biological Center		454 FLX	32x	Newbler v. 2.3			137	7058708	68.107	7282						Australia	Australia
1436055.3	Burkholderia pseudomallei DL17		1436055	WGS	DL17				MLST.Burkholderia_pseudomallei.48				2018-01-16T00:00:00Z		PRJNA179436	SAMN02443761	GCA_002880985.1		JAVH01000000		US Army Edgewood Chemical Biological Center		454 FLX	31x	Newbler v. 2.3			167	7045977	68.1525	7279						Thailand	Thailand
1436056.3	Burkholderia pseudomallei DL34		1436056	WGS	DL34				MLST.Burkholderia_pseudomallei.197				2018-01-16T00:00:00Z		PRJNA179436	SAMN02443762	GCA_002880965.1		JAVI01000000		US Army Edgewood Chemical Biological Center		454 FLX	30x	Newbler v. 2.3			237	7053022	68.2538	7364						Thailand	Thailand
1436057.3	Burkholderia pseudomallei INT4-Bp18		1436057	WGS	INT4-Bp18				MLST.Burkholderia_pseudomallei.60				2018-01-16T00:00:00Z		PRJNA179436	SAMN02443763	GCA_002888135.1		JAVJ01000000		US Army Edgewood Chemical Biological Center		454 FLX	31x	Newbler v. 2.3			226	7034523	68.2474	7321						Thailand	Thailand
1436058.3	Burkholderia pseudomallei STW 214		1436058	WGS	STW 214				MLST.Burkholderia_pseudomallei.84				2018-01-16T00:00:00Z		PRJNA179436	SAMN02443764	GCA_002881015.1		JAVK01000000		US Army Edgewood Chemical Biological Center		454 FLX	29x	Newbler v. 2.3			196	7152729	68.1172	7431						Thailand	Thailand
1436059.3	Burkholderia pseudomallei USAMRU Malaysia #17		1436059	WGS	USAMRU Malaysia #17				MLST.Burkholderia_pseudomallei.84				2018-01-16T00:00:00Z		PRJNA179436	SAMN02443765	GCA_002881035.1		JAVL01000000		US Army Edgewood Chemical Biological Center		454 FLX	25x	Newbler v. 2.3			212	7075853	68.1962	7376						Malaysia	Malaysia
1436060.3	Burkholderia pseudomallei Smith 002025		1436060	WGS	Smith 002025				MLST.Burkholderia_pseudomallei.418				2018-01-16T00:00:00Z		PRJNA179436	SAMN02443766	GCA_002881075.1		JAVM01000000		US Army Edgewood Chemical Biological Center		454 FLX	22x	Newbler v. 2.3			197	7174365	68.0439	7439
1436061.3	Burkholderia pseudomallei NAU2B9		1436061	WGS	NAU2B9				MLST.Burkholderia_pseudomallei.326				2018-01-16T00:00:00Z		PRJNA179436	SAMN02443767	GCA_002881055.1		JAVN01000000		US Army Edgewood Chemical Biological Center		454 FLX	28x	Newbler v. 2.5			185	7106322	68.1637	7390						Australia	Australia
1436062.3	Burkholderia pseudomallei NAU14B1		1436062	WGS	NAU14B1				MLST.Burkholderia_pseudomallei.326				2018-01-16T00:00:00Z		PRJNA179436	SAMN02443768	GCA_002888155.1		JAVO01000000		US Army Edgewood Chemical Biological Center		454 FLX	40x	Newbler v. 2.3			141	7106634	68.1722	7381						Australia	Australia
1436063.3	Burkholderia ubonensis MSMB57		1436063	WGS	MSMB57				MLST.Burkholderia_pseudomallei.1120				2018-01-16T00:00:00Z		PRJNA179436	SAMN02443770	GCA_002888175.1		JAVQ01000000		US Army Edgewood Chemical Biological Center		454 FLX	23x	Newbler v. 2.3			116	7063734	67.4529	6896						Australia	Australia
1436064.3	Burkholderia thailandensis E0444		1436064	WGS	E0444				MLST.Burkholderia_cepacia_complex.488,MLST.Burkholderia_pseudomallei.79				2018-01-16T00:00:00Z		PRJNA179436	SAMN02443773	GCA_002888205.1		JAVT01000000		US Army Edgewood Chemical Biological Center		454 FLX	50x	Newbler v. 2.6			198	6528004	67.76	6729						Thailand	Thailand
1436065.3	Burkholderia pseudomallei MSHR952		1436065	WGS	MSHR952				MLST.Burkholderia_pseudomallei.114				2018-01-16T00:00:00Z		PRJNA179436	SAMN02443774	GCA_002881135.1		JAVU01000000		US Army Edgewood Chemical Biological Center		454 FLX	42x	Newbler v. 2.6			131	7139932	68.1558	7320						Australia	Australia
1436066.3	Burkholderia pseudomallei MSHR2053		1436066	WGS	MSHR2053				MLST.Burkholderia_pseudomallei.1356				2018-01-16T00:00:00Z		PRJNA179436	SAMN02443775	GCA_002888275.1		JAVV01000000		US Army Edgewood Chemical Biological Center		454 FLX	46x	Newbler v. 2.6			139	7142237	68.1852	7373						Australia	Australia
1436067.3	Burkholderia pseudomallei INT2-Bp24		1436067	WGS	INT2-Bp24				MLST.Burkholderia_pseudomallei.58				2018-01-16T00:00:00Z		PRJNA179436	SAMN02443776	GCA_002881115.1		JAVW01000000		US Army Edgewood Chemical Biological Center		454 FLX	43x	Newbler v. 2.6			311	7009058	68.2032	7336						Thailand	Thailand
1436068.3	Burkholderia pseudomallei INT2-Bp91		1436068	WGS	INT2-Bp91				MLST.Burkholderia_pseudomallei.176				2018-01-16T00:00:00Z		PRJNA179436	SAMN02443777	GCA_002888255.1		JAVX01000000		US Army Edgewood Chemical Biological Center		454 FLX	50x	Newbler v. 2.6			385	6985948	68.1882	7390						Thailand	Thailand
1436069.3	Burkholderia pseudomallei INT2-Bp184		1436069	WGS	INT2-Bp184				MLST.Burkholderia_pseudomallei.93				2018-01-16T00:00:00Z		PRJNA179436	SAMN02443778	GCA_002888365.1		JAVY01000000		US Army Edgewood Chemical Biological Center		454 FLX	43x	Newbler v. 2.6			126	7142610	68.1632	7330						Thailand	Thailand
1436999.3	Burkholderia pseudomallei MSHR733		1436999	WGS	MSHR733				MLST.Burkholderia_pseudomallei.278				2014-11-11T00:00:00Z	-	PRJNA231859	SAMN02998020	GCA_000774785.1		JQEE00000000	-	Los Alamos National Laboratory		454; Illumina	737.0x	Newbler v. 2.6; Velvet v. 1.1.05;			45	7371190	68.02	7264	6199		clinical isolate			Australia	Australia						Human, Homo sapiens
1437000.3	Burkholderia pseudomallei MSHR1153		1437000	Complete	MSHR1153				MLST.Burkholderia_pseudomallei.117				2014-10-31T00:00:00Z	-	PRJNA231860	SAMN03008919	GCA_000770435.1	SRR2875412,SRR2875413,SRR2875414	CP009271.1,CP009272.1	NZ_CP009271.1,NZ_CP009272.1	Los Alamos National Laboratory		Illumina; 454; PacBio	269x	Newbler v. 2.6; Velvet v. 1.2.01; Allpaths	2		2	7312903	68.06	7103	5951		clinical isolate			Australia	Australia						Human, Homo sapiens
1437001.3	Burkholderia pseudomallei MSHR1000		1437001	WGS	MSHR1000				MLST.Burkholderia_pseudomallei.555				2014-11-11T00:00:00Z	-	PRJNA231853	SAMN02998025	GCA_000774805.1		JQEF00000000	-	Los Alamos National Laboratory		454; Illumina	1137.0x	Newbler v. 2.6; Velvet v. 1.1.05;			48	7313920	68.11	7197	6153		clinical isolate			Australia	Australia						Human, Homo sapiens
1437002.3	Burkholderia pseudomallei MSHR3335		1437002	WGS	MSHR3335				MLST.Burkholderia_pseudomallei.901				2014-11-11T00:00:00Z	-	PRJNA231854	SAMN03015286	GCA_000775035.1		JRFL00000000	-	Los Alamos National Laboratory		454; Illumina	364.0x	Newbler v. 2.6; Velvet v. 1.2.08; AllPaths			9	7262013	68.09	7058	5990		clinical isolate			Australia	Australia						Human, Homo sapiens
1437003.3	Burkholderia pseudomallei MSHR3458		1437003	WGS	MSHR3458				MLST.Burkholderia_pseudomallei.132				2014-11-11T00:00:00Z	-	PRJNA231855	SAMN03010152	GCA_000774705.1		JQOB00000000	-	Los Alamos National Laboratory		454; Illumina	358.0x	Newbler v. 2.6; Velvet v. 1.2.08; AllPaths			7	7125301	68.24	6929	5794					Australia	Australia						Human, Homo sapiens
1437004.3	Burkholderia pseudomallei MSHR3709		1437004	WGS	MSHR3709				MLST.Burkholderia_pseudomallei.132				2014-11-11T00:00:00Z	-	PRJNA231856	SAMN03015221	GCA_000775025.1		JRFK00000000	-	Los Alamos National Laboratory		454; Illumina; PacBio	404.0x	Newbler v. 2.6; Velvet v. 1.2.08; AllPaths			117	7569293	67.8	7434	6377		clinical isolate			Australia	Australia						Human, Homo sapiens
1437005.3	Burkholderia pseudomallei MSHR640		1437005	WGS	MSHR640				MLST.Burkholderia_pseudomallei.109				2014-11-11T00:00:00Z	-	PRJNA231858	SAMN02999501	GCA_000774885.1		JQFP00000000	-	Los Alamos National Laboratory		454; Illumina; PacBio	724.0x	Newbler v. 2.6; Velvet v. 1.1.05;			42	7200839	68.15	7029	5971		clinical isolate			Australia	Australia						Human, Homo sapiens
1437328.6	Burkholderia phage Bp-AMP2		1437328	Complete									2015-03-07T00:00:00Z			SAMEA3283141	GCA_002604265.1		HG796219							1		1	42492	61.7575	59	41					Thailand	Thailand						Burkholderia pseudomallei K96243
1437329.6	Burkholderia phage Bp-AMP4		1437329	Complete									2014-12-23T00:00:00Z				GCA_002604285.1		HG796221							1		1	42112	61.7852	63	43					Thailand	Thailand						Burkholderia pseudomallei K96243
1439852.3	Burkholderia pseudomallei K42		1439852	Complete	K42				MLST.Burkholderia_pseudomallei.267				2014-10-31T00:00:00Z	25676747	PRJNA231207	SAMN02951646	GCA_000770515.1		CP009163.1,CP009162.1	NZ_CP009162.1,NZ_CP009163.1	Los Alamos National Laboratory		Illumina; PacBio	415x	Newbler v. 2.6; Velvet v. 1.2.08; Allpaths	2		2	7296458	68	7108	5983					Australia	Australia
1439853.3	Burkholderia sp. TSV202		28450	Complete	TSV202	serovar 202			MLST.Burkholderia_pseudomallei.1340				2014-10-31T00:00:00Z	-	PRJNA231208	SAMN02951647	GCA_000770565.1		CP009156.1,CP009157.1,CP009155.1,CP009154.1	NZ_CP009156.1,NZ_CP009157.1,NZ_CP009155.1,NZ_CP009154.1	Los Alamos National Laboratory		Illumina; PacBio	380x	Newbler v. 2.6; Velvet v. 1.2.08; Allpaths	2	2	4	7814142	67.52	7723	6531					Australia	Australia
1439854.3	Burkholderia pseudomallei B03		1439854	Complete	B03				MLST.Burkholderia_pseudomallei.667				2014-10-31T00:00:00Z	25676747	PRJNA231209	SAMN02951654	GCA_000770455.1		CP009150.1,CP009151.1	NZ_CP009151.1,NZ_CP009150.1	Los Alamos National Laboratory		Illumina; PacBio	378x	Newbler v. 2.6; Velvet v. 1.2.08; Allpaths	2		2	7264759	68.04	7072	5953					Australia	Australia
1439855.3	Burkholderia pseudomallei A79A		1439855	Complete	A79A				MLST.Burkholderia_pseudomallei.667				2014-10-31T00:00:00Z	25676747	PRJNA231210	SAMN02951655	GCA_000770535.1		CP009165.1,CP009164.1	NZ_CP009165.1,NZ_CP009164.1	Los Alamos National Laboratory		Illumina; PacBio	381x	Newbler v. 2.6; Velvet v. 1.2.08; Allpaths	2		2	7272441	68.04	7051	5961					Australia	Australia
1439856.3	Burkholderia pseudomallei A79C		1439856	WGS	A79C				MLST.Burkholderia_pseudomallei.667				2014-11-12T00:00:00Z	-	PRJNA231211	SAMN02998014	GCA_000775675.1		JQHQ00000000	-	Los Alamos National Laboratory		Illumina	302.0x	IDBA v. 1.1.1			188	7177310	68.1	7021	6337		environmental sample			Papua New Guinea	Papua New Guinea
1439857.3	Burkholderia pseudomallei A79D		1439857	WGS	A79D				MLST.Burkholderia_pseudomallei.667				2014-11-12T00:00:00Z	-	PRJNA231458	SAMN02998017	GCA_000775685.1		JQHR00000000	-	Los Alamos National Laboratory		Illumina	301.0x	IDBA v. 1.1.1			165	7165130	68.1	7023	6321		environmental sample			Papua New Guinea	Papua New Guinea
1439858.3	Burkholderia pseudomallei TSV44		1439858	WGS	TSV44	serovar 44			MLST.Burkholderia_pseudomallei.276				2014-11-11T00:00:00Z	-	PRJNA231459	SAMN03001956	GCA_000775115.1		JQGX00000000	-	Los Alamos National Laboratory		Illumina	384.0x	IDBA v. 1.1.1			143	7135415	68.15	6973	6201		environmental sample			Australia	Australia
1439859.3	Burkholderia pseudomallei TSV32		1439859	WGS	TSV32	serovar 32			MLST.Burkholderia_pseudomallei.817				2014-11-11T00:00:00Z	-	PRJNA231460	SAMN02999667	GCA_000775105.1		JQHT00000000	-	Los Alamos National Laboratory		Illumina	297.0x	IDBA v. 1.1.1			181	7202240	68.13	7054	6260		environmental sample			Australia	Australia
1439860.3	Burkholderia pseudomallei TSV28		1439860	WGS	TSV28	serovar 28			MLST.Burkholderia_pseudomallei.815				2014-11-11T00:00:00Z	-	PRJNA231465	SAMN02999681	GCA_000775085.1		JQHU00000000	-	Los Alamos National Laboratory		Illumina	336.0x	IDBA v. 1.1.1			191	7226684	68.09	7069	6228		environmental sample			Australia	Australia
1439861.3	Burkholderia pseudomallei TSV5		1439861	WGS	TSV5	serovar 5			MLST.Burkholderia_pseudomallei.814				2014-11-11T00:00:00Z	-	PRJNA231466	SAMN03001958	GCA_000775095.1		JQGY00000000	-	Los Alamos National Laboratory		Illumina	614.0x	IDBA v. 1.1.1			172	7185044	68.13	7026	6259		environmental sample			Australia	Australia
1449334.3	Burkholderia multivorans R-20526		1449334	WGS	R-20526				MLST.Burkholderia_cepacia_complex.836				2015-08-17T00:00:00Z		PRJNA234537	SAMN02983075	GCF_001267755.1		JPZC01000000		LM-UGent		Illumina HiSeq	150.0x	clc genomics workbench v. 6			192	6442825	67.03	6505	5620		Schelde River		2002	Belgium	Belgium
1449978.3	Burkholderia vietnamiensis LMG 10929		1449978	Complete	LMG 10929				MLST.Burkholderia_cepacia_complex.379		LMG 10929		2015-06-02T00:00:00Z	25931592	PRJNA235223	SAMN03107475	GCF_000959445.1	SRR2147670,SRR2147671,SRR2147672,SRR2889771	CP009631,CP009630,CP009632,CP009629	NZ_CP009631.1,NZ_CP009630.1,NZ_CP009632.1,NZ_CP009629.1	Los Alamos National Laboratory		Illumina; PacBio	501x	Newbler v. 2.6; Velvet v. 1.2.08; Allpaths	3	1	4	6930496	66.83	6926	6100		Oryza sativa, rhizosphere soil			Vietnam	Viet Nam: Binh Thanh
1458357.5	Burkholderia sp. MP-1		1458357	WGS	MP-1				MLST.Burkholderia_cepacia_complex.1488				2014-04-29T00:00:00Z	24855293	PRJNA238425	SAMN02671694	GCA_000648925.1		JFHF00000000	-	Laboratory of Biocatalysis and Synthetic Biotechnology		Illumina	100x	SOAPdenovo v. 1.05			168	8611053	62.5	8018	7631		soil		2013
1459967.3	Burkholderia sp. LS-044		1459967	WGS	LS-044				MLST.Burkholderia_cepacia_complex.895				2019-04-22T00:00:00Z		PRJNA531825	SAMN11382798	GCA_004803625.1		SSWO01000000		National Chung Hsing University		Illumina MiSeq	200x	SPAdes v. 3.12.0			61	8782274	66.522	8997	8168		rice root		2013-08-14		Taiwan						Oryza sativa sp. japonica cv. TN71
1462439.3	Burkholderia panaciterrae strain DCY85-1		1462439	WGS	DCY85-1								2016-05-16T00:00:00Z		PRJNA319666	SAMN04902945	GCF_001645135.1		LXJZ00000000		Institute for Environmental Health		Illumina MiSeq	30.0x	SPAdes v. 3.5.0			253	8483388	62.36	8409	7567		rhizosphere of ginseng		2014	South Korea	South Korea:Gochang
1462993.3	Burkholderia ginsengiterrae strain DCY85		1462993	WGS	DCY85								2016-05-16T00:00:00Z		PRJNA319663	SAMN04902899	GCF_001645125.1		LXKA00000000		Institute of Environmental Health		Illumina MiSeq	30.0x	SPAdes v. 3.5.0			393	8533041	62.5	8576	7650		rhizosphere of ginseng		2014	South Korea	South Korea:Gochang
1468409.3	Burkholderia sp. 2002721687		1468409	Complete	2002721687				MLST.Burkholderia_cepacia_complex.786,MLST.Burkholderia_pseudomallei.318				2015-06-02T00:00:00Z	25931592	PRJNA239255	SAMN03023794	GCF_000959325.1	SRR1618472,SRR1618473,SRR1618474	CP009549,CP009548,CP009547	NZ_CP009549.1,NZ_CP009548.1,NZ_CP009547.1	Los Alamos National Laboratory		Illumina; PacBio; 454	584x	Newbler v. 2.6; Velvet v. 1.2.08; Allpaths	2	1	3	7285824	67.14	7272	6284		water		2008	Australia	Australia
1472716.3	Burkholderia sp. K24		1472716	WGS	K24				MLST.Burkholderia_cepacia_complex.868				2014-06-27T00:00:00Z	-	PRJNA240913	SAMN02680269	GCA_000714855.1		JMIK00000000	-	Korea Basic Science Institute		Illumina MiSeq	100.0x	CLC NGS Cell v. 6.0.2			33	8344181	61.8	7749	6904		Soil		1992	South Korea	South Korea: Gyeonggi
148446.4	Burkholderia sp. A1		148446	WGS	A1								2014-04-17T00:00:00Z	24831148	PRJNA244293	SAMN02725052	GCA_000633145.1		JJMR00000000	-	Osaka Ohtani University		Illumina HiSeq	283.0x	CLC Genomics Workbench v. 6.5			304	8116364	68.5	7137			decaying log present	isolated from a decaying log present in the breeding environment of a stag beetle	2010	Japan	Japan: Osaka						Dynodorcus curvidens binodulosus
1487954.5	Burkholderia sp. BGJ		28450	WGS	BGJ				MLST.Burkholderia_cepacia_complex.734,MLST.Burkholderia_pseudomallei.177				2014-09-23T00:00:00Z	25414490	PRJNA244535	SAMN02866195	GCA_000757255.1		JOUA00000000	-	Los Alamos National Laboratory		454; Illumina	316.0x	Newbler v. 2.6; Velvet v. 1.2.08; AllPaths			9	7297557	67.98	7108	5983
1487955.3	Burkholderia sp. BGK		28450	Complete	BGK				MLST.Burkholderia_cepacia_complex.734,MLST.Burkholderia_pseudomallei.177				2014-10-06T00:00:00Z	25414490	PRJNA244537	SAMN02902623	GCA_000763555.1		CP008917.1,CP008916.1	NZ_CP008916.1,NZ_CP008917.1	Los Alamos National Laboratory		Illumina; 454	308x	Newbler v. 2.6; Velvet v. 1.2.08; Allpaths	2		2	7304200	67.98	7097	5955
1500263.5	Burkholderia sp. WP9		1500263	WGS	WP9								2016-10-22T00:00:00Z		PRJEB16369	SAMN02787142	GCA_900104795.1		FNTG01000000		DOE - JOINT GENOME INSTITUTE							7	9023533	62.0888	8829	7922
1500897.3	Burkholderia sp. 9120		1500897	WGS	9120								2014-08-28T00:00:00Z	-	PRJNA247916	SAMN02787046	GCA_000745015.1	SRR4063132,SRR4063133,SRR4063134,SRR4063135	JQNA00000000	-	DOE Joint Genome Institute		Illumina HiSeq 2000; PacBio RS	Unknown	Unknown program v. before Fri Aug 15			2	8455632	62.7	7551
1503053.3	Burkholderia singularis strain LMG 28154		1503053	WGS	LMG 28154				MLST.Burkholderia_cepacia_complex.813		LMG 28154		2017-07-14T00:00:00Z		PRJEB20285	SAMEA103971362	GCA_900176645.1		FXAN00000000		UZH							135	5538112	64.34	5674	5267		Cystic fibrosis lung	isolate from a patient with cystic fibrosis	2003								Human, Homo sapiens			cystic fibrosis
1503054.10	Burkholderia stagnalis strain MSMB2053		1503054	WGS	MSMB2053								2016-01-22T00:00:00Z		PRJNA279182	SAMN03449311	GCF_001527305.1	SRR1956514	LOZB01000000		Northern Arizona University		Illumina MiSeq	29.57x	SPAdes v. 3.5.0			91	7887687	67.53	7888	6889		soil		2010	Australia	Australia: Northern Territory
1503054.100	Burkholderia stagnalis strain Bp9100		1503054	WGS	Bp9100				MLST.Burkholderia_cepacia_complex.519				2018-12-03T00:00:00Z		PRJNA451205	SAMN09073343	GCA_003857825.1		QTOW01000000		Northern Arizona University		Illumina MiSeq	68x	SPAdes v. 3.10.1			157	7839678	67.5482	7842	7162		soil		Apr-2017	Puerto Rico	Puerto Rico: Maunabo
1503054.101	Burkholderia stagnalis strain Bp9097		1503054	WGS	Bp9097				MLST.Burkholderia_cepacia_complex.1453				2018-12-03T00:00:00Z		PRJNA451205	SAMN09073340	GCA_003857845.1		QTOY01000000		Northern Arizona University		Illumina MiSeq	108x	SPAdes v. 3.10.1			95	7731648	67.6064	7750	7047		soil		Apr-2017	Puerto Rico	Puerto Rico: Maunabo
1503054.102	Burkholderia stagnalis strain Bp9096		1503054	WGS	Bp9096				MLST.Burkholderia_cepacia_complex.519				2018-12-03T00:00:00Z		PRJNA451205	SAMN09073339	GCA_003857875.1		QTOZ01000000		Northern Arizona University		Illumina MiSeq	88x	SPAdes v. 3.10.1			139	7576576	67.7037	7542	6893		soil		Apr-2017	Puerto Rico	Puerto Rico: Maunabo
1503054.103	Burkholderia stagnalis strain Bp9092		1503054	WGS	Bp9092				MLST.Burkholderia_cepacia_complex.519				2018-12-03T00:00:00Z		PRJNA451205	SAMN09073335	GCA_003857645.1		QTPD01000000		Northern Arizona University		Illumina MiSeq	103x	SPAdes v. 3.10.1			153	7698221	67.6559	7689	7038		soil		Apr-2017	Puerto Rico	Puerto Rico: Maunabo
1503054.104	Burkholderia stagnalis strain Bp9095		1503054	WGS	Bp9095				MLST.Burkholderia_cepacia_complex.519				2018-12-03T00:00:00Z		PRJNA451205	SAMN09073338	GCA_003857885.1		QTPA01000000		Northern Arizona University		Illumina MiSeq	83x	SPAdes v. 3.10.1			157	7842704	67.4964	7860	7140		soil		Apr-2017	Puerto Rico	Puerto Rico: Maunabo
1503054.105	Burkholderia stagnalis strain Bp9094		1503054	WGS	Bp9094				MLST.Burkholderia_cepacia_complex.519				2018-12-03T00:00:00Z		PRJNA451205	SAMN09073337	GCA_003857915.1		QTPB01000000		Northern Arizona University		Illumina MiSeq	90x	SPAdes v. 3.10.1			133	7860913	67.4849	7911	7191		soil		Apr-2017	Puerto Rico	Puerto Rico: Maunabo
1503054.106	Burkholderia stagnalis strain Bp9089		1503054	WGS	Bp9089				MLST.Burkholderia_cepacia_complex.519				2018-12-03T00:00:00Z		PRJNA451205	SAMN09073332	GCA_003857925.1		QTPF01000000		Northern Arizona University		Illumina MiSeq	107x	SPAdes v. 3.10.1			116	7795997	67.5336	7765	7072		soil		Apr-2017	Puerto Rico	Puerto Rico: Maunabo
1503054.107	Burkholderia stagnalis strain Bp8965		1503054	WGS	Bp8965				MLST.Burkholderia_cepacia_complex.1391				2018-12-03T00:00:00Z		PRJNA451205	SAMN09073222	GCA_003857935.1		QTPN01000000		Northern Arizona University		Illumina MiSeq	65x	SPAdes v. 3.10.1			227	8158954	67.2253	8295	7477		soil		Apr-2017	Puerto Rico	Puerto Rico: Carolina
1503054.108	Burkholderia stagnalis strain CCUG 65686		1503054	WGS	CCUG 65686				MLST.Burkholderia_cepacia_complex.787		CCUG:65686	Yes	2019-10-01T00:00:00Z		PRJNA563568	SAMN12697559	GCA_008802125.1		VZOK01000000		University of Gothenburg - CCUG		Illumina MiSeq	231.09x	SPAdes v. 3.10			397	8125942	66.9406	8332	7584		soil			Australia	Australia: Northern Territory
1503054.11	Burkholderia stagnalis strain MSMB1147		1503054	WGS	MSMB1147				MLST.Burkholderia_cepacia_complex.519				2016-01-22T00:00:00Z		PRJNA279182	SAMN03449323	GCF_001527545.1	SRR1956409	LOZN01000000		Northern Arizona University		Illumina HiSeq	107.46x	SPAdes v. 3.5.0			91	7763654	67.59	7647	6726		soil		2011	Australia	Australia: Northern Territory
1503054.110	Burkholderia stagnalis strain LMG 28156		1503054	WGS	LMG 28156				MLST.Burkholderia_cepacia_complex.787				2020-04-24T00:00:00Z		PRJEB33447	SAMEA5795712	GCA_902499155.1		CABVPM010000001,CABVPM010000002,CABVPM010000003,CABVPM010000004,CABVPM010000005,CABVPM010000006,CABVPM010000007		LM-UGent							253	7948011	67.1789	8017	6980		Soil		2006		Australia
1503054.111	Burkholderia stagnalis strain LMG 28156		1503054	WGS	LMG 28156				MLST.Burkholderia_cepacia_complex.787				2020-04-24T00:00:00Z		PRJEB35318	SAMEA6503566	GCA_902830275.1		CADESW010000001,CADESW010000002,CADESW010000003,CADESW010000004,CADESW010000005,CADESW010000006,CADESW010000007		CARDIFF SCHOOL OF BIOSCIENCES							149	8032380	67.2329	7915			Environmental, soil				Australia
1503054.112	Burkholderia stagnalis strain BCC1350		1503054	WGS	BCC1350				MLST.Burkholderia_cepacia_complex.865				2020-04-24T00:00:00Z		PRJEB35318	SAMEA6503249	GCA_902833065.1		CADFEE010000001,CADFEE010000002,CADFEE010000003,CADFEE010000004,CADFEE010000005,CADFEE010000006,CADFEE010000007		CARDIFF SCHOOL OF BIOSCIENCES							89	8368456	67.1301	8273			Environmental
1503054.113	Burkholderia stagnalis strain BCC1350		1503054	WGS	BCC1350				MLST.Burkholderia_cepacia_complex.865				2020-04-24T00:00:00Z		PRJEB35318	SAMEA6503626	GCA_902833205.1		CADFEK010000001,CADFEK010000002,CADFEK010000003,CADFEK010000004		CARDIFF SCHOOL OF BIOSCIENCES							4	8452159	67.064	8275			Environmental
1503054.12	Burkholderia stagnalis strain MSMB1543		1503054	WGS	MSMB1543				MLST.Burkholderia_cepacia_complex.519				2016-01-22T00:00:00Z		PRJNA279182	SAMN03449325	GCF_001527585.1	SRR1956411	LOZP01000000		Northern Arizona University		Illumina HiSeq	108.54x	SPAdes v. 3.5.0			84	7589540	67.73	7388	6544		soil		2011	Australia	Australia: Northern Territory
1503054.13	Burkholderia stagnalis strain MSMB1966		1503054	WGS	MSMB1966								2016-01-22T00:00:00Z		PRJNA279182	SAMN03449328	GCF_001527645.1	SRR1956412	LOZS01000000		Northern Arizona University		Illumina HiSeq	77.91x	SPAdes v. 3.5.0			101	7602169	67.69	7501	6594		soil		2012	Papua New Guinea	Papua New Guinea
1503054.14	Burkholderia stagnalis strain MSMB1135		1503054	WGS	MSMB1135				MLST.Burkholderia_cepacia_complex.789				2016-01-22T00:00:00Z		PRJNA279182	SAMN03449329	GCF_001527665.1	SRR1956413	LOZT01000000		Northern Arizona University		Illumina HiSeq	75.11x	SPAdes v. 3.5.0			94	7577126	67.7	7441	6590		soil		2011	Australia	Australia: Northern Territory
1503054.15	Burkholderia stagnalis strain MSMB1967		1503054	WGS	MSMB1967								2016-01-22T00:00:00Z		PRJNA279182	SAMN03449331	GCF_001527725.1	SRR1956516	LOZV01000000		Northern Arizona University		Illumina MiSeq	47.52x	SPAdes v. 3.5.0			78	7687529	67.63	7555	6671		soil		2012	Papua New Guinea	Papua New Guinea
1503054.16	Burkholderia stagnalis strain MSMB1968		1503054	WGS	MSMB1968				MLST.Burkholderia_cepacia_complex.789				2016-01-22T00:00:00Z		PRJNA279182	SAMN03449335	GCF_001527805.1	SRR1956434	LOZZ01000000		Northern Arizona University		Illumina HiSeq	84.66x	SPAdes v. 3.5.0			73	7559507	67.72	7389	6546		soil		2012	Papua New Guinea	Papua New Guinea
1503054.17	Burkholderia stagnalis strain MSMB1570WGS		1503054	WGS	MSMB1570WGS								2016-01-22T00:00:00Z		PRJNA279182	SAMN03449338	GCF_001527825.1	SRR1955975	LPAC01000000		Northern Arizona University		Illumina HiSeq	73.03x	SPAdes v. 3.5.0			94	7619001	67.63	7450	6583		soil		2011	Australia	Australia: Northern Territory
1503054.18	Burkholderia stagnalis strain MSMB1606WGS		1503054	WGS	MSMB1606WGS				MLST.Burkholderia_cepacia_complex.787				2016-01-22T00:00:00Z		PRJNA279182	SAMN03449353	GCF_001528085.1	SRR1955990	LPAQ01000000		Northern Arizona University		Illumina HiSeq	74.54x	SPAdes v. 3.5.0			109	7918193	67.49	7740	6828		soil		2011	Australia	Australia: Northern Territory
1503054.19	Burkholderia stagnalis strain MSMB1477WGS		1503054	WGS	MSMB1477WGS				MLST.Burkholderia_cepacia_complex.787				2016-01-22T00:00:00Z		PRJNA279182	SAMN03449484	GCF_001529505.1	SRR1956067	LPFK01000000		Northern Arizona University		Illumina HiSeq	73.14x	SPAdes v. 3.5.0			93	7919104	67.5	7723	6796		soil		2011	Australia	Australia: Northern Territory
1503054.20	Burkholderia stagnalis strain MSMB1470WGS		1503054	WGS	MSMB1470WGS				MLST.Burkholderia_cepacia_complex.787				2016-01-22T00:00:00Z		PRJNA279182	SAMN03449481	GCF_001529545.1	SRR1956064	LPFH01000000		Northern Arizona University		Illumina HiSeq	84.84x	SPAdes v. 3.5.0			96	7930179	67.49	7738	6833		soil		2011	Australia	Australia: Northern Territory
1503054.21	Burkholderia stagnalis strain MSMB1487WGS		1503054	WGS	MSMB1487WGS								2016-01-22T00:00:00Z		PRJNA279182	SAMN03449486	GCF_001529625.1	SRR1956069	LPFM01000000		Northern Arizona University		Illumina HiSeq	88.52x	SPAdes v. 3.5.0			75	7536871	67.63	7419	6531		plant		2011	Australia	Australia: Northern Territory
1503054.22	Burkholderia stagnalis strain MSMB1514WGS		1503054	WGS	MSMB1514WGS				MLST.Burkholderia_cepacia_complex.787				2016-01-22T00:00:00Z		PRJNA279182	SAMN03449497	GCF_001530395.1	SRR1956080	LPFX01000000		Northern Arizona University		Illumina HiSeq	74.06x	SPAdes v. 3.5.0			106	7920359	67.5	7751	6859		soil		2011	Australia	Australia: Northern Territory
1503054.23	Burkholderia stagnalis strain MSMB1521WGS		1503054	WGS	MSMB1521WGS								2016-01-22T00:00:00Z		PRJNA279182	SAMN03449503	GCF_001530605.1	SRR1956154	LPGD01000000		Northern Arizona University		Illumina HiSeq	101.1x	SPAdes v. 3.5.0			100	7563300	67.7	7454	6591		soil		2011	Australia	Australia: Northern Territory
1503054.24	Burkholderia stagnalis strain MSMB1512WGS		1503054	WGS	MSMB1512WGS								2016-01-22T00:00:00Z		PRJNA279182	SAMN03449495	GCF_001530645.1	SRR1956078	LPFV01000000		Northern Arizona University		Illumina HiSeq	74.49x	SPAdes v. 3.5.0			105	7731654	67.58	7667	6749		soil		2011	Australia	Australia: Northern Territory
1503054.25	Burkholderia stagnalis strain MSMB1943WGS		1503054	WGS	MSMB1943WGS								2016-01-22T00:00:00Z		PRJNA279182	SAMN03449525	GCF_001531025.1	SRR1956176	LPGZ01000000		Northern Arizona University		Illumina HiSeq	109.36x	SPAdes v. 3.5.0			99	7525852	67.73	7393	6529		water		2012	Australia	Australia: Northern Territory
1503054.26	Burkholderia stagnalis strain MSMB1960WGS		1503054	WGS	MSMB1960WGS								2016-01-22T00:00:00Z		PRJNA279182	SAMN03449527	GCF_001531065.1	SRR1956178	LPHB01000000		Northern Arizona University		Illumina HiSeq	144.15x	SPAdes v. 3.5.0			98	7525464	67.73	7389	6539		water		2012	Australia	Australia: Northern Territory
1503054.27	Burkholderia stagnalis strain MSMB1956WGS		1503054	WGS	MSMB1956WGS								2016-01-22T00:00:00Z		PRJNA279182	SAMN03449526	GCF_001531405.1	SRR1956177	LPHA01000000		Northern Arizona University		Illumina HiSeq	127.39x	SPAdes v. 3.5.0			95	7530462	67.73	7374	6524		water		2012	Australia	Australia: Northern Territory
1503054.28	Burkholderia stagnalis strain MSMB2168WGS		1503054	WGS	MSMB2168WGS								2016-01-22T00:00:00Z		PRJNA279182	SAMN03449559	GCF_001532315.1	SRR1956210	LPIH01000000		Northern Arizona University		Illumina HiSeq	111.68x	SPAdes v. 3.5.0			98	7532755	67.72	7387	6551		soil		2011	Australia	Australia: Northern Territory
1503054.29	Burkholderia stagnalis strain MSMB2169WGS		1503054	WGS	MSMB2169WGS								2016-01-22T00:00:00Z		PRJNA279182	SAMN03449560	GCF_001532345.1	SRR1956211	LPII01000000		Northern Arizona University		Illumina HiSeq	132.31x	SPAdes v. 3.5.0			102	7535863	67.73	7398	6548		soil		2011	Australia	Australia: Northern Territory
1503054.3	Burkholderia stagnalis strain MSMB1136		1503054	WGS	MSMB1136				MLST.Burkholderia_cepacia_complex.789				2016-01-21T00:00:00Z		PRJNA279182	SAMN03449189	GCF_001523185.1	SRR1956403	LOUZ01000000		Northern Arizona University		Illumina HiSeq	63.13x	SPAdes v. 3.5.0			85	7575839	67.7	7433	6582		soil		2011	Australia	Australia: Northern Territory
1503054.30	Burkholderia stagnalis strain MSMB2170WGS		1503054	WGS	MSMB2170WGS				MLST.Burkholderia_cepacia_complex.519				2016-01-22T00:00:00Z		PRJNA279182	SAMN03449576	GCF_001532645.1	SRR1956227	LPIY01000000		Northern Arizona University		Illumina HiSeq	91.51x	SPAdes v. 3.5.0			99	7574665	67.74	7388	6540		soil		2011	Australia	Australia: Northern Territory
1503054.31	Burkholderia stagnalis strain MSMB653WGS		1503054	WGS	MSMB653WGS								2016-01-22T00:00:00Z		PRJNA279182	SAMN03449620	GCF_001532905.1	SRR1956271	LPKN01000000		Northern Arizona University		Illumina HiSeq	102.41x	SPAdes v. 3.5.0			97	7527444	67.73	7368	6535		soil		2010	Australia	Australia: Northern Territory
1503054.32	Burkholderia stagnalis strain MSMB642WGS		1503054	WGS	MSMB642WGS								2016-01-22T00:00:00Z		PRJNA279182	SAMN03449617	GCF_001532925.1	SRR1956268	LPKK01000000		Northern Arizona University		Illumina HiSeq	81.51x	SPAdes v. 3.5.0			134	7727470	67.57	7658	6681		soil		2010	Australia	Australia: Northern Territory
1503054.33	Burkholderia stagnalis strain MSMB618WGS		1503054	WGS	MSMB618WGS								2016-01-22T00:00:00Z		PRJNA279182	SAMN03449616	GCF_001532985.1	SRR1956267	LPKJ01000000		Northern Arizona University		Illumina HiSeq	88.32x	SPAdes v. 3.5.0			131	7730918	67.57	7651	6675		soil		2010	Australia	Australia: Northern Territory
1503054.34	Burkholderia stagnalis strain MSMB719WGS		1503054	WGS	MSMB719WGS								2016-01-22T00:00:00Z		PRJNA279182	SAMN03449631	GCF_001532995.1	SRR1956282	LPKY01000000		Northern Arizona University		Illumina HiSeq	78.78x	SPAdes v. 3.5.0			122	7794460	67.53	7726	6734		soil		2006	Australia	Australia: Northern Territory
1503054.35	Burkholderia stagnalis strain MSMB654WGS		1503054	WGS	MSMB654WGS								2016-01-22T00:00:00Z		PRJNA279182	SAMN03449621	GCF_001533025.1	SRR1956272	LPKO01000000		Northern Arizona University		Illumina HiSeq	82.54x	SPAdes v. 3.5.0			96	7524599	67.73	7362	6528		soil		2010	Australia	Australia: Northern Territory
1503054.36	Burkholderia stagnalis strain MSMB659WGS		1503054	WGS	MSMB659WGS				MLST.Burkholderia_cepacia_complex.787				2016-01-22T00:00:00Z		PRJNA279182	SAMN03449625	GCF_001533065.1	SRR1956276	LPKS01000000		Northern Arizona University		Illumina HiSeq	79.56x	SPAdes v. 3.5.0			112	7868957	67.54	7675	6760		soil		2010	Australia	Australia: Northern Territory
1503054.37	Burkholderia stagnalis strain MSMB656WGS		1503054	WGS	MSMB656WGS								2016-01-22T00:00:00Z		PRJNA279182	SAMN03449622	GCF_001533075.1	SRR1956273	LPKP01000000		Northern Arizona University		Illumina HiSeq	77.63x	SPAdes v. 3.5.0			90	7526232	67.64	7405	6522		soil		2010	Australia	Australia: Northern Territory
1503054.38	Burkholderia stagnalis strain MSMB660WGS		1503054	WGS	MSMB660WGS				MLST.Burkholderia_cepacia_complex.787				2016-01-22T00:00:00Z		PRJNA279182	SAMN03449626	GCF_001533115.1	SRR1956277	LPKT01000000		Northern Arizona University		Illumina HiSeq	80.55x	SPAdes v. 3.5.0			113	7868613	67.54	7677	6761		soil		2010	Australia	Australia: Northern Territory
1503054.39	Burkholderia stagnalis strain MSMB658WGS		1503054	WGS	MSMB658WGS				MLST.Burkholderia_cepacia_complex.787				2016-01-22T00:00:00Z		PRJNA279182	SAMN03449624	GCF_001533205.1	SRR1956275	LPKR01000000		Northern Arizona University		Illumina HiSeq	76.56x	SPAdes v. 3.5.0			115	7857284	67.55	7661	6760		soil		2010	Australia	Australia: Northern Territory
1503054.4	Burkholderia stagnalis strain ABCPW-33		1503054	WGS	ABCPW-33				MLST.Burkholderia_cepacia_complex.789				2016-01-21T00:00:00Z		PRJNA279182	SAMN03449210	GCF_001523845.1	SRR1956402	LOVT01000000		Northern Arizona University		Illumina HiSeq	101.54x	SPAdes v. 3.5.0			111	7799816	67.36	7752	6781
1503054.40	Burkholderia stagnalis strain MSMB657WGS		1503054	WGS	MSMB657WGS				MLST.Burkholderia_cepacia_complex.787				2016-01-22T00:00:00Z		PRJNA279182	SAMN03449623	GCF_001533235.1	SRR1956274	LPKQ01000000		Northern Arizona University		Illumina HiSeq	78.76x	SPAdes v. 3.5.0			110	7871966	67.54	7700	6765		soil		2010	Australia	Australia: Northern Territory
1503054.41	Burkholderia stagnalis strain MSMB2171WGS		1503054	WGS	MSMB2171WGS				MLST.Burkholderia_cepacia_complex.519				2016-01-22T00:00:00Z		PRJNA279182	SAMN03449577	GCF_001533335.1	SRR1956228	LPIZ01000000		Northern Arizona University		Illumina HiSeq	85.67x	SPAdes v. 3.5.0			98	7572856	67.74	7412	6533		soil		2011	Australia	Australia: Northern Territory
1503054.42	Burkholderia stagnalis strain MSMB729WGS		1503054	WGS	MSMB729WGS								2016-01-22T00:00:00Z		PRJNA279182	SAMN03449636	GCF_001533485.1	SRR1956287	LPLD01000000		Northern Arizona University		Illumina HiSeq	101.72x	SPAdes v. 3.5.0			120	7792477	67.53	7705	6735		soil		2006	Australia	Australia: Northern Territory
1503054.43	Burkholderia stagnalis strain MSMB739WGS		1503054	WGS	MSMB739WGS				MLST.Burkholderia_cepacia_complex.789				2016-01-22T00:00:00Z		PRJNA279182	SAMN03449638	GCF_001533495.1	SRR1956289	LPLE01000000		Northern Arizona University		Illumina HiSeq	105.43x	SPAdes v. 3.5.0			90	7535021	67.73	7351	6535		soil		2006	Australia	Australia: Northern Territory
1503054.44	Burkholderia stagnalis strain MSMB754WGS		1503054	WGS	MSMB754WGS				MLST.Burkholderia_cepacia_complex.789				2016-01-22T00:00:00Z		PRJNA279182	SAMN03449645	GCF_001533575.1	SRR1956296	LPLL01000000		Northern Arizona University		Illumina HiSeq	150.85x	SPAdes v. 3.5.0			88	7403409	67.77	7268	6392		soil		2006	Australia	Australia: Northern Territory
1503054.45	Burkholderia stagnalis strain MSMB756WGS		1503054	WGS	MSMB756WGS								2016-01-22T00:00:00Z		PRJNA279182	SAMN03449646	GCF_001533605.1	SRR1956297	LPLM01000000		Northern Arizona University		Illumina HiSeq	51.95x	SPAdes v. 3.5.0			103	7522268	67.73	7380	6541		soil		2006	Australia	Australia: Northern Territory
1503054.46	Burkholderia stagnalis strain MSMB774WGS		1503054	WGS	MSMB774WGS				MLST.Burkholderia_cepacia_complex.789				2016-01-22T00:00:00Z		PRJNA279182	SAMN03449650	GCF_001533645.1	SRR1956301	LPLQ01000000		Northern Arizona University		Illumina HiSeq	72.46x	SPAdes v. 3.5.0			111	7736616	67.5	7700	6727		soil		2010	Australia	Australia: Northern Territory
1503054.47	Burkholderia stagnalis strain MSMB780WGS		1503054	WGS	MSMB780WGS				MLST.Burkholderia_cepacia_complex.789				2016-01-22T00:00:00Z		PRJNA279182	SAMN03449653	GCF_001533705.1	SRR1956304	LPLT01000000		Northern Arizona University		Illumina HiSeq	76.5x	SPAdes v. 3.5.0			86	7779615	67.52	7621	6724		soil		2010	Australia	Australia: Northern Territory
1503054.48	Burkholderia stagnalis strain MSMB800WGS		1503054	WGS	MSMB800WGS				MLST.Burkholderia_cepacia_complex.789				2016-01-22T00:00:00Z		PRJNA279182	SAMN03449661	GCF_001533815.1	SRR1956312	LPMB01000000		Northern Arizona University		Illumina HiSeq	85.94x	SPAdes v. 3.5.0			86	7534411	67.73	7339	6533		soil		2010	Australia	Australia: Northern Territory
1503054.49	Burkholderia stagnalis strain MSMB802WGS		1503054	WGS	MSMB802WGS				MLST.Burkholderia_cepacia_complex.789				2016-01-22T00:00:00Z		PRJNA279182	SAMN03449662	GCF_001533845.1	SRR1956313	LPMC01000000		Northern Arizona University		Illumina HiSeq	99.9x	SPAdes v. 3.5.0			86	7535723	67.73	7342	6531		soil		2010	Australia	Australia: Northern Territory
1503054.5	Burkholderia stagnalis strain MSMB1638WGS		1503054	WGS	MSMB1638WGS								2016-01-22T00:00:00Z		PRJNA279182	SAMN03449359	GCF_001526815.1	SRR1955996	LPAW01000000		Northern Arizona University		Illumina HiSeq	67.19x	SPAdes v. 3.5.0			81	7525342	67.64	7386	6510		soil		2012	Australia	Australia: Northern Territory
1503054.50	Burkholderia stagnalis strain MSMB808WGS		1503054	WGS	MSMB808WGS								2016-01-22T00:00:00Z		PRJNA279182	SAMN03449664	GCF_001533885.1	SRR1956315	LPME01000000		Northern Arizona University		Illumina HiSeq	90.11x	SPAdes v. 3.5.0			110	7573798	67.69	7458	6607		soil		2010	Australia	Australia: Northern Territory
1503054.51	Burkholderia stagnalis strain MSMB809WGS		1503054	WGS	MSMB809WGS								2016-01-22T00:00:00Z		PRJNA279182	SAMN03449665	GCF_001533905.1	SRR1956316	LPMF01000000		Northern Arizona University		Illumina HiSeq	79.01x	SPAdes v. 3.5.0			96	7569705	67.69	7457	6592		soil		2010	Australia	Australia: Northern Territory
1503054.52	Burkholderia stagnalis strain MSMB810WGS		1503054	WGS	MSMB810WGS								2016-01-22T00:00:00Z		PRJNA279182	SAMN03449666	GCF_001533925.1	SRR1956317	LPMG01000000		Northern Arizona University		Illumina HiSeq	87.19x	SPAdes v. 3.5.0			104	7576307	67.68	7457	6601		soil		2010	Australia	Australia: Northern Territory
1503054.53	Burkholderia stagnalis strain MSMB826WGS		1503054	WGS	MSMB826WGS				MLST.Burkholderia_cepacia_complex.789				2016-01-22T00:00:00Z		PRJNA279182	SAMN03449670	GCF_001533985.1	SRR1956321	LPMK01000000		Northern Arizona University		Illumina HiSeq	81.23x	SPAdes v. 3.5.0			83	7570873	67.64	7514	6596		soil		2010	Australia	Australia: Northern Territory
1503054.54	Burkholderia stagnalis strain MSMB835WGS		1503054	WGS	MSMB835WGS								2016-01-22T00:00:00Z		PRJNA279182	SAMN03449672	GCF_001534015.1	SRR1956323	LPMM01000000		Northern Arizona University		Illumina HiSeq	58.86x	SPAdes v. 3.5.0			98	7569330	67.69	7437	6582		soil		2010	Australia	Australia: Northern Territory
1503054.55	Burkholderia stagnalis strain MSMB836WGS		1503054	WGS	MSMB836WGS								2016-01-22T00:00:00Z		PRJNA279182	SAMN03449673	GCF_001534035.1	SRR1956324	LPMN01000000		Northern Arizona University		Illumina HiSeq	81.22x	SPAdes v. 3.5.0			104	7570167	67.68	7451	6589		soil		2010	Australia	Australia: Northern Territory
1503054.56	Burkholderia stagnalis strain MSMB749WGS		1503054	WGS	MSMB749WGS				MLST.Burkholderia_cepacia_complex.789				2016-01-22T00:00:00Z		PRJNA279182	SAMN03449643	GCF_001534185.1	SRR1956294	LPLJ01000000		Northern Arizona University		Illumina HiSeq	90.85x	SPAdes v. 3.5.0			112	7560581	67.73	7394	6544		soil		2006	Australia	Australia: Northern Territory
1503054.57	Burkholderia stagnalis strain MSMB757WGS		1503054	WGS	MSMB757WGS								2016-01-22T00:00:00Z		PRJNA279182	SAMN03449647	GCF_001534205.1	SRR1956298	LPLN01000000		Northern Arizona University		Illumina HiSeq	28.52x	SPAdes v. 3.5.0			107	7512963	67.74	7377	6528		soil		2006	Australia	Australia: Northern Territory
1503054.58	Burkholderia stagnalis strain MSMB777WGS		1503054	WGS	MSMB777WGS				MLST.Burkholderia_cepacia_complex.789				2016-01-22T00:00:00Z		PRJNA279182	SAMN03449651	GCF_001534225.1	SRR1956302	LPLR01000000		Northern Arizona University		Illumina HiSeq	58.71x	SPAdes v. 3.5.0			106	7739260	67.5	7727	6727		soil		2010	Australia	Australia: Northern Territory
1503054.59	Burkholderia stagnalis strain MSMB811WGS		1503054	WGS	MSMB811WGS				MLST.Burkholderia_cepacia_complex.787				2016-01-22T00:00:00Z		PRJNA279182	SAMN03449667	GCF_001534285.1	SRR1956318	LPMH01000000		Northern Arizona University		Illumina HiSeq	74.92x	SPAdes v. 3.5.0			103	7871889	67.55	7697	6770		soil		2010	Australia	Australia: Northern Territory
1503054.6	Burkholderia stagnalis strain MSMB1602WGS		1503054	WGS	MSMB1602WGS				MLST.Burkholderia_cepacia_complex.787				2016-01-22T00:00:00Z		PRJNA279182	SAMN03449349	GCF_001526825.1	SRR1955986	LPAM01000000		Northern Arizona University		Illumina HiSeq	89.87x	SPAdes v. 3.5.0			110	7918556	67.49	7725	6824		soil		2011	Australia	Australia: Northern Territory
1503054.60	Burkholderia stagnalis strain MSMB845WGS		1503054	WGS	MSMB845WGS				MLST.Burkholderia_cepacia_complex.789				2016-01-22T00:00:00Z		PRJNA279182	SAMN03449677	GCF_001534295.1	SRR1956328	LPMR01000000		Northern Arizona University		Illumina HiSeq	73.11x	SPAdes v. 3.5.0			114	7554856	67.75	7395	6531		soil		2010	Australia	Australia: Northern Territory
1503054.61	Burkholderia stagnalis strain MSMB847WGS		1503054	WGS	MSMB847WGS								2016-01-22T00:00:00Z		PRJNA279182	SAMN03449679	GCF_001534305.1	SRR1956330	LPMT01000000		Northern Arizona University		Illumina HiSeq	75.04x	SPAdes v. 3.5.0			94	7625004	67.62	7480	6592		soil		2010	Australia	Australia: Northern Territory
1503054.62	Burkholderia stagnalis strain MSMB1511WGS		1503054	WGS	MSMB1511WGS								2016-01-22T00:00:00Z		PRJNA279182	SAMN03449685	GCF_001534385.1	SRR1956336	LPMY01000000		Northern Arizona University		Illumina HiSeq	70.91x	SPAdes v. 3.5.0			103	7561967	67.7	7456	6587		soil		2011	Australia	Australia: Northern Territory
1503054.63	Burkholderia stagnalis strain MSMB846WGS		1503054	WGS	MSMB846WGS								2016-01-22T00:00:00Z		PRJNA279182	SAMN03449678	GCF_001534505.1	SRR1956329	LPMS01000000		Northern Arizona University		Illumina HiSeq	75.09x	SPAdes v. 3.5.0			114	7626085	67.62	7510	6616		soil		2010	Australia	Australia: Northern Territory
1503054.64	Burkholderia stagnalis strain MSMB1545WGS		1503054	WGS	MSMB1545WGS				MLST.Burkholderia_cepacia_complex.519				2016-01-22T00:00:00Z		PRJNA279182	SAMN03449687	GCF_001534515.1	SRR1956338	LPNA01000000		Northern Arizona University		Illumina HiSeq	16.33x	SPAdes v. 3.5.0			174	7539125	67.75	7444	6545		soil		2011	Australia	Australia: Northern Territory
1503054.65	Burkholderia stagnalis strain MSMB837WGS		1503054	WGS	MSMB837WGS								2016-01-22T00:00:00Z		PRJNA279182	SAMN03449674	GCF_001534525.1	SRR1956325	LPMO01000000		Northern Arizona University		Illumina HiSeq	86.91x	SPAdes v. 3.5.0			96	7524817	67.73	7386	6531		soil		2010	Australia	Australia: Northern Territory
1503054.66	Burkholderia stagnalis strain MSMB735WGS		1503054	Complete	MSMB735WGS								2016-09-02T00:00:00Z		PRJNA279182	SAMN03449637	GCF_001718955.1	SRR1956288	CP013459,CP013461,CP013460	NZ_CP013459.1,NZ_CP013461.1,NZ_CP013460.1	Northern Arizona University		PacBio	50x	HGAP v. 2.0	3		3	7583807	67.65	7234	6471		soil		2006	Australia	Australia: Northern Territory
1503054.7	Burkholderia stagnalis strain MSMB1604WGS		1503054	WGS	MSMB1604WGS								2016-01-22T00:00:00Z		PRJNA279182	SAMN03449351	GCF_001526995.1	SRR1955988	LPAO01000000		Northern Arizona University		Illumina HiSeq	85.82x	SPAdes v. 3.5.0			74	7526362	67.64	7380	6509		soil		2011	Australia	Australia: Northern Territory
1503054.72	Burkholderia stagnalis strain Bp9155		1503054	WGS	Bp9155				MLST.Burkholderia_cepacia_complex.519				2018-11-30T00:00:00Z		PRJNA451205	SAMN09073395	GCA_003853115.1		QTOG01000000		Northern Arizona University		Illumina MiSeq	69x	SPAdes v. 3.10.1			138	7646525	67.6639	7610	6965		soil		Apr-2017	Puerto Rico	Puerto Rico: Maunabo
1503054.73	Burkholderia stagnalis strain Bp9157		1503054	WGS	Bp9157				MLST.Burkholderia_cepacia_complex.519				2018-11-30T00:00:00Z		PRJNA451205	SAMN09073397	GCA_003853135.1		QTOE01000000		Northern Arizona University		Illumina MiSeq	96x	SPAdes v. 3.10.1			119	7781409	67.5494	7752	7058		soil		Apr-2017	Puerto Rico	Puerto Rico: Maunabo
1503054.74	Burkholderia stagnalis strain Bp9154		1503054	WGS	Bp9154				MLST.Burkholderia_cepacia_complex.519				2018-11-30T00:00:00Z		PRJNA451205	SAMN09073394	GCA_003853195.1		QTOH01000000		Northern Arizona University		Illumina MiSeq	111x	SPAdes v. 3.10.1			131	7777140	67.556	7796	7093		soil		Apr-2017	Puerto Rico	Puerto Rico: Maunabo
1503054.75	Burkholderia stagnalis strain Bp9138		1503054	WGS	Bp9138				MLST.Burkholderia_cepacia_complex.519				2018-11-30T00:00:00Z		PRJNA451205	SAMN09073379	GCA_003853205.1		QTOJ01000000		Northern Arizona University		Illumina MiSeq	119x	SPAdes v. 3.10.1			138	7603990	67.7077	7539	6906		soil		Apr-2017	Puerto Rico	Puerto Rico: Patillas
1503054.76	Burkholderia stagnalis strain Bp9137		1503054	WGS	Bp9137				MLST.Burkholderia_cepacia_complex.519				2018-11-30T00:00:00Z		PRJNA451205	SAMN09073378	GCA_003853235.1		QTOK01000000		Northern Arizona University		Illumina MiSeq	125x	SPAdes v. 3.10.1			113	7592136	67.6502	7526	6871		soil		Apr-2017	Puerto Rico	Puerto Rico: Patillas
1503054.77	Burkholderia stagnalis strain Bp9123		1503054	WGS	Bp9123				MLST.Burkholderia_cepacia_complex.1391				2018-11-30T00:00:00Z		PRJNA451205	SAMN09073365	GCA_003853215.1		QTON01000000		Northern Arizona University		Illumina MiSeq	94x	SPAdes v. 3.10.1			218	7985229	67.3664	8118	7323		soil		Apr-2017	Puerto Rico	Puerto Rico: Mayaguez
1503054.78	Burkholderia stagnalis strain Bp9133		1503054	WGS	Bp9133				MLST.Burkholderia_cepacia_complex.1453				2018-11-30T00:00:00Z		PRJNA451205	SAMN09073375	GCA_003853255.1		QTOL01000000		Northern Arizona University		Illumina MiSeq	92x	SPAdes v. 3.10.1			106	7732696	67.6053	7778	7059		soil		Apr-2017	Puerto Rico	Puerto Rico: Maunabo
1503054.79	Burkholderia stagnalis strain Bp9121		1503054	WGS	Bp9121				MLST.Burkholderia_cepacia_complex.1391				2018-11-30T00:00:00Z		PRJNA451205	SAMN09073363	GCA_003853295.1		QTOP01000000		Northern Arizona University		Illumina MiSeq	97x	SPAdes v. 3.10.1			227	7984379	67.368	8116	7317		soil		Apr-2017	Puerto Rico	Puerto Rico: Mayaguez
1503054.8	Burkholderia stagnalis strain MSMB2051		1503054	WGS	MSMB2051								2016-01-22T00:00:00Z		PRJNA279182	SAMN03449309	GCF_001527265.1	SRR1956512	LOYZ01000000		Northern Arizona University		Illumina MiSeq	26.87x	SPAdes v. 3.5.0			86	7892822	67.52	7861	6894		soil		2010	Australia	Australia: Northern Territory
1503054.80	Burkholderia stagnalis strain Bp9122		1503054	WGS	Bp9122				MLST.Burkholderia_cepacia_complex.1391				2018-11-30T00:00:00Z		PRJNA451205	SAMN09073364	GCA_003853305.1		QTOO01000000		Northern Arizona University		Illumina MiSeq	113x	SPAdes v. 3.10.1			217	7985073	67.3672	8101	7321		soil		Apr-2017	Puerto Rico	Puerto Rico: Mayaguez
1503054.81	Burkholderia stagnalis strain Bp9119		1503054	WGS	Bp9119				MLST.Burkholderia_cepacia_complex.1391				2018-11-30T00:00:00Z		PRJNA451205	SAMN09073361	GCA_003853315.1		QTOQ01000000		Northern Arizona University		Illumina MiSeq	109x	SPAdes v. 3.10.1			231	8129370	67.2314	8247	7415		soil		Apr-2017	Puerto Rico	Puerto Rico: Mayaguez
1503054.82	Burkholderia stagnalis strain Bp8987		1503054	WGS	Bp8987				MLST.Burkholderia_cepacia_complex.519				2018-11-30T00:00:00Z		PRJNA451205	SAMN09073240	GCA_003853335.1		QTPI01000000		Northern Arizona University		Illumina MiSeq	87x	SPAdes v. 3.10.1			148	7701911	67.5973	7671	6996		soil		Apr-2017	Puerto Rico	Puerto Rico: JUNCOS
1503054.83	Burkholderia stagnalis strain Bp8976		1503054	WGS	Bp8976				MLST.Burkholderia_cepacia_complex.1391				2018-11-30T00:00:00Z		PRJNA451205	SAMN09073232	GCA_003853355.1		QTPJ01000000		Northern Arizona University		Illumina MiSeq	75x	SPAdes v. 3.10.1			233	8161577	67.1685	8385	7499		soil		Apr-2017	Puerto Rico	Puerto Rico: CEIBA
1503054.84	Burkholderia stagnalis strain Bp8975		1503054	WGS	Bp8975				MLST.Burkholderia_cepacia_complex.1391				2018-11-30T00:00:00Z		PRJNA451205	SAMN09073231	GCA_003853395.1		QTPK01000000		Northern Arizona University		Illumina MiSeq	93x	SPAdes v. 3.10.1			232	8141992	67.1823	8336	7468		soil		Apr-2017	Puerto Rico	Puerto Rico: CEIBA
1503054.85	Burkholderia stagnalis strain Bp8971		1503054	WGS	Bp8971				MLST.Burkholderia_cepacia_complex.1391				2018-11-30T00:00:00Z		PRJNA451205	SAMN09073227	GCA_003853405.1		QTPL01000000		Northern Arizona University		Illumina MiSeq	79x	SPAdes v. 3.10.1			240	7994817	67.318	8108	7301		soil		Apr-2017	Puerto Rico	Puerto Rico: CEIBA
1503054.86	Burkholderia stagnalis strain Bp9151		1503054	WGS	Bp9151				MLST.Burkholderia_cepacia_complex.1391				2018-11-30T00:00:00Z		PRJNA451205	SAMN09073391	GCA_003853595.1		QTOI01000000		Northern Arizona University		Illumina MiSeq	97x	SPAdes v. 3.10.1			208	7979514	67.3376	8077	7290		soil		Apr-2017	Puerto Rico	Puerto Rico: Cabo Rojo
1503054.87	Burkholderia stagnalis strain Bp9156		1503054	WGS	Bp9156				MLST.Burkholderia_cepacia_complex.519				2018-11-30T00:00:00Z		PRJNA451205	SAMN09073396	GCA_003853605.1		QTOF01000000		Northern Arizona University		Illumina MiSeq	124x	SPAdes v. 3.10.1			130	7689650	67.6458	7668	7014		soil		Apr-2017	Puerto Rico	Puerto Rico: Maunabo
1503054.88	Burkholderia stagnalis strain Bp9124		1503054	WGS	Bp9124				MLST.Burkholderia_cepacia_complex.1391				2018-11-30T00:00:00Z		PRJNA451205	SAMN09073366	GCA_003853635.1		QTOM01000000		Northern Arizona University		Illumina MiSeq	104x	SPAdes v. 3.10.1			213	7963606	67.3797	8055	7278		soil		Apr-2017	Puerto Rico	Puerto Rico: Mayaguez
1503054.89	Burkholderia stagnalis strain Bp9102		1503054	WGS	Bp9102				MLST.Burkholderia_cepacia_complex.519				2018-12-03T00:00:00Z		PRJNA451205	SAMN09073345	GCA_003857535.1		QTOU01000000		Northern Arizona University		Illumina MiSeq	83x	SPAdes v. 3.10.1			153	7673271	67.6267	7683	7006		soil		Apr-2017	Puerto Rico	Puerto Rico: Maunabo
1503054.9	Burkholderia stagnalis strain MSMB2052		1503054	WGS	MSMB2052								2016-01-22T00:00:00Z		PRJNA279182	SAMN03449310	GCF_001527285.1	SRR1956513	LOZA01000000		Northern Arizona University		Illumina MiSeq	27.73x	SPAdes v. 3.5.0			69	7009433	67.46	6993	6171		soil		2010	Australia	Australia: Northern Territory
1503054.90	Burkholderia stagnalis strain Bp9104		1503054	WGS	Bp9104				MLST.Burkholderia_cepacia_complex.519				2018-12-03T00:00:00Z		PRJNA451205	SAMN09073347	GCA_003857545.1		QTOS01000000		Northern Arizona University		Illumina MiSeq	81x	SPAdes v. 3.10.1			117	7754273	67.5301	7704	7012		soil		Apr-2017	Puerto Rico	Puerto Rico: Maunabo
1503054.91	Burkholderia stagnalis strain Bp9103		1503054	WGS	Bp9103				MLST.Burkholderia_cepacia_complex.519				2018-12-03T00:00:00Z		PRJNA451205	SAMN09073346	GCA_003857555.1		QTOT01000000		Northern Arizona University		Illumina MiSeq	90x	SPAdes v. 3.10.1			143	7831715	67.5715	7808	7132		soil		Apr-2017	Puerto Rico	Puerto Rico: Maunabo
1503054.92	Burkholderia stagnalis strain Bp9101		1503054	WGS	Bp9101				MLST.Burkholderia_cepacia_complex.1450				2018-12-03T00:00:00Z		PRJNA451205	SAMN09073344	GCA_003857615.1		QTOV01000000		Northern Arizona University		Illumina MiSeq	72x	SPAdes v. 3.10.1			155	7834290	67.5261	7889	7160		soil		Apr-2017	Puerto Rico	Puerto Rico: Maunabo
1503054.93	Burkholderia stagnalis strain Bp9098		1503054	WGS	Bp9098				MLST.Burkholderia_cepacia_complex.1453				2018-12-03T00:00:00Z		PRJNA451205	SAMN09073341	GCA_003857625.1		QTOX01000000		Northern Arizona University		Illumina MiSeq	131x	SPAdes v. 3.10.1			98	7732262	67.6071	7756	7049		soil		Apr-2017	Puerto Rico	Puerto Rico: Maunabo
1503054.94	Burkholderia stagnalis strain Bp9093		1503054	WGS	Bp9093				MLST.Burkholderia_cepacia_complex.519				2018-12-03T00:00:00Z		PRJNA451205	SAMN09073336	GCA_003857635.1		QTPC01000000		Northern Arizona University		Illumina MiSeq	75x	SPAdes v. 3.10.1			138	7840641	67.4833	7872	7157		soil		Apr-2017	Puerto Rico	Puerto Rico: Maunabo
1503054.95	Burkholderia stagnalis strain Bp9091		1503054	WGS	Bp9091				MLST.Burkholderia_cepacia_complex.519				2018-12-03T00:00:00Z		PRJNA451205	SAMN09073334	GCA_003857685.1		QTPE01000000		Northern Arizona University		Illumina MiSeq	118x	SPAdes v. 3.10.1			151	7881801	67.4971	7908	7199		soil		Apr-2017	Puerto Rico	Puerto Rico: Maunabo
1503054.96	Burkholderia stagnalis strain Bp9088		1503054	WGS	Bp9088				MLST.Burkholderia_cepacia_complex.1450				2018-12-03T00:00:00Z		PRJNA451205	SAMN09073331	GCA_003857715.1		QTPG01000000		Northern Arizona University		Illumina MiSeq	122x	SPAdes v. 3.10.1			125	7623450	67.6811	7616	6957		soil		Apr-2017	Puerto Rico	Puerto Rico: Maunabo
1503054.97	Burkholderia stagnalis strain Bp9087		1503054	WGS	Bp9087				MLST.Burkholderia_cepacia_complex.1450				2018-12-03T00:00:00Z		PRJNA451205	SAMN09073330	GCA_003857725.1		QTPH01000000		Northern Arizona University		Illumina MiSeq	139x	SPAdes v. 3.10.1			126	7682036	67.6594	7708	7032		soil		Apr-2017	Puerto Rico	Puerto Rico: Maunabo
1503054.98	Burkholderia stagnalis strain Bp8966		1503054	WGS	Bp8966				MLST.Burkholderia_cepacia_complex.1391				2018-12-03T00:00:00Z		PRJNA451205	SAMN09073223	GCA_003857745.1		QTPM01000000		Northern Arizona University		Illumina MiSeq	85x	SPAdes v. 3.10.1			217	8157609	67.2249	8298	7475		soil		Apr-2017	Puerto Rico	Puerto Rico: Carolina
1503054.99	Burkholderia stagnalis strain Bp9105		1503054	WGS	Bp9105				MLST.Burkholderia_cepacia_complex.1453				2018-12-03T00:00:00Z		PRJNA451205	SAMN09073348	GCA_003857795.1		QTOR01000000		Northern Arizona University		Illumina MiSeq	96x	SPAdes v. 3.10.1			107	7744403	67.6051	7775	7076		soil		Apr-2017	Puerto Rico	Puerto Rico: Maunabo
1503055.10	Burkholderia territorii strain MSMB1837		1503055	WGS	MSMB1837								2016-01-22T00:00:00Z		PRJNA279182	SAMN03449301	GCF_001526405.1	SRR1956508	LOYR01000000		Northern Arizona University		Illumina MiSeq	54.06x	SPAdes v. 3.5.0			66	6901842	66.66	6802	5995		soil		2012	Australia	Australia: Northern Territory
1503055.11	Burkholderia territorii strain MSMB1838		1503055	WGS	MSMB1838								2016-01-22T00:00:00Z		PRJNA279182	SAMN03449302	GCF_001526425.1	SRR1956509	LOYS01000000		Northern Arizona University		Illumina MiSeq	44.66x	SPAdes v. 3.5.0			71	6816480	66.79	6634	5911		soil		2012	Australia	Australia: Northern Territory
1503055.12	Burkholderia territorii strain MSMB1839WGS		1503055	WGS	MSMB1839WGS				MLST.Burkholderia_cepacia_complex.791				2016-01-22T00:00:00Z		PRJNA279182	SAMN03449381	GCF_001526705.1	SRR1956018	LPBS01000000		Northern Arizona University		Illumina HiSeq	72.72x	SPAdes v. 3.5.0			81	6836087	66.77	6671	5940		soil		2012	Australia	Australia: Northern Territory
1503055.13	Burkholderia territorii strain MSMB1914WGS		1503055	WGS	MSMB1914WGS								2016-01-22T00:00:00Z		PRJNA279182	SAMN03449382	GCF_001526805.1	SRR1956019	LPBT01000000		Northern Arizona University		Illumina HiSeq	32.82x	SPAdes v. 3.5.0			82	6671533	66.77	6615	5854		plant		2012	Australia	Australia: Northern Territory
1503055.14	Burkholderia territorii strain MSMB1842		1503055	WGS	MSMB1842				MLST.Burkholderia_cepacia_complex.791				2016-01-22T00:00:00Z		PRJNA279182	SAMN03449303	GCF_001527205.1	SRR1956510	LOYT01000000		Northern Arizona University		Illumina MiSeq	51.38x	SPAdes v. 3.5.0			53	6683774	66.73	6597	5829		soil		2012	Australia	Australia: Northern Territory
1503055.15	Burkholderia territorii strain MSMB1499		1503055	WGS	MSMB1499				MLST.Burkholderia_cepacia_complex.791				2016-01-22T00:00:00Z		PRJNA279182	SAMN03449333	GCF_001527765.1	SRR1956414	LOZX01000000		Northern Arizona University		Illumina HiSeq	94.83x	SPAdes v. 3.5.0			70	6818142	66.65	6748	5952		soil		2010	Australia	Australia: Northern Territory
1503055.16	Burkholderia territorii strain MSMB1919WGS		1503055	WGS	MSMB1919WGS				MLST.Burkholderia_cepacia_complex.791				2016-01-22T00:00:00Z		PRJNA279182	SAMN03449383	GCF_001528005.1	SRR1956020	LPBU01000000		Northern Arizona University		Illumina HiSeq	86.17x	SPAdes v. 3.5.0			73	6966460	66.62	6889	6092		plant		2012	Australia	Australia: Northern Territory
1503055.17	Burkholderia territorii strain MSMB1168WGS		1503055	WGS	MSMB1168WGS								2016-01-22T00:00:00Z		PRJNA279182	SAMN03449439	GCF_001528995.1	SRR1956129	LPDT01000000		Northern Arizona University		Illumina HiSeq	86.31x	SPAdes v. 3.5.0			102	7132262	66.58	7132	6221		soil		2011	Australia	Australia: Northern Territory
1503055.18	Burkholderia territorii strain MSMB1301WGS		1503055	WGS	MSMB1301WGS				MLST.Burkholderia_cepacia_complex.791				2016-01-22T00:00:00Z		PRJNA279182	SAMN03449464	GCF_001529965.1	SRR1956047	LPEQ01000000		Northern Arizona University		Illumina HiSeq	91.9x	SPAdes v. 3.5.0			146	7267395	66.52	7408	6395		soil		2011	Australia	Australia: Northern Territory
1503055.19	Burkholderia territorii strain MSMB1502WGS		1503055	WGS	MSMB1502WGS				MLST.Burkholderia_cepacia_complex.791				2016-01-22T00:00:00Z		PRJNA279182	SAMN03449490	GCF_001530725.1	SRR1956073	LPFQ01000000		Northern Arizona University		Illumina HiSeq	76.46x	SPAdes v. 3.5.0			156	7227124	66.53	7324	6350				2011	Australia	Australia: Queensland						Dog, Canis lupus familiaris
1503055.20	Burkholderia territorii strain MSMB1840WGS		1503055	WGS	MSMB1840WGS								2016-01-22T00:00:00Z		PRJNA279182	SAMN03449518	GCF_001530925.1	SRR1956169	LPGS01000000		Northern Arizona University		Illumina HiSeq	45.59x	SPAdes v. 3.5.0			70	6791740	66.79	6672	5920		soil		2012	Australia	Australia: Northern Territory
1503055.21	Burkholderia territorii strain MSMB1913WGS		1503055	WGS	MSMB1913WGS				MLST.Burkholderia_cepacia_complex.791				2016-01-22T00:00:00Z		PRJNA279182	SAMN03449520	GCF_001530945.1	SRR1956171	LPGU01000000		Northern Arizona University		Illumina HiSeq	69.44x	SPAdes v. 3.5.0			57	6556847	66.89	6453	5767		plant		2012	Australia	Australia: Northern Territory
1503055.22	Burkholderia territorii strain MSMB1915WGS		1503055	WGS	MSMB1915WGS								2016-01-22T00:00:00Z		PRJNA279182	SAMN03449521	GCF_001530965.1	SRR1956172	LPGV01000000		Northern Arizona University		Illumina HiSeq	64.07x	SPAdes v. 3.5.0			69	6655245	66.85	6504	5785		plant		2012	Australia	Australia: Northern Territory
1503055.23	Burkholderia territorii strain MSMB1918WGS		1503055	WGS	MSMB1918WGS				MLST.Burkholderia_cepacia_complex.791				2016-01-22T00:00:00Z		PRJNA279182	SAMN03449524	GCF_001531005.1	SRR1956175	LPGY01000000		Northern Arizona University		Illumina HiSeq	86.68x	SPAdes v. 3.5.0			72	6649911	66.77	6605	5846		plant		2012	Australia	Australia: Northern Territory
1503055.24	Burkholderia territorii strain MSMB1843WGS		1503055	WGS	MSMB1843WGS								2016-01-22T00:00:00Z		PRJNA279182	SAMN03449519	GCF_001531325.1	SRR1956170	LPGT01000000		Northern Arizona University		Illumina HiSeq	38.3x	SPAdes v. 3.5.0			94	7048740	66.49	7021	6157		soil		2012	Australia	Australia: Northern Territory
1503055.25	Burkholderia territorii strain MSMB1917WGS		1503055	WGS	MSMB1917WGS								2016-01-22T00:00:00Z		PRJNA279182	SAMN03449523	GCF_001531385.1	SRR1956174	LPGX01000000		Northern Arizona University		Illumina HiSeq	86.25x	SPAdes v. 3.5.0			68	6631969	66.81	6529	5800		plant		2012	Australia	Australia: Northern Territory
1503055.26	Burkholderia territorii strain MSMB599WGS		1503055	WGS	MSMB599WGS				MLST.Burkholderia_cepacia_complex.791				2016-01-22T00:00:00Z		PRJNA279182	SAMN03449610	GCF_001532155.1	SRR1956261	LPKE01000000		Northern Arizona University		Illumina HiSeq	85.18x	SPAdes v. 3.5.0			77	6798987	66.75	6705	5929		soil		2010	Australia	Australia: Northern Territory
1503055.27	Burkholderia territorii strain MSMB594WGS		1503055	WGS	MSMB594WGS				MLST.Burkholderia_cepacia_complex.791				2016-01-22T00:00:00Z		PRJNA279182	SAMN03449609	GCF_001532185.1	SRR1956260	LPKD01000000		Northern Arizona University		Illumina HiSeq	83.67x	SPAdes v. 3.5.0			63	6741310	66.71	6676	5874		soil		2010	Australia	Australia: Northern Territory
1503055.28	Burkholderia territorii strain MSMB2156WGS		1503055	WGS	MSMB2156WGS								2016-01-22T00:00:00Z		PRJNA279182	SAMN03449580	GCF_001532675.1	SRR1956231	LPJC01000000		Northern Arizona University		Illumina HiSeq	88.83x	SPAdes v. 3.5.0			85	6987955	66.52	6981	6112		soil		2012	Australia	Australia: Northern Territory
1503055.29	Burkholderia territorii strain MSMB2206WGS		1503055	WGS	MSMB2206WGS								2016-01-22T00:00:00Z		PRJNA279182	SAMN03449582	GCF_001532725.1	SRR1956233	LPJE01000000		Northern Arizona University		Illumina HiSeq	96.51x	SPAdes v. 3.5.0			85	6990064	66.52	6971	6113		soil		2012	Australia	Australia: Northern Territory
1503055.3	Burkholderia territorii strain RF23-BP82		1503055	WGS	RF23-BP82								2016-01-21T00:00:00Z		PRJNA279182	SAMN03449144	GCF_001521925.1	SRR1956389	LOTI01000000		Northern Arizona University		Illumina HiSeq	145.44x	SPAdes v. 3.5.0			87	7023957	66.71	6983	6220		soil		2007	Thailand	Thailand: Ubon, Kemarach
1503055.30	Burkholderia territorii strain MSMB2202WGS		1503055	WGS	MSMB2202WGS								2016-01-22T00:00:00Z		PRJNA279182	SAMN03449581	GCF_001532735.1	SRR1956232	LPJD01000000		Northern Arizona University		Illumina HiSeq	67.2x	SPAdes v. 3.5.0			87	6985167	66.52	6979	6114		soil		2012	Australia	Australia: Northern Territory
1503055.31	Burkholderia territorii strain MSMB2204WGS		1503055	WGS	MSMB2204WGS				MLST.Burkholderia_cepacia_complex.791				2016-01-22T00:00:00Z		PRJNA279182	SAMN03449589	GCF_001533385.1	SRR1956240	LPJK01000000		Northern Arizona University		Illumina HiSeq	101.53x	SPAdes v. 3.5.0			86	6711313	66.81	6599	5850		soil		2012	Australia	Australia: Northern Territory
1503055.32	Burkholderia territorii strain MSMB793WGS		1503055	WGS	MSMB793WGS								2016-01-22T00:00:00Z		PRJNA279182	SAMN03449659	GCF_001533805.1	SRR1956310	LPLZ01000000		Northern Arizona University		Illumina HiSeq	117.02x	SPAdes v. 3.5.0			99	7217463	66.3	7365	6273		soil		2010	Australia	Australia: Northern Territory
1503055.33	Burkholderia territorii strain MSMB1474WGS		1503055	WGS	MSMB1474WGS				MLST.Burkholderia_cepacia_complex.791				2016-01-22T00:00:00Z		PRJNA279182	SAMN03449683	GCF_001534365.1	SRR1956334	LPMW01000000		Northern Arizona University		Illumina HiSeq	74.36x	SPAdes v. 3.5.0			153	7101847	66.42	7186	6276		soil		2011	Australia	Australia: Northern Territory
1503055.34	Burkholderia territorii strain MSMB2203WGS		1503055	Complete	MSMB2203WGS				MLST.Burkholderia_cepacia_complex.791				2016-05-02T00:00:00Z		PRJNA279182	SAMN03449584	GCF_001636095.1	SRR1956235	CM004191,CM004192,CM004193,LNJV00000000		Northern Arizona University		PacBio	50.0x	HGAP v. 2.0	3		4	6883104	66.49	6707			soil		2012	Australia	Australia: Northern Territory
1503055.35	Burkholderia territorii strain RF8-non-BP5		1503055	Complete	RF8-non-BP5				MLST.Burkholderia_cepacia_complex.791				2016-09-02T00:00:00Z		PRJNA279182	SAMN03449137	GCF_001718335.1	SRR1956387	CP013366,CP013365,CP013367	NZ_CP013366.1,NZ_CP013365.1,NZ_CP013367.1	Northern Arizona University		PacBio	50x	HGAP v. 2.0	3		3	6902370	66.73	6667	5971		soil		2007	Thailand	Thailand: Ubon/Trakam
1503055.36	Burkholderia territorii strain A63		1503055	WGS	A63								2017-05-19T00:00:00Z		PRJNA369256	SAMN06282495	GCA_002151255.1		MUZF00000000		University of Florida		Illumina HiSeq	105.0x	CLC NGS Cell v. 8.0			261	8865752	66.35	9350	8412		Citrus rhizosphere		2013	United States	USA: Florida, Lake Wales
1503055.38	Burkholderia territorii strain SCHI0024.S.1		1503055	WGS	SCHI0024.S.1					genotype:ST-1633			2019-08-18T00:00:00Z		PRJNA559620	SAMN12548516	GCA_008014655.1		VOWZ01000000		University of the Sunshine Coast		Illumina	90.0x	Velvet MGAP v. 1.0			400	6766760	66.7173	7042	6433		sputum		2015	Australia	Australia:Queensland						Human, Homo sapiens	female		Cystic fibrosis
1503055.39	Burkholderia territorii strain CCUG 65687		1503055	WGS	CCUG 65687				MLST.Burkholderia_cepacia_complex.791		CCUG:65687	Yes	2019-10-01T00:00:00Z		PRJNA563568	SAMN12697560	GCA_008802115.1		VZOL01000000		University of Gothenburg - CCUG		Illumina MiSeq	190.83x	SPAdes v. 3.10			1524	6834211	66.553	8017	7214		water			Australia	Australia: Northern Territory
1503055.4	Burkholderia territorii strain RF7-non_BP5		1503055	WGS	RF7-non_BP5								2016-01-21T00:00:00Z		PRJNA279182	SAMN03449135	GCF_001522095.1	SRR1956385	LOTB01000000		Northern Arizona University		Illumina HiSeq	112.09x	SPAdes v. 3.5.0			82	6943939	66.5	6944	6062		soil		2007	Thailand	Thailand: Ubon, Trakam
1503055.46	Burkholderia territorii strain LMG 28158		1503055	WGS	LMG 28158				MLST.Burkholderia_cepacia_complex.791				2020-04-24T00:00:00Z		PRJEB33447	SAMEA5795713	GCA_902499035.1		CABVPO010000001,CABVPO010000002,CABVPO010000003,CABVPO010000004,CABVPO010000005,CABVPO010000006,CABVPO010000007		LM-UGent							101	6907990	66.6546	6746	6033		Water		2003		Australia
1503055.47	Burkholderia territorii strain LMG 28158		1503055	WGS	LMG 28158				MLST.Burkholderia_cepacia_complex.791				2020-04-24T00:00:00Z		PRJEB35318	SAMEA6503567	GCA_902833055.1		CADFEJ010000001,CADFEJ010000002,CADFEJ010000003,CADFEJ010000004,CADFEJ010000005,CADFEJ010000006,CADFEJ010000007		CARDIFF SCHOOL OF BIOSCIENCES							213	6976967	66.6613	6847			Environmental, water				Australia
1503055.5	Burkholderia territorii strain RF6-non_BP1		1503055	WGS	RF6-non_BP1								2016-01-21T00:00:00Z		PRJNA279182	SAMN03449132	GCF_001522355.1	SRR1956383	LOSY01000000		Northern Arizona University		Illumina HiSeq	20.45x	SPAdes v. 3.5.0			105	6939690	66.5	6973	6062		soil		2007	Thailand	Thailand: Ubon, Trakam
1503055.6	Burkholderia territorii strain RF23-BP69		1503055	WGS	RF23-BP69								2016-01-21T00:00:00Z		PRJNA279182	SAMN03449142	GCF_001522365.1	SRR1956388	LOTG01000000		Northern Arizona University		Illumina HiSeq	101.27x	SPAdes v. 3.5.0			99	7026286	66.71	6993	6234		soil		2007	Thailand	Thailand: Ubon, Kemarach
1503055.7	Burkholderia territorii strain MSMB0579		1503055	WGS	MSMB0579				MLST.Burkholderia_cepacia_complex.791				2016-01-21T00:00:00Z		PRJNA279182	SAMN03449269	GCF_001524485.1	SRR1956498	LOXN01000000		Northern Arizona University		Illumina MiSeq	142.12x	SPAdes v. 3.5.0			56	6851652	66.79	6715	6011		soil		2010	Australia	Australia: Northern Territory
1503055.8	Burkholderia territorii strain MSMB1821		1503055	WGS	MSMB1821				MLST.Burkholderia_cepacia_complex.792				2016-01-22T00:00:00Z		PRJNA279182	SAMN03449295	GCF_001526285.1	SRR1956407	LOYL01000000		Northern Arizona University		Illumina HiSeq	65.46x	SPAdes v. 3.5.0			77	6666506	66.88	6526	5793		soil		2012	Australia	Australia: Northern Territory
1503055.9	Burkholderia territorii strain MSMB1836		1503055	WGS	MSMB1836				MLST.Burkholderia_cepacia_complex.791				2016-01-22T00:00:00Z		PRJNA279182	SAMN03449300	GCF_001526385.1	SRR1956507	LOYQ01000000		Northern Arizona University		Illumina MiSeq	41.86x	SPAdes v. 3.5.0			75	7014527	66.59	6944	6064		soil		2012	Australia	Australia: Northern Territory
1506587.3	Burkholderia sp. MSh1		1506587	WGS	MSh1				MLST.Burkholderia_cepacia_complex.1347				2014-07-22T00:00:00Z	-	PRJNA251788	SAMN02840652	GCA_000732615.1		JPGL00000000	-	Monash University Malaysia		Illumina MiSeq	30.0x	CLC NGS Cell v. March 2014			172	8633651	67.1	7932	6963		soil		2013	Malaysia	Malaysia
1506587.6	Burkholderia paludis strain LMG 30113		1506587	WGS	LMG 30113								2020-04-24T00:00:00Z		PRJEB33447	SAMEA5795709	GCA_902499105.1		CABVQD010000001,CABVQD010000002,CABVQD010000003,CABVQD010000004,CABVQD010000005,CABVQD010000006,CABVQD010000007		LM-UGent							98	8627646	67.1478	8562	7499		Soil		2013		Malaysia
1506587.7	Burkholderia paludis strain LMG 30113		1506587	WGS	LMG 30113								2020-05-06T00:00:00Z		PRJEB37806	SAMEA6678275	GCA_902859865.1		CADIKE010000001,CADIKE010000002,CADIKE010000003,CADIKE010000004,CADIKE010000005,CADIKE010000006,CADIKE010000007		GHENT UNIVERSITY							144	8628374	67.1379	8625	7510		Tropical peat swamp forest soil		0000		Malaysia
1506588.3	Burkholderia sp. MSh2		1506588	WGS	MSh2				MLST.Burkholderia_cepacia_complex.1381				2014-07-18T00:00:00Z	25301661	PRJNA251789	SAMN02840653	GCA_000731655.1		JPGM00000000	-	Monash University Malaysia		Illumina MiSeq	30.0x	CLC NGS Cell v. March 2014			167	8723138	67.1	8053	7072		soil		2013	Malaysia	Malaysia
1514988.5	Burkholderia phage BEK strain 9		1514988	Complete	9								2014-10-15T00:00:00Z		PRJNA244404	SAMN02864945	GCA_002756315.1		CP008753		Los Alamos National Laboratory		Illumina; 454; PacBio	340x	Newbler v. 2.6; Velvet v. 1.2.08; Allpaths	1		1	37631	64.8189	63	53					Pakistan	Pakistan						Burkholderia pseudomallei 9
1515439.3	Paraburkholderia susongensis strain LMG 29540		1515439	WGS	LMG 29540						LMG 29540		2017-04-20T00:00:00Z		PRJEB20282	SAMN06265784	GCA_900177725.1		FXAT00000000		DOE - JOINT GENOME INSTITUTE							33	7718996	63.26	7456	6848
152480.10	Burkholderia ambifaria strain RZ2MS16		152480	WGS	RZ2MS16				MLST.Burkholderia_cepacia_complex.1442		CBMAI:1842		2015-11-12T00:00:00Z		PRJNA296767	SAMN04103537	GCF_001443045.1		LKPJ01000000		ESALQ/USP		Illumina HiSeq	150.0x	a5-miseq v. 20141120		2	82	8095900	65.73	8263			Rhizosfere	isolated from the Amazonian guarana, a native tropical plant from Brazil	2010-11	Brazil	Brazil: Maues - AM			25 m		env_biome:Amazon	Paullinia cupana
152480.16	Burkholderia ambifaria strain FDAARGOS_419		152480	WGS	FDAARGOS_419				MLST.Burkholderia_cepacia_complex.77		FDA:FDAARGOS_419		2017-10-16T00:00:00Z		PRJNA231221	SAMN07312463	GCA_002554435.1		PDDU01000000		US Food and Drug Administration		PacBio; Illumina	15.04x	SMRT v. 2.3.0; HGAP v. 3			4	7547358	66.78	7332	6805
152480.17	Burkholderia ambifaria strain AU11161		152480	WGS	AU11161				MLST.Burkholderia_cepacia_complex.925				2018-03-07T00:00:00Z		PRJNA434393	SAMN08628013	GCA_002980755.1		PVFJ01000000		JCVI		Illumina NextSeq 500	118.49x	SPAdes v. 3.1.1			115	7436971	66.7206	7378	6813		sputum										Human, Homo sapiens
152480.18	Burkholderia ambifaria strain AU20319		152480	WGS	AU20319				MLST.Burkholderia_cepacia_complex.282				2018-03-07T00:00:00Z		PRJNA434393	SAMN08627987	GCA_002981655.1		PVGI01000000		JCVI		Illumina NextSeq 500	126.46x	SPAdes v. 3.1.1			100	7546193	66.6707	7514	6949		sputum										Human, Homo sapiens
152480.20	Burkholderia ambifaria strain 3723STDY6145927		152480	Complete	3723STDY6145927				MLST.Burkholderia_cepacia_complex.165				2018-12-07T00:00:00Z		PRJEB9748	SAMEA3471192	GCA_900631675.1		UZVX01000000		SC					3	1	4	7932892	66.5468	7669			environmental		1800/2014
152480.25	Burkholderia ambifaria strain T16		152480	WGS	T16								2020-03-17T00:00:00Z		PRJNA507263	SAMN10256753			RQYA01000000		Instituto de Investigaciones en Biociencias Agricolas y Ambientales		Illumina HiSeq	101.0x	ABySS v. 2.1.4			11	7358950	66.7481	7079	6515		rhizosphere		2017		Argentina						Barley, Hordeum vulgare
152480.38	Burkholderia ambifaria strain BCC1224		152480	WGS	BCC1224				MLST.Burkholderia_cepacia_complex.290				2020-04-24T00:00:00Z		PRJEB35318	SAMEA6503218	GCA_902829395.1		CADEPZ010000001,CADEPZ010000002,CADEPZ010000003,CADEPZ010000004,CADEPZ010000005,CADEPZ010000006,CADEPZ010000007		CARDIFF SCHOOL OF BIOSCIENCES							1410	8458324	62.9959	9081			Environmental, maize				USA
152480.39	Burkholderia ambifaria strain BCC0197		152480	WGS	BCC0197				MLST.Burkholderia_cepacia_complex.923				2020-04-24T00:00:00Z		PRJEB35318	SAMEA6503179	GCA_902829415.1		CADEPQ010000001,CADEPQ010000002,CADEPQ010000003,CADEPQ010000004,CADEPQ010000005,CADEPQ010000006,CADEPQ010000007		CARDIFF SCHOOL OF BIOSCIENCES							82	7384442	66.6596	7162			Environmental, Sesbania exaltata leaves
152480.40	Burkholderia ambifaria strain BCC1052		152480	WGS	BCC1052				MLST.Burkholderia_cepacia_complex.148				2020-04-24T00:00:00Z		PRJEB35318	SAMEA6503193	GCA_902829435.1		CADEPS010000001,CADEPS010000002,CADEPS010000003,CADEPS010000004,CADEPS010000005,CADEPS010000006,CADEPS010000007		CARDIFF SCHOOL OF BIOSCIENCES							77	7325939	66.8075	7061			Environmental				Italy
152480.41	Burkholderia ambifaria strain BCC1258		152480	WGS	BCC1258				MLST.Burkholderia_cepacia_complex.387				2020-04-24T00:00:00Z		PRJEB35318	SAMEA6503231	GCA_902829475.1		CADEQF010000001,CADEQF010000002,CADEQF010000003,CADEQF010000004,CADEQF010000005,CADEQF010000006,CADEQF010000007		CARDIFF SCHOOL OF BIOSCIENCES							110	7599477	66.6107	7470			Environmental, maize				USA
152480.42	Burkholderia ambifaria strain BCC0191		152480	WGS	BCC0191				MLST.Burkholderia_cepacia_complex.454				2020-04-24T00:00:00Z		PRJEB35318	SAMEA6503177	GCA_902829465.1		CADEQI010000001,CADEQI010000002,CADEQI010000003,CADEQI010000004,CADEQI010000005,CADEQI010000006,CADEQI010000007		CARDIFF SCHOOL OF BIOSCIENCES							97	7576661	66.5518	7320			Environmental, soil				USA
152480.43	Burkholderia ambifaria strain BCC1214		152480	WGS	BCC1214				MLST.Burkholderia_cepacia_complex.293				2020-04-24T00:00:00Z		PRJEB35318	SAMEA6503213	GCA_902829595.1		CADEQO010000001,CADEQO010000002,CADEQO010000003,CADEQO010000004,CADEQO010000005,CADEQO010000006,CADEQO010000007		CARDIFF SCHOOL OF BIOSCIENCES							169	7605416	66.3887	7599			Environmental				USA
152480.44	Burkholderia ambifaria strain BCC0200		152480	WGS	BCC0200				MLST.Burkholderia_cepacia_complex.454				2020-04-24T00:00:00Z		PRJEB35318	SAMEA6503291	GCA_902829565.1		CADEQM010000001,CADEQM010000002,CADEQM010000003,CADEQM010000004,CADEQM010000005,CADEQM010000006,CADEQM010000007		CARDIFF SCHOOL OF BIOSCIENCES							48	7627423	66.5469	7325			Environmental
152480.45	Burkholderia ambifaria strain BCC0267		152480	WGS	BCC0267				MLST.Burkholderia_cepacia_complex.924				2020-04-24T00:00:00Z		PRJEB35318	SAMEA6503181	GCA_902829645.1		CADERD010000001,CADERD010000002,CADERD010000003,CADERD010000004,CADERD010000005,CADERD010000006,CADERD010000007		CARDIFF SCHOOL OF BIOSCIENCES							74	7358554	66.7556	7088			Clinical, cystic fibrosis patient				Australia
152480.46	Burkholderia ambifaria strain BCC0478		152480	WGS	BCC0478				MLST.Burkholderia_cepacia_complex.80				2020-04-24T00:00:00Z		PRJEB35318	SAMEA6503189	GCA_902829665.1		CADEQY010000001,CADEQY010000002,CADEQY010000003,CADEQY010000004,CADEQY010000005,CADEQY010000006,CADEQY010000007		CARDIFF SCHOOL OF BIOSCIENCES							89	7236183	66.8103	6921			Clinical, cystic fibrosis patient				USA
152480.47	Burkholderia ambifaria strain BCC1062		152480	WGS	BCC1062				MLST.Burkholderia_cepacia_complex.148				2020-04-24T00:00:00Z		PRJEB35318	SAMEA6503194	GCA_902829655.1		CADEQX010000001,CADEQX010000002,CADEQX010000003,CADEQX010000004,CADEQX010000005,CADEQX010000006,CADEQX010000007		CARDIFF SCHOOL OF BIOSCIENCES							90	7448244	66.6882	7197			Environmental				Italy
152480.48	Burkholderia ambifaria strain BCC1048		152480	WGS	BCC1048				MLST.Burkholderia_cepacia_complex.146				2020-04-24T00:00:00Z		PRJEB35318	SAMEA6503192	GCA_902829675.1		CADEQV010000001,CADEQV010000002,CADEQV010000003,CADEQV010000004,CADEQV010000005,CADEQV010000006,CADEQV010000007		CARDIFF SCHOOL OF BIOSCIENCES							76	7513031	66.6912	7310			Environmental				Italy
152480.49	Burkholderia ambifaria strain BCC0316		152480	WGS	BCC0316				MLST.Burkholderia_cepacia_complex.454				2020-04-24T00:00:00Z		PRJEB35318	SAMEA6503183	GCA_902829685.1		CADEQW010000001,CADEQW010000002,CADEQW010000003,CADEQW010000004,CADEQW010000005,CADEQW010000006,CADEQW010000007		CARDIFF SCHOOL OF BIOSCIENCES							131	7637178	66.5376	7420			Environmental, soil				USA
152480.50	Burkholderia ambifaria strain BCC0477		152480	WGS	BCC0477				MLST.Burkholderia_cepacia_complex.925				2020-04-24T00:00:00Z		PRJEB35318	SAMEA6503188	GCA_902829695.1		CADERF010000001,CADERF010000002,CADERF010000003,CADERF010000004,CADERF010000005,CADERF010000006,CADERF010000007		CARDIFF SCHOOL OF BIOSCIENCES							118	7813510	66.4568	7633			Clinical, cystic fibrosis patient				USA
152480.51	Burkholderia ambifaria strain BCC0410		152480	WGS	BCC0410				MLST.Burkholderia_cepacia_complex.177				2020-04-24T00:00:00Z		PRJEB35318	SAMEA6503186	GCA_902829705.1		CADERC010000001,CADERC010000002,CADERC010000003,CADERC010000004,CADERC010000005,CADERC010000006,CADERC010000007		CARDIFF SCHOOL OF BIOSCIENCES							44	7382768	66.7737	7076			Environmental, maize				Italy
152480.52	Burkholderia ambifaria strain BCC0284		152480	WGS	BCC0284				MLST.Burkholderia_cepacia_complex.74				2020-04-24T00:00:00Z		PRJEB35318	SAMEA6503182	GCA_902829725.1		CADERJ010000001,CADERJ010000002,CADERJ010000003,CADERJ010000004,CADERJ010000005,CADERJ010000006,CADERJ010000007		CARDIFF SCHOOL OF BIOSCIENCES							88	7465452	66.6734	7215			Environmental, corn				USA
152480.53	Burkholderia ambifaria strain BCC0480		152480	WGS	BCC0480				MLST.Burkholderia_cepacia_complex.431				2020-04-24T00:00:00Z		PRJEB35318	SAMEA6503190	GCA_902829735.1		CADERI010000001,CADERI010000002,CADERI010000003,CADERI010000004,CADERI010000005,CADERI010000006,CADERI010000007		CARDIFF SCHOOL OF BIOSCIENCES							87	7836177	66.5631	7686			Environmental, soil				USA
152480.54	Burkholderia ambifaria strain BCC0118		152480	WGS	BCC0118				MLST.Burkholderia_cepacia_complex.77				2020-04-24T00:00:00Z		PRJEB35318	SAMEA6503176	GCA_902829755.1		CADERH010000001,CADERH010000002,CADERH010000003,CADERH010000004,CADERH010000005,CADERH010000006,CADERH010000007		CARDIFF SCHOOL OF BIOSCIENCES							103	7499163	66.8174	7207			Clinical, sputum				USA
152480.55	Burkholderia ambifaria strain BCC0399		152480	WGS	BCC0399				MLST.Burkholderia_cepacia_complex.84				2020-04-24T00:00:00Z		PRJEB35318	SAMEA6503185	GCA_902829775.1		CADEQZ010000001,CADEQZ010000002,CADEQZ010000003,CADEQZ010000004,CADEQZ010000005,CADEQZ010000006,CADEQZ010000007		CARDIFF SCHOOL OF BIOSCIENCES							86	7399973	66.7554	7095			Environmental				USA
152480.56	Burkholderia ambifaria strain BCC0250		152480	WGS	BCC0250				MLST.Burkholderia_cepacia_complex.81				2020-04-24T00:00:00Z		PRJEB35318	SAMEA6503180	GCA_902829765.1		CADERA010000001,CADERA010000002,CADERA010000003,CADERA010000004,CADERA010000005,CADERA010000006,CADERA010000007		CARDIFF SCHOOL OF BIOSCIENCES							88	7356393	66.8342	7092			Clinical, sputum				Australia
152480.57	Burkholderia ambifaria strain BCC0192		152480	WGS	BCC0192				MLST.Burkholderia_cepacia_complex.79				2020-04-24T00:00:00Z		PRJEB35318	SAMEA6503178	GCA_902829785.1		CADERG010000001,CADERG010000002,CADERG010000003,CADERG010000004,CADERG010000005,CADERG010000006,CADERG010000007		CARDIFF SCHOOL OF BIOSCIENCES							100	7400790	66.7255	7223			Environmental				USA
152480.58	Burkholderia ambifaria strain BCC0423		152480	WGS	BCC0423				MLST.Burkholderia_cepacia_complex.148				2020-04-24T00:00:00Z		PRJEB35318	SAMEA6503187	GCA_902829805.1		CADERK010000001,CADERK010000002,CADERK010000003,CADERK010000004,CADERK010000005,CADERK010000006,CADERK010000007		CARDIFF SCHOOL OF BIOSCIENCES							100	7472042	66.7496	7261			Environmental, maize				Italy
152480.59	Burkholderia ambifaria strain BCC0338		152480	WGS	BCC0338				MLST.Burkholderia_cepacia_complex.74				2020-04-24T00:00:00Z		PRJEB35318	SAMEA6503184	GCA_902829825.1		CADERE010000001,CADERE010000002,CADERE010000003,CADERE010000004,CADERE010000005,CADERE010000006,CADERE010000007		CARDIFF SCHOOL OF BIOSCIENCES							61	7454022	66.6958	7190			Environmental, corn roots				USA
152480.60	Burkholderia ambifaria strain BCC1041		152480	WGS	BCC1041				MLST.Burkholderia_cepacia_complex.146				2020-04-24T00:00:00Z		PRJEB35318	SAMEA6503191	GCA_902829815.1		CADEQU010000001,CADEQU010000002,CADEQU010000003,CADEQU010000004,CADEQU010000005,CADEQU010000006,CADEQU010000007		CARDIFF SCHOOL OF BIOSCIENCES							88	7513631	66.6917	7313			Environmental				Italy
152480.61	Burkholderia ambifaria strain BCC1065		152480	WGS	BCC1065				MLST.Burkholderia_cepacia_complex.926				2020-04-24T00:00:00Z		PRJEB35318	SAMEA6503195	GCA_902829835.1		CADERN010000001,CADERN010000002,CADERN010000003,CADERN010000004,CADERN010000005,CADERN010000006,CADERN010000007		CARDIFF SCHOOL OF BIOSCIENCES							81	7305861	66.7803	7001			Environmental				Italy
152480.62	Burkholderia ambifaria strain BCC1105		152480	WGS	BCC1105				MLST.Burkholderia_cepacia_complex.173				2020-04-24T00:00:00Z		PRJEB35318	SAMEA6503209	GCA_902829845.1		CADERP010000001,CADERP010000002,CADERP010000003,CADERP010000004,CADERP010000005,CADERP010000006,CADERP010000007		CARDIFF SCHOOL OF BIOSCIENCES							50	6300062	66.7716	6155			Environmental				Italy
152480.63	Burkholderia ambifaria strain BCC1107		152480	WGS	BCC1107				MLST.Burkholderia_cepacia_complex.84				2020-04-24T00:00:00Z		PRJEB35318	SAMEA6503210	GCA_902829855.1		CADERR010000001,CADERR010000002,CADERR010000003,CADERR010000004,CADERR010000005,CADERR010000006,CADERR010000007		CARDIFF SCHOOL OF BIOSCIENCES							83	7400371	66.755	7091			Environmental				Italy
152480.64	Burkholderia ambifaria strain BCC1216		152480	WGS	BCC1216				MLST.Burkholderia_cepacia_complex.294				2020-04-24T00:00:00Z		PRJEB35318	SAMEA6503214	GCA_902829865.1		CADERQ010000001,CADERQ010000002,CADERQ010000003,CADERQ010000004,CADERQ010000005,CADERQ010000006,CADERQ010000007		CARDIFF SCHOOL OF BIOSCIENCES							166	7458632	66.684	7298			Environmental				USA
152480.65	Burkholderia ambifaria strain BCC1098		152480	WGS	BCC1098				MLST.Burkholderia_cepacia_complex.177				2020-04-24T00:00:00Z		PRJEB35318	SAMEA6503206	GCA_902829895.1		CADERU010000001,CADERU010000002,CADERU010000003,CADERU010000004,CADERU010000005,CADERU010000006,CADERU010000007		CARDIFF SCHOOL OF BIOSCIENCES							48	7382606	66.7735	7056			Environmental				Italy
152480.66	Burkholderia ambifaria strain BCC1095		152480	WGS	BCC1095				MLST.Burkholderia_cepacia_complex.84				2020-04-24T00:00:00Z		PRJEB35318	SAMEA6503205	GCA_902829885.1		CADERO010000001,CADERO010000002,CADERO010000003,CADERO010000004,CADERO010000005,CADERO010000006,CADERO010000007		CARDIFF SCHOOL OF BIOSCIENCES							79	7399154	66.7567	7078			Environmental				Italy
152480.67	Burkholderia ambifaria strain BCC1088		152480	WGS	BCC1088				MLST.Burkholderia_cepacia_complex.148				2020-04-24T00:00:00Z		PRJEB35318	SAMEA6503201	GCA_902829875.1		CADERS010000001,CADERS010000002,CADERS010000003,CADERS010000004,CADERS010000005,CADERS010000006,CADERS010000007		CARDIFF SCHOOL OF BIOSCIENCES							70	7484277	66.6908	7217			Environmental				Italy
152480.68	Burkholderia ambifaria strain BCC1213		152480	WGS	BCC1213				MLST.Burkholderia_cepacia_complex.292				2020-04-24T00:00:00Z		PRJEB35318	SAMEA6503212	GCA_902829925.1		CADESE010000001,CADESE010000002,CADESE010000003,CADESE010000004,CADESE010000005,CADESE010000006,CADESE010000007		CARDIFF SCHOOL OF BIOSCIENCES							107	7473930	66.6935	7238			Environmental				USA
152480.69	Burkholderia ambifaria strain BCC1066		152480	WGS	BCC1066				MLST.Burkholderia_cepacia_complex.927				2020-04-24T00:00:00Z		PRJEB35318	SAMEA6503196	GCA_902829905.1		CADERY010000001,CADERY010000002,CADERY010000003,CADERY010000004,CADERY010000005,CADERY010000006,CADERY010000007		CARDIFF SCHOOL OF BIOSCIENCES							112	7320233	66.7592	7054			Environmental				Italy
152480.70	Burkholderia ambifaria strain BCC1086		152480	WGS	BCC1086				MLST.Burkholderia_cepacia_complex.148				2020-04-24T00:00:00Z		PRJEB35318	SAMEA6503200	GCA_902829915.1		CADESC010000001,CADESC010000002,CADESC010000003,CADESC010000004,CADESC010000005,CADESC010000006,CADESC010000007		CARDIFF SCHOOL OF BIOSCIENCES							270	7584556	66.7237	7490			Environmental				Italy
152480.71	Burkholderia ambifaria strain BCC1092		152480	WGS	BCC1092				MLST.Burkholderia_cepacia_complex.177				2020-04-24T00:00:00Z		PRJEB35318	SAMEA6503203	GCA_902829935.1		CADERV010000001,CADERV010000002,CADERV010000003,CADERV010000004,CADERV010000005,CADERV010000006,CADERV010000007		CARDIFF SCHOOL OF BIOSCIENCES							57	7384214	66.7727	7064			Environmental				Italy
152480.72	Burkholderia ambifaria strain BCC1212		152480	WGS	BCC1212				MLST.Burkholderia_cepacia_complex.136				2020-04-24T00:00:00Z		PRJEB35318	SAMEA6503211	GCA_902829955.1		CADESD010000001,CADESD010000002,CADESD010000003,CADESD010000004,CADESD010000005,CADESD010000006,CADESD010000007		CARDIFF SCHOOL OF BIOSCIENCES							85	7612592	66.4381	7418			Environmental, rhizosphere				USA
152480.73	Burkholderia ambifaria strain BCC1093		152480	WGS	BCC1093				MLST.Burkholderia_cepacia_complex.84				2020-04-24T00:00:00Z		PRJEB35318	SAMEA6503204	GCA_902829945.1		CADESA010000001,CADESA010000002,CADESA010000003,CADESA010000004,CADESA010000005,CADESA010000006,CADESA010000007		CARDIFF SCHOOL OF BIOSCIENCES							91	7401226	66.7565	7105			Environmental				Italy
152480.74	Burkholderia ambifaria strain BCC1083		152480	WGS	BCC1083				MLST.Burkholderia_cepacia_complex.172				2020-04-24T00:00:00Z		PRJEB35318	SAMEA6503199	GCA_902829965.1		CADERZ010000001,CADERZ010000002,CADERZ010000003,CADERZ010000004,CADERZ010000005,CADERZ010000006,CADERZ010000007		CARDIFF SCHOOL OF BIOSCIENCES							95	7295541	66.7504	7097			Environmental				Italy
152480.76	Burkholderia ambifaria strain BCC1103		152480	WGS	BCC1103				MLST.Burkholderia_cepacia_complex.84				2020-04-24T00:00:00Z		PRJEB35318	SAMEA6503208	GCA_902829985.1		CADERW010000001,CADERW010000002,CADERW010000003,CADERW010000004,CADERW010000005,CADERW010000006,CADERW010000007		CARDIFF SCHOOL OF BIOSCIENCES							77	7398316	66.7547	7085			Environmental				Italy
152480.77	Burkholderia ambifaria strain BCC1072		152480	WGS	BCC1072				MLST.Burkholderia_cepacia_complex.148				2020-04-24T00:00:00Z		PRJEB35318	SAMEA6503197	GCA_902830005.1		CADERX010000001,CADERX010000002,CADERX010000003,CADERX010000004,CADERX010000005,CADERX010000006,CADERX010000007		CARDIFF SCHOOL OF BIOSCIENCES							93	7442983	66.7441	7225			Environmental				Italy
152480.78	Burkholderia ambifaria strain BCC1080		152480	WGS	BCC1080				MLST.Burkholderia_cepacia_complex.172				2020-04-24T00:00:00Z		PRJEB35318	SAMEA6503198	GCA_902829995.1		CADESB010000001,CADESB010000002,CADESB010000003,CADESB010000004,CADESB010000005,CADESB010000006,CADESB010000007		CARDIFF SCHOOL OF BIOSCIENCES							85	7291234	66.7534	7088			Environmental				Italy
152480.79	Burkholderia ambifaria strain BCC1100		152480	WGS	BCC1100				MLST.Burkholderia_cepacia_complex.84				2020-04-24T00:00:00Z		PRJEB35318	SAMEA6503207	GCA_902830015.1		CADERT010000001,CADERT010000002,CADERT010000003,CADERT010000004,CADERT010000005,CADERT010000006,CADERT010000007		CARDIFF SCHOOL OF BIOSCIENCES							91	7401474	66.7569	7097			Environmental				Italy
152480.80	Burkholderia ambifaria strain BCC1218		152480	WGS	BCC1218				MLST.Burkholderia_cepacia_complex.928				2020-04-24T00:00:00Z		PRJEB35318	SAMEA6503215	GCA_902830025.1		CADESG010000001,CADESG010000002,CADESG010000003,CADESG010000004,CADESG010000005,CADESG010000006,CADESG010000007		CARDIFF SCHOOL OF BIOSCIENCES							109	7456680	66.6583	7224			Environmental				USA
152480.81	Burkholderia ambifaria strain BCC1220		152480	WGS	BCC1220				MLST.Burkholderia_cepacia_complex.293				2020-04-24T00:00:00Z		PRJEB35318	SAMEA6503216	GCA_902830035.1		CADESH010000001,CADESH010000002,CADESH010000003,CADESH010000004,CADESH010000005,CADESH010000006,CADESH010000007		CARDIFF SCHOOL OF BIOSCIENCES							188	7640354	66.3776	7690			Environmental				USA
152480.82	Burkholderia ambifaria strain BCC1229		152480	WGS	BCC1229				MLST.Burkholderia_cepacia_complex.295				2020-04-24T00:00:00Z		PRJEB35318	SAMEA6503220	GCA_902830045.1		CADESL010000001,CADESL010000002,CADESL010000003,CADESL010000004,CADESL010000005,CADESL010000006,CADESL010000007		CARDIFF SCHOOL OF BIOSCIENCES							100	7512128	66.7	7213			Environmental, maize				USA
152480.83	Burkholderia ambifaria strain BCC1237		152480	WGS	BCC1237				MLST.Burkholderia_cepacia_complex.265				2020-04-24T00:00:00Z		PRJEB35318	SAMEA6503223	GCA_902830055.1		CADESO010000001,CADESO010000002,CADESO010000003,CADESO010000004,CADESO010000005,CADESO010000006,CADESO010000007		CARDIFF SCHOOL OF BIOSCIENCES							91	7343332	66.8345	7080			Environmental, maize				USA
152480.84	Burkholderia ambifaria strain BCC1228		152480	WGS	BCC1228				MLST.Burkholderia_cepacia_complex.285				2020-04-24T00:00:00Z		PRJEB35318	SAMEA6503219	GCA_902830065.1		CADESK010000001,CADESK010000002,CADESK010000003,CADESK010000004,CADESK010000005,CADESK010000006,CADESK010000007		CARDIFF SCHOOL OF BIOSCIENCES							82	7379185	66.7295	7113			Environmental, maize				USA
152480.85	Burkholderia ambifaria strain BCC1233		152480	WGS	BCC1233				MLST.Burkholderia_cepacia_complex.291				2020-04-24T00:00:00Z		PRJEB35318	SAMEA6503221	GCA_902830075.1		CADESM010000001,CADESM010000002,CADESM010000003,CADESM010000004,CADESM010000005,CADESM010000006,CADESM010000007		CARDIFF SCHOOL OF BIOSCIENCES							126	7955877	66.234	8102			Environmental, maize				USA
152480.86	Burkholderia ambifaria strain BCC1240		152480	WGS	BCC1240				MLST.Burkholderia_cepacia_complex.282				2020-04-24T00:00:00Z		PRJEB35318	SAMEA6503224	GCA_902830085.1		CADESN010000001,CADESN010000002,CADESN010000003,CADESN010000004,CADESN010000005,CADESN010000006,CADESN010000007		CARDIFF SCHOOL OF BIOSCIENCES							63	7396890	66.7716	7113			Environmental, maize				USA
152480.87	Burkholderia ambifaria strain BCC1265		152480	WGS	BCC1265				MLST.Burkholderia_cepacia_complex.136				2020-04-24T00:00:00Z		PRJEB35318	SAMEA6503233	GCA_902830115.1		CADESQ010000001,CADESQ010000002,CADESQ010000003,CADESQ010000004,CADESQ010000005,CADESQ010000006,CADESQ010000007		CARDIFF SCHOOL OF BIOSCIENCES							136	7615093	66.4342	7475			Environmental				USA
152480.88	Burkholderia ambifaria strain BCC1236		152480	WGS	BCC1236				MLST.Burkholderia_cepacia_complex.296				2020-04-24T00:00:00Z		PRJEB35318	SAMEA6503222	GCA_902830095.1		CADESI010000001,CADESI010000002,CADESI010000003,CADESI010000004,CADESI010000005,CADESI010000006,CADESI010000007		CARDIFF SCHOOL OF BIOSCIENCES							123	7626299	66.5896	7374			Environmental, maize				USA
152480.89	Burkholderia ambifaria strain BCC1223		152480	WGS	BCC1223				MLST.Burkholderia_cepacia_complex.293				2020-04-24T00:00:00Z		PRJEB35318	SAMEA6503217	GCA_902830105.1		CADESJ010000001,CADESJ010000002,CADESJ010000003,CADESJ010000004,CADESJ010000005,CADESJ010000006,CADESJ010000007		CARDIFF SCHOOL OF BIOSCIENCES							157	7605897	66.3869	7602			Environmental				USA
152480.90	Burkholderia ambifaria strain BCC1248		152480	WGS	BCC1248				MLST.Burkholderia_cepacia_complex.929				2020-04-24T00:00:00Z		PRJEB35318	SAMEA6503227	GCA_902830135.1		CADETF010000001,CADETF010000002,CADETF010000003,CADETF010000004,CADETF010000005,CADETF010000006,CADETF010000007		CARDIFF SCHOOL OF BIOSCIENCES							273	8030355	66.4543	7998			Environmental, maize				USA
152480.91	Burkholderia ambifaria strain BCC1252		152480	WGS	BCC1252				MLST.Burkholderia_cepacia_complex.930				2020-04-24T00:00:00Z		PRJEB35318	SAMEA6503229	GCA_902830125.1		CADETC010000001,CADETC010000002,CADETC010000003,CADETC010000004,CADETC010000005,CADETC010000006,CADETC010000007		CARDIFF SCHOOL OF BIOSCIENCES							107	7418533	66.7034	7176			Environmental, maize				USA
152480.92	Burkholderia ambifaria strain BCC1270		152480	WGS	BCC1270				MLST.Burkholderia_cepacia_complex.387				2020-04-24T00:00:00Z		PRJEB35318	SAMEA6503234	GCA_902830155.1		CADESU010000001,CADESU010000002,CADESU010000003,CADESU010000004,CADESU010000005,CADESU010000006,CADESU010000007		CARDIFF SCHOOL OF BIOSCIENCES							115	7596866	66.6025	7437			Environmental, maize				USA
152480.93	Burkholderia ambifaria strain BCC1256		152480	WGS	BCC1256				MLST.Burkholderia_cepacia_complex.351				2020-04-24T00:00:00Z		PRJEB35318	SAMEA6503230	GCA_902830165.1		CADESZ010000001,CADESZ010000002,CADESZ010000003,CADESZ010000004,CADESZ010000005,CADESZ010000006,CADESZ010000007		CARDIFF SCHOOL OF BIOSCIENCES							104	7539062	66.5912	7351			Environmental, maize				USA
152480.94	Burkholderia ambifaria strain BCC1241		152480	WGS	BCC1241				MLST.Burkholderia_cepacia_complex.396				2020-04-24T00:00:00Z		PRJEB35318	SAMEA6503225	GCA_902830175.1		CADETH010000001,CADETH010000002,CADETH010000003,CADETH010000004,CADETH010000005,CADETH010000006,CADETH010000007		CARDIFF SCHOOL OF BIOSCIENCES							138	7682361	66.4847	7508			Environmental, maize				USA
152480.95	Burkholderia ambifaria strain BCC1246		152480	WGS	BCC1246				MLST.Burkholderia_cepacia_complex.74				2020-04-24T00:00:00Z		PRJEB35318	SAMEA6503226	GCA_902830205.1		CADEST010000001,CADEST010000002,CADEST010000003,CADEST010000004,CADEST010000005,CADEST010000006,CADEST010000007		CARDIFF SCHOOL OF BIOSCIENCES							72	7482117	66.6355	7269			Environmental, maize				USA
152480.96	Burkholderia ambifaria strain BCC1259		152480	WGS	BCC1259				MLST.Burkholderia_cepacia_complex.388				2020-04-24T00:00:00Z		PRJEB35318	SAMEA6503232	GCA_902830225.1		CADESP010000001,CADESP010000002,CADESP010000003,CADESP010000004,CADESP010000005,CADESP010000006,CADESP010000007		CARDIFF SCHOOL OF BIOSCIENCES							162	7626413	66.379	7600			Environmental, maize				USA
152480.97	Burkholderia ambifaria strain BCC1249		152480	WGS	BCC1249				MLST.Burkholderia_cepacia_complex.282				2020-04-24T00:00:00Z		PRJEB35318	SAMEA6503228	GCA_902830255.1		CADESS010000001,CADESS010000002,CADESS010000003,CADESS010000004,CADESS010000005,CADESS010000006,CADESS010000007		CARDIFF SCHOOL OF BIOSCIENCES							71	7580283	66.7487	7278			Environmental, maize				USA
152480.99	Burkholderia ambifaria strain BCC1090		152480	WGS	BCC1090				MLST.Burkholderia_cepacia_complex.175				2020-04-24T00:00:00Z		PRJEB35318	SAMEA6503202	GCA_902829975.1		CADESF010000001,CADESF010000002,CADESF010000003,CADESF010000004,CADESF010000005,CADESF010000006,CADESF010000007		CARDIFF SCHOOL OF BIOSCIENCES							114	7332554	66.7491	7118			Environmental				Italy
152500.12	Burkholderia dolosa strain LMG 18943		152500	WGS	LMG 18943				MLST.Burkholderia_cepacia_complex.472				2020-04-24T00:00:00Z		PRJEB33447	SAMEA5795690	GCA_902499135.1		CABVPR010000001,CABVPR010000002,CABVPR010000003,CABVPR010000004,CABVPR010000005,CABVPR010000006,CABVPR010000007		LM-UGent							165	6079078	66.9688	6305	5428		CF patient		1998		USA
152500.13	Burkholderia dolosa strain BCC0306		152500	WGS	BCC0306				MLST.Burkholderia_cepacia_complex.945				2020-04-24T00:00:00Z		PRJEB35318	SAMEA6503316	GCA_902829575.1		CADEQN010000001,CADEQN010000002,CADEQN010000003,CADEQN010000004,CADEQN010000005,CADEQN010000006,CADEQN010000007		CARDIFF SCHOOL OF BIOSCIENCES							36	6502024	67.0559	6705			Clinical				USA
152500.5	Burkholderia dolosa strain FDAARGOS_562 strain Not applicable		152500	Complete	Not applicable				MLST.Burkholderia_cepacia_complex.472		FDA:FDAARGOS_562		2018-11-21T00:00:00Z		PRJNA231221	SAMN10163186	GCA_003813045.1		CP033838,CP033839,CP033840		US Food and Drug Administration		Pacbio; Illumina	14.64x	SMRT v. 2.3.0, HGAP v. 3.0	3		3	6409101	67.008	6569	5875												Human, Homo sapiens
1528693.3	Burkholderia sp. AD24		1528693	Complete	AD24					genotype:wild type			2017-07-17T00:00:00Z		PRJNA320371	SAMN04933939	GCA_002220305.1		CP016434,CP016435,CP016436		Netherlands Institute of Ecology		PacBio reads P4C6; Illumina	31; 54	HGAP v. 3 amended with Illumina reads	2	1	3	8238897	62.75	7830	7239		rhizosphere and bulk soil of C. arenaria stands	isolated from rhizosphere and bulk soil of C. arenaria stands	Apr-2002	Netherlands	Netherlands: Terschelling					env_biome:coastal dune
1542965.3	Burkholderia sp. MSHR3999		1542965	WGS	MSHR3999								2015-02-09T00:00:00Z	-	PRJNA260165	SAMN03019860	GCA_000833595.1		JRFO00000000	-	Los Alamos National Laboratory		Illumina; 454; PacBio	249.0x	Celera Assembler v. 8			7	7894237	66.89	7236	6979		environmental sample			Australia	Australia
1544861.3	Burkholderia novacaledonica strain LMG 28615T		1544861	WGS	LMG 28615T				MLST.Burkholderia_cepacia_complex.1492		LMG 28615T		2018-03-09T00:00:00Z		PRJEB24292	SAMEA104457283	GCA_900258035.1		OGTP01000000		LM-UGent							72	6777170	63.3445	6642	6179		Plant roots			New Caledonia	New Caledonia
1544867.3	Burkholderia ultramafica strain LMG 28614		1544867	WGS	LMG 28614								2020-05-06T00:00:00Z		PRJEB37806	SAMEA6678269	GCA_902859915.1		CADIKK010000001,CADIKK010000002,CADIKK010000003,CADIKK010000004,CADIKK010000005,CADIKK010000006,CADIKK010000007		GHENT UNIVERSITY							176	7890836	62.605	8248	7271		Costularia arundinacea roots		0000		New Caledonia
1561196.3	Burkholderia sp. E7m39		1561196	WGS	E7m39								2015-10-01T00:00:00Z		PRJDB2729	SAMD00020901	GCF_001319865.1		BBSL01000000		Laboratory of Microbial Genetics, Department of Environmental Life Sciences, Graduate School of Life Sciences, Tohoku University		454 GS FLX	12x	Newbler v. 2.8			774	9362677	62.64	10313					2008-04	Japan	Japan:Ehime				soil surface	env_biome:cropland biome
1561197.3	Burkholderia sp. E7m48		1561197	WGS	E7m48								2015-10-01T00:00:00Z		PRJDB2729	SAMD00020902	GCF_001319905.1		BBSM01000000		Laboratory of Microbial Genetics, Department of Environmental Life Sciences, Graduate School of Life Sciences, Tohoku University		454 GS FLX	13x	Newbler v. 2.8			421	8496705	62.79	8658					2008-04	Japan	Japan:Ehime				soil surface	env_biome:cropland biome
1561199.3	Burkholderia sp. E168m22		1561199	WGS	E168m22								2015-10-01T00:00:00Z		PRJDB2729	SAMD00020904	GCF_001319805.1		BBSK01000000		Laboratory of Microbial Genetics, Department of Environmental Life Sciences, Graduate School of Life Sciences, Tohoku University		454 GS FLX	16x	Newbler v. 2.8			186	7613924	66.83	7625					2008-04	Japan	Japan:Ehime				soil surface	env_biome:cropland biome
1566267.3	Burkholderia sp. NFPP32		1566267	WGS	NFPP32								2016-11-17T00:00:00Z		PRJEB17898	SAMN03159408	GCF_900119325.1		FPJP00000000		DOE - JOINT GENOME INSTITUTE							89	7968121	66.18	8110	7157
1566268.4	Burkholderia sp. NFACC38-1		1566268	WGS	NFACC38-1								2016-10-29T00:00:00Z		PRJEB17051	SAMN03159335	GCA_900111715.1		FOIG01000000		DOE - JOINT GENOME INSTITUTE							69	8686614	66.6976	8773	7904
1566269.3	Burkholderia sp. NFACC33-1		1566269	WGS	NFACC33-1								2016-11-12T00:00:00Z		PRJEB17774	SAMN03159384	GCF_900119135.1		FPJF00000000		DOE - JOINT GENOME INSTITUTE							98	7968906	66.19	8105	7159
1571773.5	Burkholderia sp. USM B20		1571773	WGS	USM B20								2015-03-06T00:00:00Z		PRJNA267030	SAMN03177436	GCF_000949135.1		JTAN01000000		USM		Illumina HiSeq	12.0x	edena v. 3			142	7718530	66.87	7705	6632		root nodule from Rubber Plantation		16-Sep-2006	Malaysia	Malaysia: Taiping Rubber Plantation, Perak
157910.5	Paraburkholderia tuberum strain DUS833		157910	WGS	DUS833								2016-10-20T00:00:00Z		PRJEB15772	SAMN05445850	GCA_900101795.1		FNKX01000000		DOE - JOINT GENOME INSTITUTE							5	8977308	63.012	9172	7887
1581083.4	Burkholderia sp. HMSC10F09		1581083	WGS	HMSC10F09								2016-10-21T00:00:00Z		PRJNA269852	SAMN03287022	GCA_001806955.1		LWOO01000000		The Genome Institute at Washington University		Illumina	106x	Velvet v. 1.1.04			460	6130622	67.2826	6457	5676		respiratory										Human, Homo sapiens
159450.34	Burkholderia sacchari LMG 19450		159450	WGS	LMG 19450				MLST.Burkholderia_cepacia_complex.548		LMG 19450		2014-11-18T00:00:00Z	10656331	PRJNA263694	SAMN03120802	GCA_000785435.1	SRR1616946	JTDB00000000	-	University of Sao Paulo		454	49.0x	Newbler v. JAN-2014			112	7263741	64.04	6704	5731		the soil of a sugarcane plantation	isolated from the soil of a sugarcane plantation in Brazil, accumulates large amounts of polyhydroxyalkanoates from sucrose, xylose and other carbohydrates and organic acids	Aug-1992	Brazil	Brazil
1628208.3	Burkholderia sp. LK4		1628208	WGS	LK4								2015-06-30T00:00:00Z		PRJNA277397	SAMN03390110	GCF_001043615.1		LDUL01000000		University of Malaya		Illumina MiSeq	60.0x	CLC Genomic Workbench v. 7			196	8679260	66.46	8790	7555		Plant		06-Oct-2010	Malaysia	Malaysia: Malacca
1636201.6	Burkholderia phage vB_BceM_AP3		1636201	Complete									2017-02-23T00:00:00Z	27770178			GCA_002605605.1		KP966108				Illumina		CLC Genomic Workbench v. 7.5	1		1	36499	64.4072	58	51												Burkholderia cenocepacia 7780
1636423.3	Burkholderia sp. MSMB1588		1636423	WGS	MSMB1588				MLST.Burkholderia_cepacia_complex.793,MLST.Burkholderia_pseudomallei.1441				2016-02-08T00:00:00Z		PRJNA279182	SAMN03449293	GCF_001546925.1	SRR1956506	CM003770,LNJS00000000		Northern Arizona University		PacBio	50.0x	HGAP v. 2.0	1	2	5	6899630	67.37	6938	6011		soil		2011	Australia	Australia: Northern Territory
1636424.3	Burkholderia sp. MSMB1552		1636424	WGS	MSMB1552				MLST.Burkholderia_cepacia_complex.793,MLST.Burkholderia_pseudomallei.1441				2016-01-22T00:00:00Z		PRJNA279182	SAMN03449327	GCF_001527625.1	SRR1956515	LOZR01000000		Northern Arizona University		Illumina MiSeq	38.17x	SPAdes v. 3.5.0			108	6821037	67.4	6920	5876		soil		2011	Australia	Australia: Northern Territory
1636425.3	Burkholderia sp. MSMB1589WGS		1636425	WGS	MSMB1589WGS				MLST.Burkholderia_pseudomallei.1475				2016-05-02T00:00:00Z		PRJNA279182	SAMN03449341	GCF_001636105.1	SRR1955978	LNJT00000000		Northern Arizona University		PacBio	50.0x	HGAP v. 2.0			8	6787645	67.45	6770			soil		2011	Australia	Australia: Northern Territory
1637500.3	Burkholderia sp. K4410.MGS-135		1637500	WGS									2015-04-24T00:00:00Z	26021920	PRJNA277012	SAMN03449996	GCF_000980335.1		LARC01000000		The Mayo Clinic		Illumina MiSeq	75.0x	Velvet v. 1.2.10; Spades v. 3.1.0			142	2654415	55.4	2463			stool sample from 51 year old female with stage 2 colorectal cancer	isolated in silico from metagenomic sequences of human stool samples									Human, Homo sapiens
1637831.3	Burkholderia sp. MSMB617WGS		1637831	WGS	MSMB617WGS				MLST.Burkholderia_pseudomallei.1476				2016-01-22T00:00:00Z		PRJNA279182	SAMN03449615	GCF_001532025.1	SRR1956266	LPKI01000000		Northern Arizona University		Illumina HiSeq	85.42x	SPAdes v. 3.5.0			116	6822861	67.56	7217	5813		soil		2010	Australia	Australia: Northern Territory
1637836.3	Burkholderia sp. MSMB0265		1637836	WGS	MSMB0265				MLST.Burkholderia_pseudomallei.646				2016-01-21T00:00:00Z		PRJNA279182	SAMN03449266	GCF_001524425.1	SRR1956347	LOXK01000000		Northern Arizona University		Illumina MiSeq	58.74x	SPAdes v. 3.5.0			144	7286013	67.14	7806	6279		soil		2006	Australia	Australia: Northern Territory
1637837.3	Burkholderia sp. MSMB0266		1637837	WGS	MSMB0266				MLST.Burkholderia_pseudomallei.646				2016-01-21T00:00:00Z		PRJNA279182	SAMN03449267	GCF_001524445.1	SRR1956348	LOXL01000000		Northern Arizona University		Illumina MiSeq	132.87x	SPAdes v. 3.5.0			138	7288799	67.14	7794	6283		soil		2006	Australia	Australia: Northern Territory
1637838.3	Burkholderia sp. MSMB2040		1637838	WGS	MSMB2040				MLST.Burkholderia_pseudomallei.646				2016-01-21T00:00:00Z		PRJNA279182	SAMN03449273	GCF_001524525.1	SRR1956351	LOXQ01000000		Northern Arizona University		Illumina MiSeq	157.91x	SPAdes v. 3.5.0			139	7288746	67.14	7812	6291		soil		2006	Australia	Australia: Northern Territory
1637839.3	Burkholderia sp. MSMB2041		1637839	WGS	MSMB2041				MLST.Burkholderia_pseudomallei.646				2016-01-21T00:00:00Z		PRJNA279182	SAMN03449275	GCF_001524565.1	SRR1956352	LOXS01000000		Northern Arizona University		Illumina MiSeq	184.64x	SPAdes v. 3.5.0			143	7288851	67.14	7804	6286		soil		2006	Australia	Australia: Northern Territory
1637840.3	Burkholderia sp. MSMB2042		1637840	WGS	MSMB2042				MLST.Burkholderia_pseudomallei.646				2016-01-21T00:00:00Z		PRJNA279182	SAMN03449276	GCF_001524585.1	SRR1956500	LOXT01000000		Northern Arizona University		Illumina MiSeq	154.3x	SPAdes v. 3.5.0			134	7286152	67.14	7801	6281		soil		2006	Australia	Australia: Northern Territory
1637841.3	Burkholderia sp. MSMB0852		1637841	WGS	MSMB0852				MLST.Burkholderia_pseudomallei.1473				2016-01-21T00:00:00Z		PRJNA279182	SAMN03449280	GCF_001524625.1	SRR1956503	LOXX01000000		Northern Arizona University		Illumina MiSeq	33.17x	SPAdes v. 3.5.0			103	7004683	67.39	7476	6051		soil		2010	Australia	Australia: Northern Territory
1637842.3	Burkholderia sp. MSMB1498		1637842	WGS	MSMB1498				MLST.Burkholderia_pseudomallei.1474				2016-01-22T00:00:00Z		PRJNA279182	SAMN03449292	GCF_001526245.1	SRR1956427	LOYJ01000000		Northern Arizona University		Illumina HiSeq	62.13x	SPAdes v. 3.5.0			133	7200461	67.2	7666	6177		soil		2010	Australia	Australia: Northern Territory
1637844.3	Burkholderia sp. RF2-non_BP3		1637844	WGS	RF2-non_BP3								2016-01-21T00:00:00Z		PRJNA279182	SAMN03449127	GCF_001522185.1	SRR1956416	LOSU01000000		Northern Arizona University		Illumina HiSeq	82.68x	SPAdes v. 3.5.0			79	7367251	66.44	7360	6439		soil		2007	Thailand	Thailand: Ubon, Trakam
1637845.3	Burkholderia sp. RF4-BP95		1637845	WGS	RF4-BP95				MLST.Burkholderia_cepacia_complex.1097				2016-01-21T00:00:00Z		PRJNA279182	SAMN03449131	GCF_001521985.1	SRR1956382	LOSX01000000		Northern Arizona University		Illumina HiSeq	91.04x	SPAdes v. 3.5.0			97	7419082	66.38	7448	6487		soil		2007	Thailand	Thailand: Ubon, Trakam
1637847.3	Burkholderia sp. RF7-non_BP1		1637847	WGS	RF7-non_BP1				MLST.Burkholderia_cepacia_complex.1097				2016-01-21T00:00:00Z		PRJNA279182	SAMN03449133	GCF_001522425.1	SRR1956418	LOSZ01000000		Northern Arizona University		Illumina HiSeq	115.63x	SPAdes v. 3.5.0			100	7325657	66.48	7380	6446		soil		2007	Thailand	Thailand: Ubon, Trakam
1637848.3	Burkholderia sp. RF7-non_BP4		1637848	WGS	RF7-non_BP4				MLST.Burkholderia_cepacia_complex.1097				2016-01-21T00:00:00Z		PRJNA279182	SAMN03449134	GCF_001521935.1	SRR1956384	LOTA01000000		Northern Arizona University		Illumina HiSeq	120.65x	SPAdes v. 3.5.0			99	7326046	66.48	7363	6446		soil		2007	Thailand	Thailand: Ubon, Trakam
1637853.3	Burkholderia sp. NRF60-BP8		1637853	WGS	NRF60-BP8				MLST.Burkholderia_cepacia_complex.797				2016-01-21T00:00:00Z		PRJNA279182	SAMN03449153	GCF_001522585.1	SRR1956390	LOTR01000000		Northern Arizona University		Illumina HiSeq	117.38x	SPAdes v. 3.5.0			58	7036491	67.34	6998	6215		soil		2007	Thailand	Thailand: Ubon, Pibul
1637859.3	Burkholderia sp. ABCPW11		1637859	WGS	ABCPW11								2016-01-21T00:00:00Z		PRJNA279182	SAMN03449203	GCF_001523445.1	SRR1956401	LOVM01000000		Northern Arizona University		Illumina HiSeq	111.94x	SPAdes v. 3.5.0			102	7247907	66.89	7221	6329
1637860.3	Burkholderia sp. ABCPW-14		1637860	WGS	ABCPW-14				MLST.Burkholderia_pseudomallei.1472				2016-01-21T00:00:00Z		PRJNA279182	SAMN03449209	GCA_001523835.1	SRR1956497	LOVS01000000		Northern Arizona University		Illumina MiSeq	43.02x	SPAdes v. 3.5.0			215	7220866	66.28	7787	6223
1637862.3	Burkholderia sp. LA-2-3-30-S1-D2		1637862	WGS	LA-2-3-30-S1-D2								2016-01-21T00:00:00Z		PRJNA279182	SAMN03449215	GCF_001523915.1	SRR1956419	LOVX01000000		Northern Arizona University		Illumina HiSeq	101.53x	SPAdes v. 3.5.0			135	7024776	66.44	7010	6225		soil		2012	United States	USA: New Orleans, Plaquemines, LA
1637866.3	Burkholderia sp. FL-7-2-10-S1-D7		1637866	WGS	FL-7-2-10-S1-D7								2016-01-21T00:00:00Z		PRJNA279182	SAMN03449249	GCF_001524185.1	SRR1956420	LOWY01000000		Northern Arizona University		Illumina HiSeq	107.3x	SPAdes v. 3.5.0			101	6938369	66.35	6945	6147		soil		2012	United States	USA: Lake, FL
1637869.3	Burkholderia sp. MSMB0856		1637869	WGS	MSMB0856								2016-01-21T00:00:00Z		PRJNA279182	SAMN03449281	GCF_001524645.1	SRR1956504	LOXY01000000		Northern Arizona University		Illumina MiSeq	37.77x	SPAdes v. 3.5.0			66	6938686	66.74	6822	6057		soil		2010	Australia	Australia: Northern Territory
1637871.3	Burkholderia sp. MSMB1072		1637871	WGS	MSMB1072								2016-01-21T00:00:00Z		PRJNA279182	SAMN03449285	GCF_001524725.1	SRR1956404	LOYC01000000		Northern Arizona University		Illumina HiSeq	64.01x	SPAdes v. 3.5.0			73	7029816	66.95	7008	6199		water		2011	Australia	Australia: Northern Territory
1637875.3	Burkholderia sp. MSMB1826		1637875	WGS	MSMB1826								2016-01-22T00:00:00Z		PRJNA279182	SAMN03449297	GCF_001526325.1	SRR1956353	LOYN01000000		Northern Arizona University		Illumina MiSeq	86.72x	SPAdes v. 3.5.0			62	7343576	66.9	7320	6357		soil		2012	Australia	Australia: Northern Territory
1637876.3	Burkholderia sp. MSMB1835		1637876	WGS	MSMB1835								2016-01-22T00:00:00Z		PRJNA279182	SAMN03449299	GCF_001526365.1	SRR1956408	LOYP01000000		Northern Arizona University		Illumina HiSeq	70.41x	SPAdes v. 3.5.0			62	7159515	67.2	7003	6229		soil		2012	Australia	Australia: Northern Territory
1637900.3	Burkholderia sp. MSMB1078WGS		1637900	WGS	MSMB1078WGS								2016-01-22T00:00:00Z		PRJNA279182	SAMN03449427	GCF_001528895.1	SRR1956117	LPDI01000000		Northern Arizona University		Illumina HiSeq	84.57x	SPAdes v. 3.5.0			116	7211427	66.7	7189	6235		water		2011	Australia	Australia: Northern Territory
1637928.3	Burkholderia sp. MSMB2157WGS		1637928	WGS	MSMB2157WGS								2016-01-22T00:00:00Z		PRJNA279182	SAMN03449585	GCF_001532755.1	SRR1956236	LPJG01000000		Northern Arizona University		Illumina HiSeq	93.8x	SPAdes v. 3.5.0			57	7072030	67.31	6961	6212		soil		2012	Australia	Australia: Northern Territory
1637970.3	Burkholderia sp. MSMB1459WGS		1637970	WGS	MSMB1459WGS								2016-01-22T00:00:00Z		PRJNA279182	SAMN03449680	GCF_001534535.1	SRR1956331	LPMU01000000		Northern Arizona University		Illumina HiSeq	88.46x	SPAdes v. 3.5.0			89	7196196	66.92	7154	6277		water		2011	Australia	Australia: Northern Territory
1641858.3	Burkholderia sp. L27(2015) strain L27(2015) strain L27(2015) strain L27(2015)		1641858	WGS	L27(2015)								2019-12-18T00:00:00Z		PRJNA300352	SAMN04219537	GCA_009765705.1		LMUX01000000		Institute of Microbiology of the AS CR		Illumina MiSeq	21.0x	Velvet v. 1.2.10			73	6421002	59.6267	6201			soil	isolated from a soil in the Czech Republic	2014-08-22		Czech Republic
1641859.3	Burkholderia sp. S1		1641859	WGS	S1								2019-12-18T00:00:00Z		PRJNA300352	SAMN04219565	GCA_009765935.1		LMUN01000000		Institute of Microbiology of the AS CR		Illumina MiSeq	16.0x	Velvet v. 1.2.10			155	10114276	61.4335	9853			soil	isolated from a soil in the Czech Republic	2014-08-22		Czech Republic
1641860.3	Burkholderia sp. S171		1641860	WGS	S171								2019-12-18T00:00:00Z		PRJNA300352	SAMN04219576	GCA_009766085.1		LMUF01000000		Institute of Microbiology of the AS CR		Illumina MiSeq	18.0x	Velvet v. 1.2.10			78	8491561	59.6288	8380			soil	isolated from a soil in the Czech Republic	2014-08-22		Czech Republic
1673729.12	Burkholderia phage Bp-AMP3		1673729	Complete									2015-06-24T00:00:00Z			SAMEA3283142	GCA_002606825.1		HG796220							1		1	41882	61.7736	58	40					Thailand	Thailand						Burkholderia pseudomallei K96243
1678678.3	Burkholderia sp. HB1		1678678	Complete	HB1						NBRC:110738		2015-09-17T00:00:00Z		PRJNA288741	SAMN03837635	GCF_001293045.1		CP012192,CP012193	NZ_CP012192.1,NZ_CP012193.1	Tohoku university		Sanger dideoxy sequencing; Illumina		Newbler v. 3.0; GenoFinisher v. 1.252;	1		2	7206167	62.92	6844	6224		Soil		2014-07-23	Japan	Japan: Ehime Prefecture
1682204.3	Burkholderia sp. ST111		1682204	WGS	ST111								2015-09-18T00:00:00Z		PRJNA289662	SAMN03856706	GCF_001294705.1		LGIO01000000		Hasselt University		IonTorrent	15.5x	SPAdes v. 3.1.0			153	8836195	61.42	10071	5745		rhizosphere soil from 2,4,6-trinitrotoluene-contaminated forest site	isolated from the rhizosphere of Acer pseudoplatanus, growing at a 2,4,6-trinitrotoluene-contaminated forest site in Belgium	2013-07-08	Belgium	Belgium: Zwijndrecht						Acer pseudoplatanus
169427.4	Paraburkholderia terricola strain LMG 20594		169427	WGS	LMG 20594						LMG 20594		2016-12-02T00:00:00Z		PRJEB18329	SAMN05192548	GCF_900142195.1		FRAB00000000		DOE - JOINT GENOME INSTITUTE							114	7321401	63.62	7214	6668
169427.5	Paraburkholderia terricola strain mHS1		169427	Complete	mHS1								2018-07-20T00:00:00Z	29899517	PRJNA417370	SAMN07985400	GCA_003330825.1		CP024941,CP024942		Netherlands Institute of Ecology		PacBio	120.0x	PacBio HGAP3 v. 2.3	2		2	7118039	63.6686	6916	6373		soil		2013-07-11	Netherlands	Netherlands: Hoeven				not relevant	env_biome:00001998
169430.4	Paraburkholderia hospita strain LMG 20598		169430	WGS	LMG 20598						LMG 20598		2016-10-27T00:00:00Z		PRJEB15779	SAMN05192544	GCA_900108355.1	SRR4188561	FNXA00000000		DOE - JOINT GENOME INSTITUTE							188	11200469	61.87	11627	10428
169430.7	Paraburkholderia hospita strain mHSR1		169430	Complete	mHSR1								2018-07-20T00:00:00Z	29899517	PRJNA417370	SAMN07985401	GCA_003330805.1		CP024937,CP024938,CP024939,CP024940		Netherlands Institute of Ecology		PacBio	120.0x	PacBio HGAP3 v. 2.3	3	1	4	10816561	61.9766	11172	9879		soil		2013-07-11	Netherlands	Netherlands: Hoeven				not relevant	env_biome:00001998
1701573.3	Paraburkholderia piptadeniae strain STM 7183		1701573	WGS	STM7183							Yes	2017-01-14T00:00:00Z		PRJEB10535	SAMEA3513432	GCA_900007165.2		CYGY00000000		IRD							281	9710046	62.29	10755	10020		root nodule										Piptadenia gonoacantha
1705310.3	Burkholderia sp. IDO3		1705310	WGS	IDO3						CGMCC:10457		2017-09-25T00:00:00Z		PRJNA407406	SAMN07653192	GCA_002355095.1		NWSG01000000		Dalian University of Technology		Illumina HiSeq	100.0x	SOAPdenovo v. 2.04			90	7952930	66.45	8125	7478		reactor sludge		2014-10	China	China: Dalian
1705310.4	Burkholderia sp. IDO3		1705310	Complete	IDO3								2018-08-07T00:00:00Z		PRJNA450727	SAMN08944490	GCA_003366075.1		CP028962,CP028963,CP028964,CP028965		Dalian Maritime University		PacBio	127.0x	SMRT Link v. v5.0.1	3	1	4	8003806	66.3855	8077	7460		reactor sludge		2014-10	China	China: Dalian
1723730.3	Paraburkholderia caffeinitolerans strain LMG 28688		1723730	WGS	LMG 28688								2020-05-06T00:00:00Z		PRJEB37806	SAMEA6678270	GCA_902859945.1		CADIKL010000001,CADIKL010000002,CADIKL010000003,CADIKL010000004,CADIKL010000005,CADIKL010000006,CADIKL010000007		GHENT UNIVERSITY							138	8054104	63.816	7800	7227		Tea plantation soil		0000		China
1736287.3	Burkholderia sp. Leaf177		1736287	WGS	Leaf177								2015-11-02T00:00:00Z		PRJNA297956	SAMN04151667	GCF_001424345.1		LMPF01000000		Max Planck Institute for Plant Breeding Research		Illumina HiSeq	300.0x	A5 v. 20140604			26	6804288	59.2	6630	6034		leaf	derived microbiota culture collections representing the majority of bacterial species that are reproducibly detectable by culture-independent community sequencing	May-2013	Switzerland	Switzerland:Zurich					env_biome:A. thaliana leaf	Thale cress, Arabidopsis thaliana
1740162.3	Burkholderia sp. Bp5365		1740162	Complete					MLST.Burkholderia_cepacia_complex.786,MLST.Burkholderia_pseudomallei.318				2016-01-12T00:00:00Z		PRJNA279182	SAMN04196784	GCF_001513745.1		CP013380,CP013382,CP013381	NZ_CP013380.1,NZ_CP013382.1,NZ_CP013381.1	Northern Arizona University		PacBio	50x	HGAP v. 2.0	2	1	3	7287809	67.14	7284	6204		water		1995	Australia	Australia: Northern Territory
1740163.3	Burkholderia sp. Bp7605		1740163	Complete	MSMB0175				MLST.Burkholderia_cepacia_complex.1295				2016-09-02T00:00:00Z		PRJNA279182	SAMN04196785	GCF_001718875.1		CP013448,CP013449	NZ_CP013448.1,NZ_CP013449.1	Northern Arizona University		PacBio	50x	HGAP v. 2.0	2		2	5705688	64.38	5639	4740		soil		2004	Australia	Australia: Northern Territory
1755991.3	Burkholderia sp. A27 strain A27		1755991	WGS	A27				MLST.Burkholderia_cepacia_complex.1366				2017-04-12T00:00:00Z		PRJNA376621	SAMN06445002	GCA_002087245.1		MWJQ00000000									28	7393089	63.07	7300	6673				21-Feb-2012	New Zealand	New Zealand: Waipapa, Marlborough						white clover
1761016.7	Paraburkholderia caffeinilytica strain LMG 28690		1761016	WGS	LMG 28690								2020-05-06T00:00:00Z		PRJEB37806	SAMEA6678271	GCA_902859905.1		CADIKJ010000001,CADIKJ010000002,CADIKJ010000003,CADIKJ010000004,CADIKJ010000005,CADIKJ010000006,CADIKJ010000007		GHENT UNIVERSITY							64	8272630	62.2381	7890	7305		Tea plantation soil		2014		China
1761774.3	Burkholderia sp. b13 strain B13		1761774	WGS	B13								2017-01-19T00:00:00Z		PRJEB18879	SAMN04487768	GCF_900155955.1		FTPM00000000		DOE - JOINT GENOME INSTITUTE							2	3579262	60.59	3586	2792
1761775.3	Burkholderia sp. b14 strain B14		1761775	WGS	B14								2017-01-19T00:00:00Z		PRJEB18862	SAMN04487769	GCF_900156195.1		FTPJ00000000		DOE - JOINT GENOME INSTITUTE							3	3653645	60.56	3823	2967
1761778.3	Burkholderia sp. yr281		1761778	WGS	YR281								2016-10-20T00:00:00Z		PRJEB15934	SAMN04487926	GCA_900100565.1	SRR4156404	FNDI00000000		DOE - JOINT GENOME INSTITUTE							86	10306168	61.72	10261	9204
1761779.3	Burkholderia sp. yr520 strain YR520		1761779	WGS	YR520								2018-06-27T00:00:00Z		PRJNA303299	SAMN04487927	GCA_003269235.1		QLTP01000000		DOE Joint Genome Institute		Illumina HiSeq	137.0x	AllPaths v. r46652			79	7146134	62.9746	6999	6524
1770053.4	Burkholderia sp. JS23		1770053	WGS	JS23								2016-10-21T00:00:00Z		PRJEB15281	SAMN05216551	GCA_900095735.1	SRR4188690	FNLO00000000		DOE - JOINT GENOME INSTITUTE							32	5363581	66.22	5198	4548
1776288.4	Burkholderia sp. CCA53		1776288	WGS	CCA53				MLST.Burkholderia_cepacia_complex.195				2016-05-03T00:00:00Z		PRJDB4729	SAMD00051447	GCF_001685525.1		BDDJ00000000		Bioconversion Group, Research Institute for Sustainable Chemistry, Materials and Chemistry, National Institute of Advanced Industrial Science and Technology		PacBio RS II	138x	SMRT Analysis v. 2.3.0			4	6647893	67.02	6636			leaf soil, which collected from Higashi-Hiroshima City	isolated from leaf soil, which collected from Higashi-Hiroshima City in Hiroshima Prefecture, Japan	2016-02	Japan	Japan:Hiroshima, Higashi-hiroshima
1792500.3	Burkholderia sp. DHOM02		1792500	WGS	DHOM02								2020-07-13T00:00:00Z		PRJNA644343	SAMN15457008			JACBNX010000001,JACBNX010000010,JACBNX010000011,JACBNX010000012,JACBNX010000013,JACBNX010000014,JACBNX010000015		Sun Yat-sen University		Illumina HiSeq 4000	562.0x	Velvet v. 1.2.10			89	5823327	66.5888	5716			forest soil	isolated from forest soil and reclassification of Burkholderia ultramafica as Paraburkholderia ultramafica comb	08-Jun-2015	China	China:Guangdong Province				20cm
1795043.3	Burkholderia sp. PAMC 26561		1795043	Complete	PAMC 26561								2016-02-11T00:00:00Z		PRJNA310663	SAMN04453248	GCA_001557535.1		CP014306,CP014307,CP014308,CP014309,CP014310,CP014311,CP014312	NZ_CP014306.1,NZ_CP014307.1,NZ_CP014308.1,NZ_CP014309.1,NZ_CP014310.1,NZ_CP014311.1,NZ_CP014312.1	Korea Polar Research Institute		PacBIO RSII	90x	HGAP v. 2.3. 2015-12	2	5	7	7431919	58.97	7845	6717		lichen		15-Aug-2014	Antarctica	Antarctica: King George Island,
1795874.3	Burkholderia sp. PAMC 28687		1795874	Complete	PAMC28687								2016-02-29T00:00:00Z		PRJNA311142	SAMN04479209	GCA_001577465.1		CP014505,CP014506,CP014507,CP014508,CP014509,CP014510,CP014511,CP014512	NZ_CP014505.1,NZ_CP014506.1,NZ_CP014507.1,NZ_CP014508.1,NZ_CP014509.1,NZ_CP014510.1,NZ_CP014511.1,NZ_CP014512.1	Korea Polar Research Institute		PacBio	100x	HGAP v. 2.3	3	5	8	6881273	59.99	6943	6286				2015	Antarctica	Antarctica						Usnea
179879.10	Burkholderia anthina strain MSMB649WGS		179879	WGS	MSMB649WGS								2016-01-22T00:00:00Z		PRJNA279182	SAMN03449619	GCF_001532915.1	SRR1956270	LPKM01000000		Northern Arizona University		Illumina HiSeq	86.99x	SPAdes v. 3.5.0			74	7274385	67.06	7218	6345		soil		2010	Australia	Australia: Northern Territory
179879.11	Burkholderia anthina strain AZ-4-2-10-S1-D7		179879	WGS	AZ-4-2-10-S1-D7								2016-02-08T00:00:00Z		PRJNA279182	SAMN03449213	GCF_001547525.1	SRR1955972	CM003768,CM003769,LNJP00000000		Northern Arizona University		PacBio	50.0x	HGAP v. 2.0	2		4	7273051	67.22	7073	6305		soil		2012	United States	USA: Tucson, Pima, AZ
179879.13	Burkholderia anthina strain XXVI		179879	WGS	XXVI								2018-02-12T00:00:00Z		PRJNA288828	SAMN03839009	GCA_002925705.1		LFZP01000000		INSTITUTO TECNOLOGICO DE SONORA		Illumina HiSeq	37.0x	SPADES v. 3.5.0			100	7692989	66.9641	7604			rhizosphere		2008-01-11	Mexico	Mexico: Michoacan, Apatzingan						Mangifera indica L
179879.15	Burkholderia anthina strain Bp9153		179879	WGS	Bp9153				MLST.Burkholderia_cepacia_complex.1489				2018-11-30T00:00:00Z		PRJNA451205	SAMN09073393	GCA_003854145.1		QTSS01000000		Northern Arizona University		Illumina MiSeq	102x	SPAdes v. 3.10.1			105	7254667	67.1993	7282	6720		soil		Apr-2017	Puerto Rico	Puerto Rico: Cabo Rojo
179879.16	Burkholderia anthina strain Bp8997		179879	WGS	Bp8997				MLST.Burkholderia_cepacia_complex.1417				2018-12-03T00:00:00Z		PRJNA451205	SAMN09073249	GCA_003857525.1		QTST01000000		Northern Arizona University		Illumina MiSeq	94x	SPAdes v. 3.10.1			98	7201086	67.2753	7189	6668		soil		Apr-2017	Puerto Rico	Puerto Rico: YABUCOA
179879.17	Burkholderia anthina strain 3723STDY6437370		179879	WGS	3723STDY6437370				MLST.Burkholderia_cepacia_complex.865				2018-12-07T00:00:00Z		PRJEB6927	SAMEA4026937	GCA_900631665.1		UZVW01000000		SC							4	8452159	67.064	8280			environmental		1800/2014
179879.20	Burkholderia anthina strain LMG 20980		179879	WGS	LMG 20980				MLST.Burkholderia_cepacia_complex.86				2020-04-24T00:00:00Z		PRJEB33447	SAMEA5780075	GCA_902498995.1		CABVLY010000001,CABVLY010000002,CABVLY010000003,CABVLY010000004,CABVLY010000005,CABVLY010000006,CABVLY010000007		LM-UGent							73	7608177	66.7394	7483	6819		Rhizosphere soil		1997		USA
179879.21	Burkholderia anthina strain BCC1351		179879	WGS	BCC1351				MLST.Burkholderia_cepacia_complex.141				2020-04-24T00:00:00Z		PRJEB35318	SAMEA6503250	GCA_902829335.1		CADEPR010000001,CADEPR010000002,CADEPR010000003,CADEPR010000004,CADEPR010000005,CADEPR010000006,CADEPR010000007		CARDIFF SCHOOL OF BIOSCIENCES							216	7483130	66.2079	7608			Clinical
179879.22	Burkholderia anthina strain BCC0485		179879	WGS	BCC0485				MLST.Burkholderia_cepacia_complex.90				2020-04-24T00:00:00Z		PRJEB35318	SAMEA6503240	GCA_902829375.1		CADEPY010000001,CADEPY010000002,CADEPY010000003,CADEPY010000004,CADEPY010000005,CADEPY010000006,CADEPY010000007		CARDIFF SCHOOL OF BIOSCIENCES							1995	9296268	60.9621	10855			Clinical, cystic fibrosis patient				USA
179879.23	Burkholderia anthina strain BCC0638		179879	WGS	BCC0638				MLST.Burkholderia_cepacia_complex.169				2020-04-24T00:00:00Z		PRJEB35318	SAMEA6503246	GCA_902829625.1		CADEQT010000001,CADEQT010000002,CADEQT010000003,CADEQT010000004,CADEQT010000005,CADEQT010000006,CADEQT010000007		CARDIFF SCHOOL OF BIOSCIENCES							468	7687341	66.3219	7923			Environmental, soil
179879.24	Burkholderia anthina strain BCC0036		179879	WGS	BCC0036				MLST.Burkholderia_cepacia_complex.931				2020-04-24T00:00:00Z		PRJEB35318	SAMEA6503238	GCA_902830145.1		CADESX010000001,CADESX010000002,CADESX010000003,CADESX010000004,CADESX010000005,CADESX010000006,CADESX010000007		CARDIFF SCHOOL OF BIOSCIENCES							76	7722543	66.4877	7673			Clinical, cystic fibrosis patient				United Kingdom
179879.25	Burkholderia anthina strain BCC0637		179879	WGS	BCC0637								2020-04-24T00:00:00Z		PRJEB35318	SAMEA6503245	GCA_902830315.1		CADETU010000001,CADETU010000002,CADETU010000003,CADETU010000004,CADETU010000005,CADETU010000006,CADETU010000007		CARDIFF SCHOOL OF BIOSCIENCES							281	7300923	66.3528	7418			Environmental, soil
179879.26	Burkholderia anthina strain BCC0403		179879	WGS	BCC0403				MLST.Burkholderia_cepacia_complex.932				2020-04-24T00:00:00Z		PRJEB35318	SAMEA6503239	GCA_902830325.1		CADETR010000001,CADETR010000002,CADETR010000003,CADETR010000004,CADETR010000005,CADETR010000006,CADETR010000007		CARDIFF SCHOOL OF BIOSCIENCES							39	8153124	66.4072	7962			Environmental, river				USA
179879.27	Burkholderia anthina strain BCC1349		179879	WGS	BCC1349				MLST.Burkholderia_cepacia_complex.514				2020-04-24T00:00:00Z		PRJEB35318	SAMEA6503248	GCA_902830335.1		CADETQ010000001,CADETQ010000002,CADETQ010000003,CADETQ010000004,CADETQ010000005,CADETQ010000006,CADETQ010000007		CARDIFF SCHOOL OF BIOSCIENCES							195	8612612	66.3232	8565			Clinical
179879.28	Burkholderia anthina strain BCC0636		179879	WGS	BCC0636				MLST.Burkholderia_cepacia_complex.89				2020-04-24T00:00:00Z		PRJEB35318	SAMEA6503244	GCA_902830345.1		CADETV010000001,CADETV010000002,CADETV010000003,CADETV010000004,CADETV010000005,CADETV010000006,CADETV010000007		CARDIFF SCHOOL OF BIOSCIENCES							250	7758026	66.0312	7953			Environmental, Carludovica palmata rhizosphere				United Kingdom
179879.29	Burkholderia anthina strain BCC1358		179879	WGS	BCC1358				MLST.Burkholderia_cepacia_complex.518				2020-04-24T00:00:00Z		PRJEB35318	SAMEA6503251	GCA_902830365.1		CADETZ010000001,CADETZ010000002,CADETZ010000003,CADETZ010000004,CADETZ010000005,CADETZ010000006,CADETZ010000007		CARDIFF SCHOOL OF BIOSCIENCES							198	9159127	66.0783	9169			Clinical
179879.30	Burkholderia anthina strain BCC0634		179879	WGS	BCC0634				MLST.Burkholderia_cepacia_complex.421				2020-04-24T00:00:00Z		PRJEB35318	SAMEA6503242	GCA_902830375.1		CADEUA010000001,CADEUA010000002,CADEUA010000003,CADEUA010000004,CADEUA010000005,CADEUA010000006,CADEUA010000007		CARDIFF SCHOOL OF BIOSCIENCES							271	7942537	65.7378	8256			Environmental, soil rhizosphere				USA
179879.31	Burkholderia anthina strain LMG 20980		179879	WGS	LMG 20980				MLST.Burkholderia_cepacia_complex.86				2020-04-24T00:00:00Z		PRJEB35318	SAMEA6503247	GCA_902830395.1		CADETS010000001,CADETS010000002,CADETS010000003,CADETS010000004,CADETS010000005,CADETS010000006,CADETS010000007		CARDIFF SCHOOL OF BIOSCIENCES							87	7626292	66.7328	7512			Environmental, soil rhizosphere				USA
179879.32	Burkholderia anthina strain BCC1363		179879	WGS	BCC1363				MLST.Burkholderia_cepacia_complex.529				2020-04-24T00:00:00Z		PRJEB35318	SAMEA6503252	GCA_902830415.1		CADETT010000001,CADETT010000002,CADETT010000003,CADETT010000004,CADETT010000005,CADETT010000006,CADETT010000007		CARDIFF SCHOOL OF BIOSCIENCES							209	7283576	66.3151	7328			Environmental
179879.33	Burkholderia anthina strain BCC0635		179879	WGS	BCC0635				MLST.Burkholderia_cepacia_complex.89				2020-04-24T00:00:00Z		PRJEB35318	SAMEA6503243	GCA_902830445.1		CADETW010000001,CADETW010000002,CADETW010000003,CADETW010000004,CADETW010000005,CADETW010000006,CADETW010000007		CARDIFF SCHOOL OF BIOSCIENCES							249	7757198	66.0328	7946			Environmental, Rhizosphere
179879.34	Burkholderia anthina strain BCC0518		179879	WGS	BCC0518								2020-04-24T00:00:00Z		PRJEB35318	SAMEA6503241	GCA_902830485.1		CADETY010000001,CADETY010000002,CADETY010000003,CADETY010000004,CADETY010000005,CADETY010000006,CADETY010000007		CARDIFF SCHOOL OF BIOSCIENCES							226	8282284	66.4603	8187			Environmental, soil				United Kingdom
179879.4	Burkholderia anthina strain AZ-4-2-30-S1-D7		179879	WGS	AZ-4-2-30-S1-D7								2016-01-21T00:00:00Z		PRJNA279182	SAMN03449214	GCF_001523905.1	SRR1955949	LOVW01000000		Northern Arizona University		Illumina HiSeq	85.82x	SPAdes v. 3.5.0			85	7195078	67.23	7154	6281		soil		2012	United States	USA: Tucson, Pima, AZ
179879.5	Burkholderia anthina strain MSMB0849		179879	WGS	MSMB0849				MLST.Burkholderia_cepacia_complex.775				2016-01-21T00:00:00Z		PRJNA279182	SAMN03449278	GCF_001524815.1	SRR1956502	LOXV01000000		Northern Arizona University		Illumina MiSeq	40.57x	SPAdes v. 3.5.0			64	7390104	67.15	7311	6445		soil		2010	Australia	Australia: Northern Territory
179879.6	Burkholderia anthina strain MSMB0848		179879	WGS	MSMB0848				MLST.Burkholderia_cepacia_complex.775				2016-01-21T00:00:00Z		PRJNA279182	SAMN03449277	GCF_001524825.1	SRR1956501	LOXU01000000		Northern Arizona University		Illumina MiSeq	37.74x	SPAdes v. 3.5.0			63	7532300	67.08	7479	6604		soil		2010	Australia	Australia: Northern Territory
179879.7	Burkholderia anthina strain MSMB1497		179879	WGS	MSMB1497				MLST.Burkholderia_cepacia_complex.775				2016-01-22T00:00:00Z		PRJNA279182	SAMN03449324	GCF_001527555.1	SRR1956410	LOZO01000000		Northern Arizona University		Illumina HiSeq	108.23x	SPAdes v. 3.5.0			80	7407298	67.14	7310	6433		soil		2010	Australia	Australia: Northern Territory
179879.8	Burkholderia anthina strain MSMB1496		179879	WGS	MSMB1496				MLST.Burkholderia_cepacia_complex.775				2016-01-22T00:00:00Z		PRJNA279182	SAMN03449334	GCF_001527785.1	SRR1956517	LOZY01000000		Northern Arizona University		Illumina MiSeq	40.75x	SPAdes v. 3.5.0			59	7513399	67.04	7445	6528		soil		2010	Australia	Australia: Northern Territory
179879.9	Burkholderia anthina strain MSMB1506WGS		179879	WGS	MSMB1506WGS				MLST.Burkholderia_cepacia_complex.775				2016-01-22T00:00:00Z		PRJNA279182	SAMN03449491	GCF_001530695.1	SRR1956074	LPFR01000000		Northern Arizona University		Illumina HiSeq	79.84x	SPAdes v. 3.5.0			78	7428383	67.13	7404	6495		soil		2010	Australia	Australia: Northern Territory
1836045.3	Burkholderia sp. CQ001		1836045	WGS	CQ001				MLST.Burkholderia_cepacia_complex.102				2016-09-06T00:00:00Z		PRJNA339502	SAMN05592161	GCF_001719665.1		MDTW00000000		Chongqing Medical University		Illumina HiSeq	235.0x	SOAPdenovo v. 2.14			387	9192594	66.03	9370
1855726.3	Burkholderia sp. KK1 strain KK1		1855726	Complete	KK1								2017-02-06T00:00:00Z		PRJNA214105	SAMN05161775	GCF_001988975.1		CP015999,CP016000,CP016001,CP016002,CP016003,CP016004,CP016005,CP016006		Georgia Institute of Technology		PacBio	50.0	SPAdes v. 3.6.2	3	5	8	9715952	63.07	9769	8988		Lake Lanier 2,4-D mesocosm		12-Jan-2014	United States	USA: Georgia					env_biome:freshwater lake
1873884.3	Burkholderia sp. D7		1873884	WGS	D7								2017-10-28T00:00:00Z		PRJEB22400	SAMN05414139	GCA_900215135.1		OCSX01000000		DOE - JOINT GENOME INSTITUTE							5	11461141	60.16	11694	10186
1882750.3	Burkholderia sp. GAS332		1882750	WGS	GAS332								2016-12-14T00:00:00Z		PRJEB18400	SAMN05444172	GCF_900142905.1		FSRV00000000		DOE - JOINT GENOME INSTITUTE							3	10416547	61.38	9979	9081					United States	USA: Harvard Forest, Massachusetts
1882791.3	Burkholderia sp. CF099 strain CF099		1882791	WGS	CF099				MLST.Burkholderia_cepacia_complex.560				2017-03-09T00:00:00Z		PRJEB19716	SAMN05445504	GCA_900168075.1		FUZY00000000									3	10359601	61.99	10263	9199
1882792.3	Burkholderia sp. CF145		1882792	WGS	CF145				MLST.Burkholderia_cepacia_complex.560				2017-08-10T00:00:00Z		PRJNA333783	SAMN05442915	GCA_002245905.1		NPKA00000000		DOE Joint Genome Institute		PacBio	41.0x	HGAP v. 2.3.0			4	10860052	61.93	10947	10006
1882795.3	Burkholderia sp. OK233		1882795	WGS	OK233								2017-10-28T00:00:00Z		PRJEB22450	SAMN05446635	GCA_900230185.1		OCSR01000000		DOE - JOINT GENOME INSTITUTE							3	10756907	61.21	10656	9556
1882796.3	Burkholderia sp. OK806		1882796	WGS	OK806				MLST.Burkholderia_cepacia_complex.1100				2017-10-28T00:00:00Z		PRJEB22461	SAMN05446927	GCA_900230245.1		OCSU01000000		DOE - JOINT GENOME INSTITUTE							4	9083662	62.87	9024	7861
1882798.3	Burkholderia sp. YR277 strain YR277		1882798	WGS	YR277								2017-03-09T00:00:00Z		PRJEB19710	SAMN05446934	GCA_900168175.1		FUZX00000000									4	10793882	61.93	10968	9639
1882799.3	Burkholderia sp. YR290		1882799	WGS	YR290				MLST.Burkholderia_cepacia_complex.560				2017-10-28T00:00:00Z		PRJEB22459	SAMN05446935	GCA_900230235.1		OCSV01000000		DOE - JOINT GENOME INSTITUTE							8	11302107	61.9	11378	10006
1888165.3	Burkholderia sp. DNA89		1888165	WGS	DNA89				MLST.Burkholderia_cepacia_complex.1327				2016-11-18T00:00:00Z		PRJNA338131	SAMN05521522	GCA_001883705.1		MDEQ00000000		UFRGS		IonTorrent	45.0x	SPAdes v. 3.5			892	8137374	66.46	9334	7637		soil	isolated from subtropical highland grasslands of S�o Joaquim, SC, Brazil	05-Apr-2011	Brazil	Brazil: Sao Joaquim, Santa Catarina
1904757.3	Burkholderia sp. CAMPA 1040 strain CAMPA 1040		1904757	WGS	CAMPA 1040				MLST.Burkholderia_cepacia_complex.1065		DSM:130137		2017-04-18T00:00:00Z		PRJNA381363	SAMN06675007	GCA_002099195.1		NBYX00000000		Universidad Nacional de La Plata		Illumina HiSeq	85.0x	A5_miseq v. 20160825			82	8098134	66.59	8116	7499		water		2012	Argentina	Argentina: Cordoba
1904757.4	Burkholderia puraquae strain LMG 29660		1904757	WGS	LMG 29660				MLST.Burkholderia_cepacia_complex.764				2020-05-06T00:00:00Z		PRJEB37806	SAMEA6678273	GCA_902859845.1		CADIKG010000001,CADIKG010000002,CADIKG010000003,CADIKG010000004,CADIKG010000005,CADIKG010000006,CADIKG010000007		GHENT UNIVERSITY							66	8077990	66.5939	7945	7185		Haemodialysis water		0000		Argentina
190721.33	Ralstonia insidiosa strain s58		190721	WGS	s58								2020-08-10T00:00:00Z		PRJNA493516	SAMN10135538			RARG01000000		NASA Ames Research Center		Illumina NextSeq	210x	SPAdes v. 3.8.0			37	6121765	63.3955	6032	5814		the International Space Station	isolated from the International Space Station	2014-08-06	USA	USA: International Space Station
190721.34	Ralstonia insidiosa strain s59		190721	WGS	s59								2020-08-10T00:00:00Z		PRJNA493516	SAMN10135539			RARF01000000		NASA Ames Research Center		Illumina NextSeq	227x	SPAdes v. 3.8.0			38	6121145	63.3966	6032	5817		the International Space Station	isolated from the International Space Station	2014-08-06	USA	USA: International Space Station
190721.35	Ralstonia insidiosa strain s45		190721	WGS	s45								2020-08-10T00:00:00Z		PRJNA493516	SAMN10135525			RARR01000000		NASA Ames Research Center		Illumina NextSeq	101x	SPAdes v. 3.8.0			808	7462589	57.8191	8262	7733		the International Space Station	isolated from the International Space Station	2012-12-12	USA	USA: International Space Station
190721.36	Ralstonia insidiosa strain s42		190721	WGS	s42								2020-08-10T00:00:00Z		PRJNA493516	SAMN10135522			RARU01000000		NASA Ames Research Center		Illumina NextSeq	184x	SPAdes v. 3.8.0			47	6376375	63.3399	6363	6080		the International Space Station	isolated from the International Space Station	2012-09-18	USA	USA: International Space Station
190721.37	Ralstonia insidiosa strain s44		190721	WGS	s44								2020-08-10T00:00:00Z		PRJNA493516	SAMN10135524			RARS01000000		NASA Ames Research Center		Illumina NextSeq	208x	SPAdes v. 3.8.0			41	6193265	63.3797	6127	5910		the International Space Station	isolated from the International Space Station	2013-02-11	USA	USA: International Space Station
190721.38	Ralstonia insidiosa strain s40		190721	WGS	s40								2020-08-10T00:00:00Z		PRJNA493516	SAMN10135520			RARV01000000		NASA Ames Research Center		Illumina NextSeq	108x	SPAdes v. 3.8.0			517	7067051	60.3366	7493	7130		the International Space Station	isolated from the International Space Station	2012-05-15	USA	USA: International Space Station
1926878.4	Burkholderia sp. SRS-W-2-2016		1926878	WGS	SRS-W-2-2016								2017-01-04T00:00:00Z		PRJNA356728	SAMN06141630	GCF_001931485.1		MSDV00000000		Florida A&M University		Illumina HiSeq	90.0x	Spades v. 2016-10			109	7794110	64.39	7332	6773		Soil		Jan-2016	United States	USA: SC
1938441.3	Burkholderia sp. Bk strain Bk		1938441	WGS	Bk								2017-06-15T00:00:00Z		PRJNA361918	SAMN06235020	GCA_002196005.1		NHOM00000000		CONICET-CINDEFI- La Plata		Illumina HiSeq 1500	400.0x	A5-miseq Assembly Pipeline v. 2.0			41	7337283	61.89	7078	6518		soil		15-Jul-2011	Argentina	Argentina: Buenos Aires, La Plata				0.1	env_biome:soil chronically contaminated
1938747.3	Burkholderia sp. JKS000303		1938747	WGS	JKS000303								2017-10-17T00:00:00Z		PRJNA364297	SAMN06272788	GCA_002563755.1		PDBZ01000000		DOE Joint Genome Institute		PacBio	99.0x	HGAP v. 2.3.0			6	8163853	66.44	8086	7497					United States	USA: New Jersey, Wharton State Forest
196367.10	Caballeronia sordidicola strain PAMC 26577		196367	WGS	PAMC 26577								2017-05-16T00:00:00Z		PRJNA355627	SAMN06092826	GCA_002141485.1		NBTZ00000000		Pukyong National University		Illumina	59.43x	Ray v. 2.3.1			182	8334211	59.42	8823	8065				2010-07-13	Norway	Norway: Dasan Korean Arctic Station						moss
196367.5	Burkholderia sordidicola strain S170		196367	WGS	S170								2014-07-16T00:00:00Z	-	PRJNA248610	SAMN02799706	GCA_000729995.1		JNFG00000000	-	Institute of Microbiology of the Academy of Sciences of the Czech Republic		Illumina MiSeq	40.0x	SPAdes v. 3.0			216	10261891	59.6	9799			coniferous acidic forest soil	isolated from a coniferous acidic forest soil in Central Europe	2012	Czech Republic	Czech Republic: Sumava forest
196367.6	Burkholderia sordidicola strain LMG 22029		196367	WGS	LMG 22029						LMG 22029		2016-01-28T00:00:00Z		PRJEB12475	SAMEA3731251	GCF_001544455.1	ERR1448076	FCOC00000000		LM-UGent							72	6874511	60.15	6690	6174		fungus
196367.9	Caballeronia sordidicola strain PAMC 26510		196367	WGS	PAMC 26510								2017-05-16T00:00:00Z		PRJNA355373	SAMN06075481	GCA_002141475.1		NBTY00000000		Pukyong National University		Illumina	54.52x	Ray v. 2.3.1			224	7872143	59.69	8212	7580				2010-02-06	Antarctica	Antarctica: South Shetland Islands						moss
198822.17	Candidatus Burkholderia kirkii strain UZHbot2		198822	WGS	UZHbot2								2015-07-30T00:00:00Z		PRJNA253356	SAMN03777306	GCF_001189345.1		LFKV01000000		University of Zurich		Illumina MiSeq	50.0x	SPAdes v. 2			48	3914712	64	4983	2325		leaf nodules		30-May-2013	Belgium	Belgium: Botanic Garden Meise						Psychotria kirkii
2015344.3	Burkholderia sp. AU6039		2015344	WGS	AU6039								2017-07-20T00:00:00Z		PRJNA391085	SAMN07257379	GCA_002223365.1		NKFK00000000		University of Michigan		Illumina HiSeq 4000	150x	SPAdes v. 3.7.0			52	8490258	66.68	8424	7741		sputum		2003	United States	United States						Human, Homo sapiens			Cystic Fibrosis
2015345.3	Burkholderia sp. AU15512		2015345	WGS	AU15512				MLST.Burkholderia_cepacia_complex.1303				2017-07-20T00:00:00Z		PRJNA391085	SAMN07257380	GCA_002223325.1		NKEX00000000		University of Michigan		Illumina HiSeq 4000	150x	SPAdes v. 3.7.0			23	8210220	66.88	7995	7424		sputum		2008	United States	United States						Human, Homo sapiens			Cystic Fibrosis
2015346.3	Burkholderia sp. AU16482		2015346	WGS	AU16482								2017-07-20T00:00:00Z		PRJNA391085	SAMN07257381	GCA_002223285.1		NKEY00000000		University of Michigan		Illumina HiSeq 4000	150x	SPAdes v. 3.7.0			30	7360955	67.14	7302	6717		sputum		2008	United States	United States						Human, Homo sapiens			Cystic Fibrosis
2015347.3	Burkholderia sp. AU16741		2015347	WGS	AU16741				MLST.Burkholderia_cepacia_complex.1305				2017-07-20T00:00:00Z		PRJNA391085	SAMN07257382	GCA_002223345.1		NKEZ00000000		University of Michigan		Illumina HiSeq 4000	150x	SPAdes v. 3.7.0			34	7293437	66.88	7276	6699		throat		2008	United States	United States						Human, Homo sapiens			Cystic Fibrosis
2015348.3	Burkholderia sp. AU17325		2015348	WGS	AU17325								2017-07-20T00:00:00Z		PRJNA391085	SAMN07257383	GCA_002223275.1		NKFA00000000		University of Michigan		Illumina HiSeq 4001	150x	SPAdes v. 3.7.0			104	9325364	65.51	9744	8783		sputum		2009	United States	United States						Human, Homo sapiens			Cystic Fibrosis
2015349.3	Burkholderia sp. AU17457		2015349	WGS	AU17457				MLST.Burkholderia_cepacia_complex.1311				2017-07-20T00:00:00Z		PRJNA391085	SAMN07257384	GCA_002223255.1		NKFB00000000		University of Michigan		Illumina HiSeq 4001	150x	SPAdes v. 3.7.0			22	7618068	66.94	7559	7016		sputum		2009	United States	United States						Human, Homo sapiens			Cystic Fibrosis
2015350.3	Burkholderia sp. AU18528		2015350	WGS	AU18528								2017-07-20T00:00:00Z		PRJNA391085	SAMN07257385	GCA_002223215.1		NKFC00000000		University of Michigan		Illumina HiSeq 4001	150x	SPAdes v. 3.7.0			28	7553139	66.97	7531	6950		sputum		2009	United States	United States						Human, Homo sapiens			Cystic Fibrosis
2015351.3	Burkholderia sp. AU27893		2015351	WGS	AU27893								2017-07-20T00:00:00Z		PRJNA391085	SAMN07257386	GCA_002223205.1		NKFD00000000		University of Michigan		Illumina HiSeq 4002	150x	SPAdes v. 3.7.0	1		26	8583636	66.53	8555	7925		sputum		2013	United States	United States						Human, Homo sapiens			Cystic Fibrosis
2015352.3	Burkholderia sp. AU28863		2015352	WGS	AU28863								2017-07-20T00:00:00Z		PRJNA391085	SAMN07257387	GCA_002223195.1		NKFE00000000		University of Michigan		Illumina HiSeq 4002	150x	SPAdes v. 3.7.0			30	7556028	66.97	7538	6952		sputum		2013	United States	United States						Human, Homo sapiens			Cystic Fibrosis
2015353.3	Burkholderia sp. AU31280		2015353	WGS	AU31280								2017-07-20T00:00:00Z		PRJNA391085	SAMN07257388	GCA_002223185.1		NKFF00000000		University of Michigan		Illumina HiSeq 4002	150x	SPAdes v. 3.7.0	1		13	7710579	66.8	7629	7031		sputum		2015	United States	United States						Human, Homo sapiens			Cystic Fibrosis
2015354.10	Burkholderia sp. AU31652 strain BCC1557		2015354	WGS	BCC1557								2020-08-18T00:00:00Z		PRJEB38843	SAMEA6943488	GCA_903879385.1		CAIRLJ010000001,CAIRLJ010000002,CAIRLJ010000003,CAIRLJ010000004,CAIRLJ010000005,CAIRLJ010000006,CAIRLJ010000007		CARDIFF SCHOOL OF BIOSCIENCES							6083	14711531	65.3859	20238			historical contamination incidents	isolated from historical contamination incidents
2015354.3	Burkholderia sp. AU31652		2015354	WGS	AU31652								2017-07-20T00:00:00Z		PRJNA391085	SAMN07257389	GCA_002223155.1		NKFG00000000		University of Michigan		Illumina HiSeq 4003	150x	SPAdes v. 3.7.0			24	8240112	66.84	8023	7455		sputum		2015	United States	United States						Human, Homo sapiens			Cystic Fibrosis
2015354.4	Burkholderia sp. AU31652 strain BCC1282		2015354	WGS	BCC1282				MLST.Burkholderia_cepacia_complex.333				2020-08-18T00:00:00Z		PRJEB38843	SAMEA6943467	GCA_903879175.1		CAIRKT010000001,CAIRKT010000002,CAIRKT010000003,CAIRKT010000004,CAIRKT010000005,CAIRKT010000006,CAIRKT010000007		CARDIFF SCHOOL OF BIOSCIENCES							858	7318925	65.9317	8070			historical contamination incidents	isolated from historical contamination incidents
2015354.5	Burkholderia sp. AU31652 strain BCC1285		2015354	WGS	BCC1285				MLST.Burkholderia_cepacia_complex.98				2020-08-18T00:00:00Z		PRJEB38843	SAMEA6943469	GCA_903879245.1		CAIRKU010000001,CAIRKU010000002,CAIRKU010000003,CAIRKU010000004,CAIRKU010000005,CAIRKU010000006,CAIRKU010000007		CARDIFF SCHOOL OF BIOSCIENCES							2873	8485156	65.5621	11020			historical contamination incidents	isolated from historical contamination incidents
2015354.6	Burkholderia sp. AU31652 strain BCC1314		2015354	WGS	BCC1314								2020-08-18T00:00:00Z		PRJEB38843	SAMEA6943482	GCA_903879265.1		CAIRKZ010000001,CAIRKZ010000002,CAIRKZ010000003,CAIRKZ010000004,CAIRKZ010000005,CAIRKZ010000006,CAIRKZ010000007		CARDIFF SCHOOL OF BIOSCIENCES							1689	5127446	62.942	6933			historical contamination incidents	isolated from historical contamination incidents
2015354.7	Burkholderia sp. AU31652 strain BCC1298		2015354	WGS	BCC1298				MLST.Burkholderia_cepacia_complex.119				2020-08-18T00:00:00Z		PRJEB38843	SAMEA6943476	GCA_903879275.1		CAIRLB010000001,CAIRLB010000002,CAIRLB010000003,CAIRLB010000004,CAIRLB010000005,CAIRLB010000006,CAIRLB010000007		CARDIFF SCHOOL OF BIOSCIENCES							1856	6468982	64.047	8278			historical contamination incidents	isolated from historical contamination incidents
2015354.8	Burkholderia sp. AU31652 strain BCC1321		2015354	WGS	BCC1321				MLST.Burkholderia_cepacia_complex.339				2020-08-18T00:00:00Z		PRJEB38843	SAMEA6943483	GCA_903879315.1		CAIRLI010000001,CAIRLI010000002,CAIRLI010000003,CAIRLI010000004,CAIRLI010000005,CAIRLI010000006,CAIRLI010000007		CARDIFF SCHOOL OF BIOSCIENCES							1492	4434439	63.0131	5959			historical contamination incidents	isolated from historical contamination incidents
2015354.9	Burkholderia sp. AU31652 strain BCC1297		2015354	WGS	BCC1297				MLST.Burkholderia_cepacia_complex.119				2020-08-18T00:00:00Z		PRJEB38843	SAMEA6943475	GCA_903879285.1		CAIRLA010000001,CAIRLA010000002,CAIRLA010000003,CAIRLA010000004,CAIRLA010000005,CAIRLA010000006,CAIRLA010000007		CARDIFF SCHOOL OF BIOSCIENCES							3683	7943034	64.9379	11276			historical contamination incidents	isolated from historical contamination incidents
2015355.3	Burkholderia sp. AU33423		2015355	WGS	AU33423				MLST.Burkholderia_cepacia_complex.1318				2017-07-20T00:00:00Z		PRJNA391085	SAMN07257390	GCA_002223135.1		NKFH00000000		University of Michigan		Illumina HiSeq 4003	150x	SPAdes v. 3.7.0			11	8328591	66.57	8200	7616		sputum		2015	United States	United States						Human, Homo sapiens			Non CF
2015356.3	Burkholderia sp. AU33647		2015356	WGS	AU33647				MLST.Burkholderia_cepacia_complex.1319				2017-07-20T00:00:00Z		PRJNA391085	SAMN07257391	GCA_002223125.1		NKFI00000000		University of Michigan		Illumina HiSeq 4003	150x	SPAdes v. 3.7.0			36	8116481	66.69	8012	7441		sputum		2016	United States	United States						Human, Homo sapiens			Non CF
2015357.3	Burkholderia sp. AU33803		2015357	WGS	AU33803				MLST.Burkholderia_cepacia_complex.535				2017-07-20T00:00:00Z		PRJNA391085	SAMN07257392	GCA_002223095.1		NKFJ00000000		University of Michigan		Illumina HiSeq 4004	150x	SPAdes v. 3.7.0			28	8017538	66.71	7963	7347		throat		2016	United States	United States						Human, Homo sapiens			Cystic Fibrosis
2015358.3	Burkholderia sp. HI2500		2015358	WGS	HI2500								2017-07-20T00:00:00Z		PRJNA391085	SAMN07257393	GCA_002223055.1		NKFL00000000		University of Michigan		Illumina HiSeq 4004	150x	SPAdes v. 3.7.0			28	8265377	66.89	8095	7539					United States	United States
2015359.3	Burkholderia sp. HI2714		2015359	WGS	HI2714								2017-07-20T00:00:00Z		PRJNA391085	SAMN07257394	GCA_002223085.1		NKFM00000000		University of Michigan		Illumina HiSeq 4004	150x	SPAdes v. 3.7.0			187	8937629	66.25	9132	8283					United States	United States
2015360.3	Burkholderia sp. HI2761		2015360	WGS	HI2761								2017-07-20T00:00:00Z		PRJNA391085	SAMN07257395	GCA_002223355.1		NKFN00000000		University of Michigan		Illumina HiSeq 4005	150x	SPAdes v. 3.7.0			34	7473667	66.86	7486	6917					United States	United States
2015361.3	Burkholderia sp. HI4860		2015361	WGS	HI4860				MLST.Burkholderia_cepacia_complex.1319				2017-07-20T00:00:00Z		PRJNA391085	SAMN07257396	GCA_002223045.1		NKFO00000000		University of Michigan		Illumina HiSeq 4005	150x	SPAdes v. 3.7.0			67	8256473	66.61	8224	7617		docusate laxative		2016	United States	United States
2020481.3	Burkholderia sp. 117		2020481	WGS	117				MLST.Burkholderia_cepacia_complex.734,MLST.Burkholderia_pseudomallei.1342				2018-01-26T00:00:00Z		PRJNA393483	SAMN07334574	GCA_002900705.1		NMVE01000000		University of Malaya		Illumina MiSeq	100.0x	SPAdes v. DEC-2013			130	7224781	68.1166	7761	7478		gastric		2016	Malaysia	Malaysia						Human, Homo sapiens
2020482.3	Burkholderia sp. 129		2020482	WGS	129				MLST.Burkholderia_cepacia_complex.734,MLST.Burkholderia_pseudomallei.1342				2018-01-26T00:00:00Z		PRJNA393483	SAMN07334575	GCA_002900725.1		NMVF01000000		University of Malaya		Illumina MiSeq	100.0x	SPAdes v. DEC-2013			107	7201137	68.1446	7657	7416		gastric		2016	Malaysia	Malaysia						Human, Homo sapiens
2020483.3	Burkholderia sp. 137		2020483	WGS	137				MLST.Burkholderia_cepacia_complex.734,MLST.Burkholderia_pseudomallei.1342				2018-01-26T00:00:00Z		PRJNA393483	SAMN07334577	GCA_002900745.1		NMVH01000000		University of Malaya		Illumina MiSeq	100.0x	SPAdes v. DEC-2013			133	7304861	68.0239	7867	7585		gastric		2016	Malaysia	Malaysia						Human, Homo sapiens
2020484.3	Burkholderia sp. 136(2017) strain 136(2017) strain 136(2017) strain 136(2017)		2020484	WGS	136(2017)				MLST.Burkholderia_cepacia_complex.734,MLST.Burkholderia_pseudomallei.1342				2018-01-26T00:00:00Z		PRJNA393483	SAMN07334576	GCA_002900675.1		NMVG01000000		University of Malaya		Illumina MiSeq	100.0x	SPAdes v. DEC-2013			126	7301764	68.0215	7852	7573		gastric		2016	Malaysia	Malaysia						Human, Homo sapiens
2023741.3	Burkholderia sp. SG-MS1		2023741	WGS	SG-MS1								2020-04-13T00:00:00Z	32198167	PRJNA396658	SAMN07430309			NPIH01000000		CSIRO		Illumina MiSeq	20.0x	ABySS v. 1.9			297	7236796	63.0259	7245	6495		compost/soil		2014		Australia
2024610.3	Burkholderia sp. T12-10		2024610	WGS	T12-10								2019-09-06T00:00:00Z		PRJNA393298	SAMN07447412	GCA_008329465.1		NPKM01000000		AIT		Illumina HiSeq	280x	SPAdes v. 3.10.1		5	101	6238345	62.8659	6295	5740		root		21-Apr-2016	Austria	Austria: Lower Austria						Solanum lycopersicum cv. Moneymaker
2066022.3	Burkholderia sp. WAC0059		2066022		WAC0059								2018-01-09T00:00:00Z		PRJNA427072	SAMN08222476	GCA_002870125.1		PNEO01000000		Academia Sinica		Illumina MiSeq	1273.0x	Velvet v. 1.2.10			61			5222	4684				2013-12-10	Taiwan	Taiwan						Taiwanofungus camphoratus
2082394.3	Burkholderia sp. BE12		2082394	WGS	BE12				MLST.Burkholderia_cepacia_complex.118				2018-02-28T00:00:00Z		PRJNA432947	SAMN08467229	GCA_002959955.1		PREY01000000		Reims university		Illumina MiSeq; Illumina HiSeq	85.165x	SPAdes v. 3.11			97	7472757	66.9285	7360			rhizosphere of maize	isolated from rhizosphere of Maize in the Northeastern France	2016	France	France: Reims
2094190.3	Burkholderia sp. SRS-25		2094190	WGS	SRS-25								2019-03-11T00:00:00Z		PRJNA434704	SAMN08567921	GCA_004343765.1		PTXM01000000		Florida A&M University		Illumina NextSeq	300.0x	SPAdes v. 3.9.0			68	8152304	66.5467	8087	7453		soil	isolate from environmental soil sample	15-Oct-2016	USA	USA:Aiken, SC
2094191.3	Burkholderia sp. SRS-46		2094191	WGS	SRS-46								2019-03-11T00:00:00Z		PRJNA434705	SAMN08567954	GCA_004343775.1		PTXL01000000		Florida A&M University		Illumina NextSeq	300.0x	SPAdes v. 3.9.0			23	8587419	67.1474	8532	7669		soil	isolate from environmental soil sample	15-Oct-2016	USA	USA: Aiken, SC
2115967.3	Burkholderia phage vB_BmuP_KL4		2115967	Complete									2018-05-02T00:00:00Z				GCA_003094055.1		MH128984							1		1	42250	63.1834	64	65
2116686.3	Burkholderia sp. Nafp2/4-1b		2116686	WGS	Nafp2/4-1b	serovar ley							2018-10-23T00:00:00Z		PRJNA438206	SAMN08707799	GCA_003635165.1		PXXL01000000		Agricultural Research Council		Illumina MiSeq	123.0x	CLC Genomics Workbench v. 8.5.1			92	7788045	66.2292	7950	7157		pristine grassland at 1080-1155 m		20-Oct-2014	South Africa	South Africa: Limpopo				10cm	temperature:28
2152888.3	Burkholderia agricolaris strain BaQS159		2152888	WGS	BaQS159								2019-11-01T00:00:00Z		PRJNA480875	SAMN09651435	GCA_009455635.1		QPER01000000		Washington University in St. Louis		PacBio	49x	HGAP v. 1.87.139483			2	8721420	61.6337	8222			soil	isolated and sequenced three representative strains that persistently associate with social amoeba hosts when introduced	2008	USA	USA: Virginia						Dictyostelium discoideum
2152889.3	Burkholderia hayleyella strain BhQS11		2152889	WGS	BhQS11								2019-11-01T00:00:00Z		PRJNA480875	SAMN09651434	GCA_009455685.1		QPES01000000		Washington University in St. Louis		PacBio	243x	HGAP v. 1.85.133289			2	4125700	59.2403	4000			soil	isolated and sequenced three representative strains that persistently associate with social amoeba hosts when introduced	2008	USA	USA: Virginia						Dictyostelium discoideum
[truncated: 2,983 more rows]
[truncated: 23 more columns]
