# Supplementary material for: Comparative Genomic Analysis of the Foodborne Pathogen Burkholderia gladioli pv. cocovenenans Harboring a Bongkrekic Acid Biosynthesis Gene Cluster
Source: Front Microbiol. 2021 May 17;12:628538. doi: 10.3389/fmicb.2021.628538 (PMC8166232; doi:10.3389/fmicb.2021.628538)
Supplement: Supplementary Dataset 3 — Information of 36 BA biosynthesis gene clusters bon containing Burkholderia gladioli strains and their genomes. [file Data_Sheet_3.xlsx]

## Sheet: Sheet1
Supplementary Dataset 3. Information of 36 BA biosynthesis gene clusters bon containing Burkholderia gladioli strains and their genomes
Genome ID	Genome Name	Organism Name	NCBI Taxon ID	Genome Status	Strain	Serovar	Biovar	Pathovar	MLST	Other Typing	Culture Collection	Type Strain	Completion Date	Publication	BioProject Accession	BioSample Accession	Assembly Accession	SRA Accession	GenBank Accessions	RefSeq Accessions	Sequencing Centers	Sequencing Status	Sequencing Platform	Sequencing Depth	Assembly Method	Chromosomes	Plasmids	Contigs	Genome Length	GC Content	PATRIC CDS	RefSeq CDS	Isolation Site	Isolation Source	Isolation Comments	Collection Date	Isolation Country	Geographic Location	Latitude	Longitude	Altitude	Depth	Other Environmental	Host Name	Host Gender	Host Age	Host Health	Body Sample Site	Body Sample Subsite
28095.114	Burkholderia gladioli strain BCC1686		28095	WGS	BCC1686				MLST.Burkholderia_cepacia_complex.963				2020-04-24T00:00:00Z		PRJEB35318	SAMEA6503359	GCA_902831255.1		CADEXF010000001,CADEXF010000002,CADEXF010000003,CADEXF010000004,CADEXF010000005,CADEXF010000006,CADEXF010000007		CARDIFF SCHOOL OF BIOSCIENCES							38	8340657	68.0529	7826			Clinical				USA
28095.119	Burkholderia gladioli strain BCC1678		28095	WGS	BCC1678				MLST.Burkholderia_cepacia_complex.973				2020-04-24T00:00:00Z		PRJEB35318	SAMEA6503351	GCA_902831285.1		CADEWY010000001,CADEWY010000002,CADEWY010000003,CADEWY010000004,CADEWY010000005,CADEWY010000006,CADEWY010000007		CARDIFF SCHOOL OF BIOSCIENCES							96	7826105	68.036	7391			Clinical				USA
28095.122	Burkholderia gladioli strain BCC1689		28095	WGS	BCC1689								2020-04-24T00:00:00Z		PRJEB35318	SAMEA6503362	GCA_902831275.1		CADEXA010000001,CADEXA010000002,CADEXA010000003,CADEXA010000004,CADEXA010000005,CADEXA010000006,CADEXA010000007		CARDIFF SCHOOL OF BIOSCIENCES							47	8256535	67.9424	7810			Clinical				USA
28095.130	Burkholderia gladioli strain BCC1692		28095	WGS	BCC1692				MLST.Burkholderia_cepacia_complex.985				2020-04-24T00:00:00Z		PRJEB35318	SAMEA6503365	GCA_902831375.1		CADEXW010000001,CADEXW010000002,CADEXW010000003,CADEXW010000004,CADEXW010000005,CADEXW010000006,CADEXW010000007		CARDIFF SCHOOL OF BIOSCIENCES							41	8393037	67.9834	7920			Clinical				USA
28095.14	Burkholderia gladioli strain NGJ1		28095	WGS	NGJ1				MLST.Burkholderia_cepacia_complex.993				2015-06-16T00:00:00Z	26205861	PRJNA286078	SAMN03764558	GCF_001028765.1		LEKY01000000		National Institute of Plant Genome Research		Illumina NextSeq 500	650.0x	A5 assembly pipeline v. A5-miseq 20150522			155	8020595	68.07	7671			Surface sterilized rice seed	isolated a B. gladioli strain NGJ1 from surface sterilized healthy rice seeds and found that it demonstrates antifungal activity against Rhizoctonia solani, the causal of sheath blight disease of rice	Mar-2013	India	India						Rice, Oryza sativa
28095.144	Burkholderia gladioli strain BCC1710		28095	WGS	BCC1710				MLST.Burkholderia_cepacia_complex.999				2020-04-24T00:00:00Z		PRJEB35318	SAMEA6503382	GCA_902831495.1		CADEXV010000001,CADEXV010000002,CADEXV010000003,CADEXV010000004,CADEXV010000005,CADEXV010000006,CADEXV010000007		CARDIFF SCHOOL OF BIOSCIENCES							44	8379232	68.023	7842			Clinical				USA
28095.146	Burkholderia gladioli strain BCC1697		28095	WGS	BCC1697				MLST.Burkholderia_cepacia_complex.989				2020-04-24T00:00:00Z		PRJEB35318	SAMEA6503370	GCA_902831465.1		CADEXH010000001,CADEXH010000002,CADEXH010000003,CADEXH010000004,CADEXH010000005,CADEXH010000006,CADEXH010000007		CARDIFF SCHOOL OF BIOSCIENCES							49	8090250	68.0203	7656			Clinical				USA
28095.15	Burkholderia gladioli strain MSMB1756		28095	WGS	MSMB1756				MLST.Burkholderia_cepacia_complex.963				2016-01-22T00:00:00Z		PRJNA279182	SAMN03449320	GCF_001527485.1	SRR1956423	LOZK01000000		Northern Arizona University		Illumina HiSeq	71.75x	SPAdes v. 3.5.0			87	8194274	68.11	7750	6838		soil			United States	United States
28095.162	Burkholderia gladioli strain BCC1766		28095	WGS	BCC1766								2020-04-24T00:00:00Z		PRJEB35318	SAMEA6503419	GCA_902831735.1		CADEZJ010000001,CADEZJ010000002,CADEZJ010000003,CADEZJ010000004,CADEZJ010000005,CADEZJ010000006,CADEZJ010000007		CARDIFF SCHOOL OF BIOSCIENCES							144	8282206	67.8914	7897			Clinical				USA
28095.184	Burkholderia gladioli strain BCC1780		28095	WGS	BCC1780								2020-04-24T00:00:00Z		PRJEB35318	SAMEA6503433			CADEZT010000001,CADEZT010000002,CADEZT010000003,CADEZT010000004,CADEZT010000005,CADEZT010000006,CADEZT010000007		CARDIFF SCHOOL OF BIOSCIENCES							208	8447785	67.7559	8210			Clinical				USA
28095.187	Burkholderia gladioli strain BCC1781		28095	WGS	BCC1781				MLST.Burkholderia_cepacia_complex.993				2020-04-24T00:00:00Z		PRJEB35318	SAMEA6503434	GCA_902831975.1		CADEZU010000001,CADEZU010000002,CADEZU010000003,CADEZU010000004,CADEZU010000005,CADEZU010000006,CADEZU010000007		CARDIFF SCHOOL OF BIOSCIENCES							195	7993777	68.1527	7592			Clinical				USA
28095.195	Burkholderia gladioli strain BCC1812		28095	WGS	BCC1812				MLST.Burkholderia_cepacia_complex.985				2020-04-24T00:00:00Z		PRJEB35318	SAMEA6503464	GCA_902832065.1		CADFAG010000001,CADFAG010000002,CADFAG010000003,CADFAG010000004,CADFAG010000005,CADFAG010000006,CADFAG010000007		CARDIFF SCHOOL OF BIOSCIENCES							162	8229606	67.9433	7833			Clinical				USA
28095.215	Burkholderia gladioli strain BCC1829		28095	WGS	BCC1829								2020-04-24T00:00:00Z		PRJEB35318	SAMEA6503481	GCA_902832235.1		CADFAR010000001,CADFAR010000002,CADFAR010000003,CADFAR010000004,CADFAR010000005,CADFAR010000006,CADFAR010000007		CARDIFF SCHOOL OF BIOSCIENCES							112	8607725	67.7928	8328			Clinical				USA
28095.223	Burkholderia gladioli strain BCC1819		28095	WGS	BCC1819								2020-04-24T00:00:00Z		PRJEB35318	SAMEA6503471	GCA_902832325.1		CADFAU010000001,CADFAU010000002,CADFAU010000003,CADFAU010000004,CADFAU010000005,CADFAU010000006,CADFAU010000007		CARDIFF SCHOOL OF BIOSCIENCES							115	8418029	67.8963	8050			Clinical				USA
28095.236	Burkholderia gladioli strain BCC1843		28095	WGS	BCC1843								2020-04-24T00:00:00Z		PRJEB35318	SAMEA6503494	GCA_902832425.1		CADFBO010000001,CADFBO010000002,CADFBO010000003,CADFBO010000004,CADFBO010000005,CADFBO010000006,CADFBO010000007		CARDIFF SCHOOL OF BIOSCIENCES							209	8010992	68.0863	7599			Clinical				USA
28095.243	Burkholderia gladioli strain BCC1837		28095	WGS	BCC1837								2020-04-24T00:00:00Z		PRJEB35318	SAMEA6503489	GCA_902832455.1		CADFBL010000001,CADFBL010000002,CADFBL010000003,CADFBL010000004,CADFBL010000005,CADFBL010000006,CADFBL010000007		CARDIFF SCHOOL OF BIOSCIENCES							159	8140250	67.9883	7788			Clinical				USA
28095.246	Burkholderia gladioli strain BCC1844		28095	WGS	BCC1844				MLST.Burkholderia_cepacia_complex.993				2020-04-24T00:00:00Z		PRJEB35318	SAMEA6503495	GCA_902832555.1		CADFBZ010000001,CADFBZ010000002,CADFBZ010000003,CADFBZ010000004,CADFBZ010000005,CADFBZ010000006,CADFBZ010000007		CARDIFF SCHOOL OF BIOSCIENCES							206	8196034	67.9745	7848			Clinical				USA
28095.254	Burkholderia gladioli strain BCC1880		28095	WGS	BCC1880				MLST.Burkholderia_cepacia_complex.985				2020-04-24T00:00:00Z		PRJEB35318	SAMEA6503524	GCA_902832635.1		CADFCL010000001,CADFCL010000002,CADFCL010000003,CADFCL010000004,CADFCL010000005,CADFCL010000006,CADFCL010000007		CARDIFF SCHOOL OF BIOSCIENCES							77	8229569	68.0392	7786
28095.257	Burkholderia gladioli strain BCC1870		28095	WGS	BCC1870				MLST.Burkholderia_cepacia_complex.993				2020-04-24T00:00:00Z		PRJEB35318	SAMEA6503521	GCA_902832645.1		CADFCH010000001,CADFCH010000002,CADFCH010000003,CADFCH010000004,CADFCH010000005,CADFCH010000006,CADFCH010000007		CARDIFF SCHOOL OF BIOSCIENCES							182	8352476	67.9418	8008			Clinical				USA
28095.260	Burkholderia gladioli strain BCC1871		28095	WGS	BCC1871				MLST.Burkholderia_cepacia_complex.993				2020-04-24T00:00:00Z		PRJEB35318	SAMEA6503522	GCA_902832705.1		CADFCK010000001,CADFCK010000002,CADFCK010000003,CADFCK010000004,CADFCK010000005,CADFCK010000006,CADFCK010000007		CARDIFF SCHOOL OF BIOSCIENCES							155	8055080	68.0975	7690			Clinical				USA
28095.45	Burkholderia gladioli strain 3723STDY6437373		28095	WGS	3723STDY6437373				MLST.Burkholderia_cepacia_complex.999				2018-11-09T00:00:00Z		PRJEB6927	SAMEA4026940	GCA_900608535.1		UWYW01000000		SC							3	8408902	67.9792	7821			clinical	Human-Cystic Fibrosis	2014	United States	United States						Human, Homo sapiens
28095.6	Burkholderia gladioli UCD-UG_CHAPALOTE		28095	WGS	UCD-UG_CHAPALOTE				MLST.Burkholderia_cepacia_complex.963				2014-09-24T00:00:00Z	-	PRJNA260296	SAMN03019910	GCA_000757585.1		JRGO00000000	-	UC Davis		Illumina MiSeq	98.0x	A5AssemblyPipeline v. A5-miseq 20140604	2	4	110	8526934	67.76	7639	6873		ancient Mexican landrace of corn, Chapalote	isolated from an ancient Mexican landrace of corn, Chapalote	Aug-2008	Canada	Canada: Univ of Guelph, Guelph, ON						chapalote corn
28095.61	Burkholderia gladioli strain BCC1701		28095	WGS	BCC1701				MLST.Burkholderia_cepacia_complex.993				2020-04-24T00:00:00Z		PRJEB35318	SAMEA6503374	GCA_902829355.1		CADEPP010000001,CADEPP010000002,CADEPP010000003,CADEPP010000004,CADEPP010000005,CADEPP010000006,CADEPP010000007		CARDIFF SCHOOL OF BIOSCIENCES							94	8153547	67.9742	7746			Clinical				USA
28095.64	Burkholderia gladioli strain BCC1821		28095	WGS	BCC1821								2020-04-24T00:00:00Z		PRJEB35318	SAMEA6503473	GCA_902829485.1		CADEQE010000001,CADEQE010000002,CADEQE010000003,CADEQE010000004,CADEQE010000005,CADEQE010000006,CADEQE010000007		CARDIFF SCHOOL OF BIOSCIENCES							126	8134597	68.0739	7771			Clinical				USA
28095.81	Burkholderia gladioli strain BCC1864		28095	WGS	BCC1864				MLST.Burkholderia_cepacia_complex.993				2020-04-24T00:00:00Z		PRJEB35318	SAMEA6503515	GCA_902830235.1		CADETA010000001,CADETA010000002,CADETA010000003,CADETA010000004,CADETA010000005,CADETA010000006,CADETA010000007		CARDIFF SCHOOL OF BIOSCIENCES							220	8502629	67.8994	8223			Clinical				USA
28095.83	Burkholderia gladioli strain BCC1861		28095	WGS	BCC1861								2020-04-24T00:00:00Z		PRJEB35318	SAMEA6503512	GCA_902829615.1		CADEQS010000001,CADEQS010000002,CADEQS010000003,CADEQS010000004,CADEQS010000005,CADEQS010000006,CADEQS010000007		CARDIFF SCHOOL OF BIOSCIENCES							249	8626984	67.7458	8381			Clinical				USA
28095.93	Burkholderia gladioli strain BCC1650		28095	WGS	BCC1650				MLST.Burkholderia_cepacia_complex.957				2020-04-24T00:00:00Z		PRJEB35318	SAMEA6503333	GCA_902831015.1		CADEWE010000001,CADEWE010000002,CADEWE010000003,CADEWE010000004,CADEWE010000005,CADEWE010000006,CADEWE010000007		CARDIFF SCHOOL OF BIOSCIENCES							35	8095877	68.2401	7446			Environmental, poisoned bongkrek				Indonesia
28095.96	Burkholderia gladioli strain BCC1661		28095	WGS	BCC1661				MLST.Burkholderia_cepacia_complex.959				2020-04-24T00:00:00Z		PRJEB35318	SAMEA6503335	GCA_902831055.1		CADEWC010000001,CADEWC010000002,CADEWC010000003,CADEWC010000004,CADEWC010000005,CADEWC010000006,CADEWC010000007		CARDIFF SCHOOL OF BIOSCIENCES							45	8332259	68.0571	7839			Clinical				USA
28095.99	Burkholderia gladioli strain BCC1665		28095	WGS	BCC1665				MLST.Burkholderia_cepacia_complex.963				2020-04-24T00:00:00Z		PRJEB35318	SAMEA6503339	GCA_902831105.1		CADEWK010000001,CADEWK010000002,CADEWK010000003,CADEWK010000004,CADEWK010000005,CADEWK010000006,CADEWK010000007		CARDIFF SCHOOL OF BIOSCIENCES							45	8333161	68.0551	7837			Clinical				USA
999541.3	Burkholderia gladioli BSR3	Burkholderia gladioli BSR3	999541	Complete	BSR3								2011-04-01T00:00:00Z	21478339	PRJNA64503	SAMN02603164	GCA_000194745.1		CP002599,CP002601,CP002600,CP002602,CP002603,CP002604	NC_015376,NC_015377,NC_015378,NC_015381,NC_015382,NC_015383	Creative Research Initiatives for Bacterial Communication, Seoul National University	complete				2	4	6	9052299	67.4	8032	7410		Plant-Rice sheath		2011	South Korea	South Korea
2.50016e+06	Burkholderia sp. ISTR5		2500161	WGS	ISTR5				MLST.Burkholderia_cepacia_complex.963				2020-01-21T00:00:00Z		PRJNA512606	SAMN10688704			SAIP01000000		Jawaharlal Nehru University		Illumina HiSeq	261.6x	SKESA v. 2.2			35	8159792	68.1095	7658	7076		soil	isolated from the soil sample collected from the forest area of Jawaharlal Nehru University campus, New Delhi, India	43200	India	India: Jawaharlal Nehru University campus, New Delhi
28095.113	Burkholderia gladioli strain BCC1675		28095	WGS	BCC1675				MLST.Burkholderia_cepacia_complex.970				2020-04-24T00:00:00Z		PRJEB35318	SAMEA6503348	GCA_902831215.1		CADEWT010000001,CADEWT010000002,CADEWT010000003,CADEWT010000004,CADEWT010000005,CADEWT010000006,CADEWT010000007		CARDIFF SCHOOL OF BIOSCIENCES							47	8085170	68.0923	7680			Clinical				USA
28095.54	Burkholderia gladioli strain 579		28095	WGS	579								2020-03-16T00:00:00Z		PRJNA478367	SAMN09514286			QODE01000000		Embrapa Agroenergia		Illumina Hiseq2000	120.0x	Allpaths-LG v. 44849			12	8047118	68.1082	7618	6940		Mature oil palm fruits	isolated from Elais guineensis Jacq	2015	Brazil	Brazil: Central-west			1048 m			Elaeis guineensis
28095.157	Burkholderia gladioli strain BCC1735		28095	WGS	BCC1735				MLST.Burkholderia_cepacia_complex.1019				2020-04-24T00:00:00Z		PRJEB35318	SAMEA6503406	GCA_902831665.1		CADEYJ010000001,CADEYJ010000002,CADEYJ010000003,CADEYJ010000004,CADEYJ010000005,CADEYJ010000006,CADEYJ010000007		CARDIFF SCHOOL OF BIOSCIENCES							64	7927488	67.976	7439			Clinical				USA
1263856.4	Burkholderia gladioli 3848s-5	Burkholderia gladioli 3848s-5	1263856	WGS	3848s-5								2013-04-15T00:00:00Z		PRJNA178519	SAMN02469644	GCA_000365265.1		AQOL00000000	-	Colorado State University	WGS	Illumina GAII	321.0x	Velvet v. 1.1.06			1147	7866691	67.9	7049			rice plant	isolated from rice plant in Columbia	2007	Colombia	Colombia						Rice, Oryza sativa
28095.40	Burkholderia gladioli strain Co14		28095	Complete	Co14								2018-11-06T00:00:00Z		PRJNA500835	SAMN10345356	GCA_003713105.1		CP033430,CP033431,CP033429		China National Center for Food Safety Risk Assessment		PacBio RS	100.0x	HGAP v. V3.0	2	1	3	8320525	67.9787	7882	7203		Fermented corn flour		1977-08	China	China: Heilongjiang Province
[truncated: 23 more columns]
