# Supplementary material for: Comparative Genomic Analysis of the Foodborne Pathogen Burkholderia gladioli pv. cocovenenans Harboring a Bongkrekic Acid Biosynthesis Gene Cluster
Source: Front Microbiol. 2021 May 17;12:628538. doi: 10.3389/fmicb.2021.628538 (PMC8166232; doi:10.3389/fmicb.2021.628538)
Supplement: Supplementary Dataset 4 — Comparison of the bongkrekic acid biosynthesis gene clusters of the 36 bon-containing Burkholderia gladioli genomes. [file Data_Sheet_4.xlsx]

## Sheet: Sheet1
Supplementary Dataset 4. Comparison of the bongkrekic acid biosynthesis gene clusters of the 36 bon-containing Burkholderia gladioli genomes
Protein	Predicted Function	DMSZ11318	Co14	BSR3	3723STDY6437373	MSMB1756	UCD-UG_CHAPALOTE	3848s-5	579	BCC1650	BCC1661	BCC1665	BCC1675	BCC1678	BCC1686	BCC1689	BCC1692	BCC1697	BCC1701	BCC1710	BCC1735	BCC1766	BCC1780	BCC1781	BCC1812	BCC1819	BCC1821	BCC1829	BCC1837	BCC1843	BCC1844	BCC1861	BCC1864	BCC1870	BCC1871	BCC1880	ISTR5	NGJ1
BonL	Cytochrome P450 monooxygenase	+	+	+	+	+	+	+	+	+	+	+	+	+	+	+	+	+	+	+	+	+	+	+	+	+	+	+	+	+	+	+	+	+	+	+	+	+
BonJ	Acyl transferase	+	+	+	+	+	+	+	+	+	+	+	+	+	+	+	+	+	+	+	+	+	+	+	+	+	+	+	+	+	+	+	+	+	+	+	+	+
BonK	Acyl transferase	+	+	+	+	+	+	+	+	+	+	+	+	+	+	+	+	+	+	+	+	+	+	+	+	+	+	+	+	+	+	+	+	+	+	+	+	+
BonF	KS (involved in β-branching)	+	+	+	+	+	+	+	+	+	+	+	+	+	+	+	+	+	+	+	+	+	+	+	+	+	+	+	+	+	+	+	+	+	+	+	+	+
BonG	3-Hydroxy-3-methylglutaryl-CoA synthase	+	+	+	+	+	+	+	+	+	+	+	+	+	+	+	+	+	+	+	+	+	+	-	+	+	+	+	+	+	+	+	+	+	+	+	+	+
BonA	Polyketide synthase	+	+	+	+	+	+	+	+#	+	+	+	+	+	+	+	+	+	+	+	+	+	+	+	+	+	+	+	+	+	+	+	+	+	+	+	+	+
BonB	Polyketide synthase	+	+	+	+	+	+	//$	+	+	+	+	+	+	+	+	+	+	+	+	+	+	+	+	+	+	+	+	+	//	//	//	+	+	+	+	+	+
BonC	Polyketide synthase	+	-	-	-	-	-	-	-	-	-	-	-	-	-	-	-	-	-	-	-	-	-	-	-	-	-	-	-	-	-	-	-	-	-	-	-	-
BonD	Polyketide synthase	+	+	+	+	+	+	+	+	+	+	+	+	+	+	+	+	+	+	+	+	+	+	+	+	+	+	+	+	+	+	+	+	+	+	+	+	+
BonE	Enoyl reductase	+	+	+	+	+	+	+	+	+	+	+	+	+	+	+	+	+	+	+	+	+	+	+	+	+	+	+	+	+	+	+	+	+	+	+	+	+
BonH	Enoyl-CoA hydratase	+	+	+	+	+	+	+	+	+	+	+	+	+	+	+	+	+	+	+	+	+	+	+	+	+	+	+	+	+	+	+	+	+	+	+	+	+
BonI	Enoyl-CoA hydratase	+	+	+	+	+	+	+	+	+	+	+	+	+	+	+	+	+	+	+	+	+	+	+	+	+	+	+	+	+	+	+	+	+	+	+	+	+
BonM	O-methyltransferase	+	+	+	+	+	+	+	+	+	+	+	+	+	+	+	+	+	+	+	+	+	+	+	+	+	+	+	+	+	+	+	+	+	+	+	+	+
# Single nucleotide substitution made a stop codon in bonA and formed two orfs.
$ // represents the orf was incomplete.
